# Supplementary material for: Mating strategy predicts gene presence/absence patterns in a genus of simultaneously hermaphroditic flatworms
Source: Evolution. 2022 Oct 31;76(12):3054–66. doi: 10.1111/evo.14635 (PMC10092323; doi:10.1111/evo.14635)
Supplement: Supplementary file 11 — Table S1: This table contains several sheets of data for orthogroups. See the legends for individual sheets below. [file EVO-76-3054-s002.xlsx]

## Sheet: Legend
Table S1: This table contains several sheets of data for orthogroups. See the legends for individual sheets below.
Sheet 2 - Orthogroup information
	og	the OG id
	Mlig_gene	the M. lignano gene that occurs within this OG and confers the annotation
	set	the reproduction-related annotation category of the OG
	annotation	simplified label for the reproduction-related annotation category of the OG
	zorro	did the OG pass the ZORRO filtering step (1 = yes, 0 = no)
	blastp	did the OG produce any blastp results (1 = yes, 0 = no)
	AvH	does the M. lignano gene have higher expression in adults
Sheet 3 - Species information
	species	species name
	short_name	short version of the species name
	assembly ID	ID of the reference transcriptome assembly
	distance	genetic distance to M. lignano
	complete	Percent (%) of complete BUSCO genes in the assembly
	complete_single	Percent (%) of complete, single-copy BUSCO genes in the assembly
	complete_dup	Percent (%) of complete, duplicated BUSCO genes in the assembly
	frag	Percent (%) of fragmented BUSCO genes in the assembly
	miss	Percent (%) of missing BUSCO genes in the assembly
	bristle_state	state of the sperm bristle of this species
Sheet 4 - OG bitscore decay Weisman et al.
	og	the OG id
	set	the reproduction-related annotation category of the OG
	R	slope term
	L	intercept term
	form	form of the equation
	r	the r^2 value (from a linear regression: log(y) ~ bx + a
	makessense	is the slope term negative (1) or not (0)
	p_detect_dist0.7	the probability of detecting a similar sequence at a genetic distance of 0.7 from M. lignano
Sheet 5 - OG bitscore decay normalise+phylogenetic control
	og	the OG id
	set	the reproduction-related annotation category of the OG
	R	slope term
	L	intercept term
	form	form of the equation
	makessense	is the slope term negative (1) or not (0)
Sheet 6 – OG logistic regression
	og	the OG id
	set	the reproduction-related annotation category of the OG
	bris_present_postmean	posterior mean probability (on the probit scale) of observing a sequence for species with bristles present
	bris_present_CI	The 95% confidence interval around the posterior mean
	bris_present_eff	the effective sample size for the posterior mean
	bris_present_pMCMC	the probability that the posterior mean is different from 0
	bris_reduced_postmean	posterior mean probability (on the probit scale) of observing a sequence for species with reduced present
	bris_reduced_CI	The 95% confidence interval around the posterior mean
	bris_reduced_eff	the effective sample size for the posterior mean
	bris_reduced_pMCMC	the probability that the posterior mean is different from 0
	bris_absent_postmean	posterior mean probability (on the probit scale) of observing a sequence for species with absent present
	bris_absent_CI	The 95% confidence interval around the posterior mean
	bris_absent_eff	the effective sample size for the posterior mean
	bris_absent_pMCMC	the probability that the posterior mean is different from 0
	miss_postmean	the estimate of the effect of genome completeness on the probability of observing a gene
	miss_CI	The 95% confidence interval around the estimate
	miss_eff	the effective sample size for the estimate
	miss_pMCMC	the probability that the estimate is different from 0
	candidate	If the posterior mean is significantly lower for species with absent bristles than for species with bristles
Sheet 7 – Candidates
	OG	the OG id
	Maclig_gene	the M. lignano gene that occurs within this OG and confers the annotation
	Annotation	the reproduction-related annotation category of the OG
	AvH	the expression pattern inferred from differential gene expression analysis results. See also table S2.

## Sheet: Sheet 2 - Orthogroup informatio
annotation	og	Mlig_gene	annotation	annotation2	zorro	blastp	AvH
arbore2015_ovary1_region	OG0000027_7.inclade9.ortho5	Mlig008672.g6	arbore2015_ovary1_region	Ovary	1	1	Up-in-A
arbore2015_ovary1_region	OG0000076_3.inclade2.ortho9	Mlig016262.g1	arbore2015_ovary1_region	Ovary	1	1	Up-in-A
arbore2015_ovary1_region	OG0000078_1.inclade8.ortho1	Mlig029950.g2	arbore2015_ovary1_region	Ovary	1	1	Up-in-A
arbore2015_ovary1_region	OG0000088_3.inclade2.ortho3	Mlig010941.g1	arbore2015_ovary1_region	Ovary	1	1	Up-in-A
arbore2015_ovary1_region	OG0000088_3.inclade2.ortho9	Mlig029881.g1	arbore2015_ovary1_region	Ovary	1	1	Up-in-A
arbore2015_ovary1_region	OG0000090_5.inclade3.ortho8	Mlig057731.g1	arbore2015_ovary1_region	Ovary	1	1	Up-in-A
arbore2015_ovary1_region	OG0000103_2.inclade3.ortho6	Mlig042734.g1	arbore2015_ovary1_region	Ovary	0	0	Up-in-A
arbore2015_ovary1_region	OG0000114_2.inclade2.ortho6	Mlig020227.g1	arbore2015_ovary1_region	Ovary	1	1	Up-in-A
arbore2015_ovary1_region	OG0000177_9.inclade13.ortho1	Mlig039784.g2	arbore2015_ovary1_region	Ovary	1	1	Up-in-A
arbore2015_ovary1_region	OG0000183_2.inclade1.ortho19	Mlig000574.g1	arbore2015_ovary1_region	Ovary	1	1	Up-in-A
arbore2015_ovary1_region	OG0000302_3.inclade1.ortho21	Mlig000883.g4	arbore2015_ovary1_region	Ovary	0	0	Up-in-A
arbore2015_ovary1_region	OG0000304_1.inclade1.ortho3	Mlig029462.g1	arbore2015_ovary1_region	Ovary	1	1	Up-in-A
arbore2015_ovary1_region	OG0000304_1.inclade2.ortho5	Mlig017576.g2	arbore2015_ovary1_region	Ovary	1	1	Up-in-A
arbore2015_ovary1_region	OG0000393_1.inclade1.ortho23	Mlig052220.g1	arbore2015_ovary1_region	Ovary	1	1	Up-in-A
arbore2015_ovary1_region	OG0000402_2.inclade4.ortho1	Mlig007794.g2	arbore2015_ovary1_region	Ovary	1	1	Up-in-A
arbore2015_ovary1_region	OG0000446_1.inclade1.ortho9	Mlig013217.g1	arbore2015_ovary1_region	Ovary	1	1	Up-in-A
arbore2015_ovary1_region	OG0000450_2.inclade16.ortho1	Mlig014165.g3	arbore2015_ovary1_region	Ovary	1	1	Up-in-A
arbore2015_ovary1_region	OG0000567_1.inclade3.ortho1	Mlig037475.g1	arbore2015_ovary1_region	Ovary	1	1	Up-in-A
arbore2015_ovary1_region	OG0000577_1.inclade1.ortho2	Mlig020709.g3	arbore2015_ovary1_region	Ovary	1	1	Up-in-A
arbore2015_ovary1_region	OG0000604_2.inclade2.ortho9	Mlig013739.g7	arbore2015_ovary1_region	Ovary	1	1	Up-in-A
arbore2015_ovary1_region	OG0000678_2_MIortho29	Mlig017127.g1	arbore2015_ovary1_region	Ovary	1	1	Up-in-A
arbore2015_ovary1_region	OG0000696_1.inclade1.ortho4	Mlig024399.g1	arbore2015_ovary1_region	Ovary	1	1	Up-in-A
arbore2015_ovary1_region	OG0000714_1.inclade2.ortho2	Mlig021770.g2	arbore2015_ovary1_region	Ovary	1	1	Up-in-A
arbore2015_ovary1_region	OG0000714_1.inclade3.ortho3	Mlig006765.g1	arbore2015_ovary1_region	Ovary	1	1	Up-in-A
arbore2015_ovary1_region	OG0000807_1.inclade4.ortho1	Mlig030763.g1	arbore2015_ovary1_region	Ovary	1	1	Up-in-A
arbore2015_ovary1_region	OG0001145_1.inclade1.ortho6	Mlig011545.g1	arbore2015_ovary1_region	Ovary	1	1	Up-in-A
arbore2015_ovary1_region	OG0001409_1_MIortho3	Mlig022570.g2	arbore2015_ovary1_region	Ovary	1	1	Up-in-A
arbore2015_ovary1_region	OG0001422_1.inclade1.ortho2	Mlig005266.g2	arbore2015_ovary1_region	Ovary	1	1	Up-in-A
arbore2015_ovary1_region	OG0001446_1.inclade1.ortho4	Mlig005390.g3	arbore2015_ovary1_region	Ovary	1	1	Up-in-A
arbore2015_ovary1_region	OG0001675_1.inclade1.ortho4	Mlig004698.g3	arbore2015_ovary1_region	Ovary	1	1	Up-in-A
arbore2015_ovary1_region	OG0001675_2_MIortho3	Mlig021954.g3	arbore2015_ovary1_region	Ovary	1	1	Up-in-A
arbore2015_ovary1_region	OG0001741_1.inclade5.ortho1	Mlig024637.g2	arbore2015_ovary1_region	Ovary	1	1	Up-in-A
arbore2015_ovary1_region	OG0001811_1.inclade1.ortho3	Mlig032849.g1	arbore2015_ovary1_region	Ovary	1	1	Up-in-A
arbore2015_ovary1_region	OG0001863_1.inclade2.ortho2	Mlig012835.g1	arbore2015_ovary1_region	Ovary	1	1	Up-in-A
arbore2015_ovary1_region	OG0001893_2_MIortho9	Mlig019290.g2	arbore2015_ovary1_region	Ovary	1	1	Up-in-A
arbore2015_ovary1_region	OG0001905_1.inclade1.ortho3	Mlig020320.g7	arbore2015_ovary1_region	Ovary	1	1	Up-in-A
arbore2015_ovary1_region	OG0001993_2.inclade1.ortho7	Mlig013630.g1	arbore2015_ovary1_region	Ovary	1	1	Up-in-A
arbore2015_ovary1_region	OG0002028_1.inclade1.ortho2	Mlig013979.g1	arbore2015_ovary1_region	Ovary	1	1	Up-in-A
arbore2015_ovary1_region	OG0002065_1.inclade1.ortho3	Mlig055436.g1	arbore2015_ovary1_region	Ovary	1	1	Up-in-A
arbore2015_ovary1_region	OG0002220_2.inclade1.ortho2	Mlig029315.g1	arbore2015_ovary1_region	Ovary	1	1	Up-in-A
arbore2015_ovary1_region	OG0002497_1.inclade1.ortho5	Mlig022280.g1	arbore2015_ovary1_region	Ovary	1	1	Up-in-A
arbore2015_ovary1_region	OG0002586_1.inclade1.ortho1	Mlig029807.g1	arbore2015_ovary1_region	Ovary	1	1	Up-in-A
arbore2015_ovary1_region	OG0002586_1.inclade1.ortho2	Mlig023103.g1	arbore2015_ovary1_region	Ovary	1	1	Up-in-A
arbore2015_ovary1_region	OG0002944_1.inclade1.ortho1	Mlig034116.g3	arbore2015_ovary1_region	Ovary	1	1	Up-in-A
arbore2015_ovary1_region	OG0003159_2.inclade1.ortho2	Mlig023649.g1	arbore2015_ovary1_region	Ovary	1	1	Up-in-A
arbore2015_ovary1_region	OG0003587_1.inclade1.ortho3	Mlig001992.g4	arbore2015_ovary1_region	Ovary	1	1	Up-in-A
arbore2015_ovary1_region	OG0003742_1.inclade1.ortho3	Mlig013848.g1	arbore2015_ovary1_region	Ovary	1	1	Up-in-A
arbore2015_ovary1_region	OG0004218_1.inclade1.ortho1	Mlig007068.g3	arbore2015_ovary1_region	Ovary	1	1	Up-in-A
arbore2015_ovary1_region	OG0005713_1_MIortho4	Mlig054010.g1	arbore2015_ovary1_region	Ovary	1	1	Up-in-A
arbore2015_ovary1_region	OG0006463_1_MIortho4	Mlig008249.g1	arbore2015_ovary1_region	Ovary	1	1	Up-in-A
arbore2015_ovary1_region	OG0007481_1.inclade1.ortho1	Mlig031392.g2	arbore2015_ovary1_region	Ovary	1	1	Up-in-A
arbore2015_ovary1_region	OG0007584_1_MIortho1	Mlig017119.g2	arbore2015_ovary1_region	Ovary	1	1	Up-in-A
arbore2015_ovary1_region	OG0008047_2.unrooted-ortho	Mlig029424.g2	arbore2015_ovary1_region	Ovary	1	1	Up-in-A
arbore2015_ovary1_region	OG0008243_1_MIortho1	Mlig032083.g4	arbore2015_ovary1_region	Ovary	1	1	Up-in-A
arbore2015_ovary1_region	OG0009035_2_MIortho1	Mlig024183.g3	arbore2015_ovary1_region	Ovary	1	1	Up-in-A
arbore2015_ovary1_region	OG0009080_2_MIortho1	Mlig009026.g2	arbore2015_ovary1_region	Ovary	1	1	Up-in-A
arbore2015_ovary1_region	OG0009823_1.unrooted-ortho	Mlig004783.g2	arbore2015_ovary1_region	Ovary	1	0	Up-in-A
arbore2015_ovary1_region	OG0010341_1_MIortho1	Mlig003771.g2	arbore2015_ovary1_region	Ovary	1	1	Up-in-A
arbore2015_ovary1_region	OG0014871_1_MIortho1	Mlig018325.g1	arbore2015_ovary1_region	Ovary	1	1	Up-in-A
arbore2015_ovary1_region	OG0016207_1_MIortho1	Mlig004367.g8	arbore2015_ovary1_region	Ovary	1	1	Up-in-A
arbore2015_ovary2_region	OG0000088_3.inclade2.ortho4	Mlig026113.g2	arbore2015_ovary2_region	Ovary	1	1	Up-in-A
arbore2015_ovary2_region	OG0000119_3.inclade1.ortho8	Mlig022511.g2	arbore2015_ovary2_region	Ovary	1	1	Up-in-A
arbore2015_ovary2_region	OG0000222_1.inclade1.ortho11	Mlig008908.g1	arbore2015_ovary2_region	Ovary	1	1	Up-in-A
arbore2015_ovary2_region	OG0000276_2.inclade12.ortho1	Mlig016253.g2	arbore2015_ovary2_region	Ovary	1	1	Up-in-A
arbore2015_ovary2_region	OG0000286_2.inclade1.ortho8	Mlig012901.g2	arbore2015_ovary2_region	Ovary	1	1	Up-in-A
arbore2015_ovary2_region	OG0000292_1.inclade1.ortho16	Mlig028574.g1	arbore2015_ovary2_region	Ovary	1	1	Up-in-A
arbore2015_ovary2_region	OG0000383_2.inclade1.ortho6	Mlig031966.g3	arbore2015_ovary2_region	Ovary	1	1	Up-in-A
arbore2015_ovary2_region	OG0000407_1.inclade1.ortho11	Mlig002706.g1	arbore2015_ovary2_region	Ovary	1	1	Up-in-A
arbore2015_ovary2_region	OG0000414_1.inclade1.ortho15	Mlig032899.g1	arbore2015_ovary2_region	Ovary	1	1	Up-in-A
arbore2015_ovary2_region	OG0000691_1.inclade2.ortho3	Mlig023787.g1	arbore2015_ovary2_region	Ovary	1	1	Up-in-A
arbore2015_ovary2_region	OG0000729_4.inclade1.ortho9	Mlig007523.g1	arbore2015_ovary2_region	Ovary	0	0	Up-in-A
arbore2015_ovary2_region	OG0000761_1.inclade1.ortho5	Mlig029225.g2	arbore2015_ovary2_region	Ovary	1	1	Up-in-A
arbore2015_ovary2_region	OG0000898_1.inclade1.ortho6	Mlig012514.g1	arbore2015_ovary2_region	Ovary	1	1	Up-in-A
arbore2015_ovary2_region	OG0000981_1.inclade2.ortho2	Mlig031187.g2	arbore2015_ovary2_region	Ovary	1	1	Up-in-A
arbore2015_ovary2_region	OG0001164_1.inclade1.ortho7	Mlig011712.g5	arbore2015_ovary2_region	Ovary	0	0	Up-in-A
arbore2015_ovary2_region	OG0001295_1.inclade1.ortho1	Mlig010563.g2	arbore2015_ovary2_region	Ovary	1	1	Up-in-A
arbore2015_ovary2_region	OG0001729_2.inclade1.ortho8	Mlig016084.g1	arbore2015_ovary2_region	Ovary	1	1	Up-in-A
arbore2015_ovary2_region	OG0001863_1.inclade1.ortho4	Mlig011295.g2	arbore2015_ovary2_region	Ovary	1	1	Up-in-A
arbore2015_ovary2_region	OG0001905_1.inclade1.ortho2	Mlig032191.g1	arbore2015_ovary2_region	Ovary	1	1	Up-in-A
arbore2015_ovary2_region	OG0002597_2.inclade1.ortho1	Mlig018492.g2	arbore2015_ovary2_region	Ovary	1	1	Up-in-A
arbore2015_ovary2_region	OG0002899_1.inclade1.ortho1	Mlig006288.g3	arbore2015_ovary2_region	Ovary	1	1	Up-in-A
arbore2015_ovary2_region	OG0002904_1.inclade1.ortho9	Mlig013976.g3	arbore2015_ovary2_region	Ovary	1	1	Up-in-A
arbore2015_ovary2_region	OG0003645_1.inclade1.ortho1	Mlig034329.g3	arbore2015_ovary2_region	Ovary	1	1	Up-in-A
arbore2015_ovary2_region	OG0003804_1.inclade1.ortho1	Mlig024859.g1	arbore2015_ovary2_region	Ovary	1	1	Up-in-A
arbore2015_ovary2_region	OG0004304_2_MIortho3	Mlig032727.g1	arbore2015_ovary2_region	Ovary	1	1	Up-in-A
arbore2015_ovary2_region	OG0005202_1_MIortho1	Mlig014337.g3	arbore2015_ovary2_region	Ovary	1	1	Up-in-A
arbore2015_ovary2_region	OG0005324_1_MIortho2	Mlig014906.g1	arbore2015_ovary2_region	Ovary	1	1	Up-in-A
arbore2015_ovary2_region	OG0005676_1.inclade1.ortho4	Mlig007491.g3	arbore2015_ovary2_region	Ovary	1	1	Up-in-A
arbore2015_ovary2_region	OG0006463_1_MIortho2	Mlig032734.g1	arbore2015_ovary2_region	Ovary	1	1	Up-in-A
arbore2015_ovary2_region	OG0006975_3_MIortho1	Mlig031655.g3	arbore2015_ovary2_region	Ovary	1	1	Up-in-A
arbore2015_ovary2_region	OG0007142_1_MIortho1	Mlig019096.g1	arbore2015_ovary2_region	Ovary	1	1	Up-in-A
arbore2015_ovary2_region	OG0008443_1.inclade1.ortho1	Mlig034057.g1	arbore2015_ovary2_region	Ovary	1	1	Up-in-A
arbore2015_ovary2_region	OG0010513_1_MIortho1	Mlig020662.g1	arbore2015_ovary2_region	Ovary	1	1	Up-in-A
arbore2015_ovary2_region	OG0010585_1_MIortho1	Mlig009351.g1	arbore2015_ovary2_region	Ovary	1	1	Up-in-A
arbore2015_ovary2_region	OG0012402_1_MIortho2	Mlig015227.g1	arbore2015_ovary2_region	Ovary	1	1	Up-in-A
arbore2015_ovary2_region	OG0012602_1.unrooted-ortho	Mlig022465.g2	arbore2015_ovary2_region	Ovary	1	1	Up-in-A
arbore2015_ovary2_region	OG0013101_1_MIortho1	Mlig007156.g1	arbore2015_ovary2_region	Ovary	1	1	Up-in-A
arbore2015_ovary2_region	OG0016214_1_MIortho1	Mlig006105.g1	arbore2015_ovary2_region	Ovary	1	1	Up-in-A
arbore2015_ovary2_region	OG0018458_1_MIortho1	Mlig028422.g1	arbore2015_ovary2_region	Ovary	1	1	Up-in-A
arbore2015_tail_region	OG0000028_1.inclade10.ortho1	Mlig041451.g1	arbore2015_tail_region	Tail	1	1	Up-in-A
arbore2015_tail_region	OG0000079_1.inclade1.ortho19	Mlig019716.g1	arbore2015_tail_region	Tail	1	1	Up-in-A
arbore2015_tail_region	OG0000088_3.inclade1.ortho19	Mlig031837.g1	arbore2015_tail_region	Tail	1	1	Up-in-A
arbore2015_tail_region	OG0000108_2.inclade5.ortho1	Mlig022521.g3	arbore2015_tail_region	Tail	1	1	Up-in-A
arbore2015_tail_region	OG0000139_2.inclade1.ortho5	Mlig006099.g3	arbore2015_tail_region	Tail	1	1	Up-in-A
arbore2015_tail_region	OG0000145_1.inclade1.ortho28	Mlig001203.g5	arbore2015_tail_region	Tail	1	1	Up-in-A
arbore2015_tail_region	OG0000312_1.inclade1.ortho9	Mlig011612.g1	arbore2015_tail_region	Tail	1	1	Up-in-A
arbore2015_tail_region	OG0000434_1.inclade1.ortho8	Mlig016097.g3	arbore2015_tail_region	Tail	1	1	Up-in-A
arbore2015_tail_region	OG0000495_1.inclade3.ortho3	Mlig012343.g1	arbore2015_tail_region	Tail	1	1	Up-in-A
arbore2015_tail_region	OG0000519_1.inclade1.ortho6	Mlig040580.g2	arbore2015_tail_region	Tail	1	1	Up-in-A
arbore2015_tail_region	OG0000547_1_MIortho3	Mlig013672.g3	arbore2015_tail_region	Tail	1	1	Up-in-A
arbore2015_tail_region	OG0000781_1.inclade3.ortho2	Mlig018774.g1	arbore2015_tail_region	Tail	1	1	Up-in-A
arbore2015_tail_region	OG0000971_2.inclade3.ortho2	Mlig011944.g1	arbore2015_tail_region	Tail	1	1	Up-in-A
arbore2015_tail_region	OG0001330_2.inclade1.ortho2	Mlig014510.g1	arbore2015_tail_region	Tail	1	1	Up-in-A
arbore2015_tail_region	OG0001499_1.inclade2.ortho2	Mlig059954.g1	arbore2015_tail_region	Tail	0	0	Up-in-A
arbore2015_tail_region	OG0001507_1.inclade2.ortho2	Mlig002322.g1	arbore2015_tail_region	Tail	1	1	Up-in-A
arbore2015_tail_region	OG0001582_1.inclade1.ortho2	Mlig022805.g1	arbore2015_tail_region	Tail	1	1	Up-in-A
arbore2015_tail_region	OG0001582_1.inclade1.ortho8	Mlig014438.g2	arbore2015_tail_region	Tail	1	1	Up-in-A
arbore2015_tail_region	OG0002174_1_MIortho4	Mlig054046.g1	arbore2015_tail_region	Tail	1	1	Up-in-A
arbore2015_tail_region	OG0002374_1.inclade1.ortho5	Mlig033784.g4	arbore2015_tail_region	Tail	1	1	Up-in-A
arbore2015_tail_region	OG0002407_1.inclade2.ortho1	Mlig025567.g14	arbore2015_tail_region	Tail	1	1	Up-in-A
arbore2015_tail_region	OG0002528_1.inclade2.ortho1	Mlig000200.g1	arbore2015_tail_region	Tail	1	1	Up-in-A
arbore2015_tail_region	OG0002846_2.inclade1.ortho4	Mlig018894.g1	arbore2015_tail_region	Tail	1	1	Up-in-A
arbore2015_tail_region	OG0003007_1.inclade2.ortho1	Mlig005967.g2	arbore2015_tail_region	Tail	1	1	Up-in-A
arbore2015_tail_region	OG0003276_1.inclade1.ortho2	Mlig007063.g2	arbore2015_tail_region	Tail	1	1	Up-in-A
arbore2015_tail_region	OG0003681_1.inclade1.ortho1	Mlig022814.g1	arbore2015_tail_region	Tail	1	1	Up-in-A
arbore2015_tail_region	OG0004243_1_MIortho1	Mlig022355.g2	arbore2015_tail_region	Tail	1	1	Up-in-A
arbore2015_tail_region	OG0004397_1_MIortho7	Mlig012200.g2	arbore2015_tail_region	Tail	1	1	Up-in-A
arbore2015_tail_region	OG0004763_1.inclade1.ortho1	Mlig030861.g1	arbore2015_tail_region	Tail	0	0	Up-in-A
arbore2015_tail_region	OG0005571_1.unrooted-ortho	Mlig022479.g2	arbore2015_tail_region	Tail	1	1	Up-in-A
arbore2015_tail_region	OG0006137_1_MIortho1	Mlig005822.g1	arbore2015_tail_region	Tail	1	1	Up-in-A
arbore2015_tail_region	OG0006137_1_MIortho2	Mlig017472.g13	arbore2015_tail_region	Tail	1	1	Up-in-A
arbore2015_tail_region	OG0008666_1_MIortho1	Mlig016293.g3	arbore2015_tail_region	Tail	1	1	Up-in-A
arbore2015_tail_region	OG0009258_1.inclade1.ortho1	Mlig020219.g1	arbore2015_tail_region	Tail	1	1	Up-in-A
arbore2015_tail_region	OG0009322_1.inclade1.ortho3	Mlig002341.g3	arbore2015_tail_region	Tail	1	1	Up-in-A
arbore2015_tail_region	OG0009459_1_MIortho4	Mlig015065.g2	arbore2015_tail_region	Tail	1	1	Up-in-A
arbore2015_tail_region	OG0009532_1_MIortho1	Mlig031866.g2	arbore2015_tail_region	Tail	1	1	Up-in-A
arbore2015_tail_region	OG0009878_1_MIortho2	Mlig025285.g1	arbore2015_tail_region	Tail	1	1	Up-in-A
arbore2015_tail_region	OG0010649_1.unrooted-ortho	Mlig009359.g1	arbore2015_tail_region	Tail	1	1	Up-in-A
arbore2015_tail_region	OG0011318_1_MIortho1	Mlig028964.g2	arbore2015_tail_region	Tail	1	1	Up-in-A
arbore2015_tail_region	OG0012974_1.unrooted-ortho	Mlig006166.g1	arbore2015_tail_region	Tail	1	1	Up-in-A
arbore2015_tail_region	OG0015817_1_MIortho1	Mlig047525.g1	arbore2015_tail_region	Tail	1	1	Up-in-A
arbore2015_tail_region	OG0016643_1_MIortho1	Mlig000334.g15	arbore2015_tail_region	Tail	1	1	Up-in-A
arbore2015_tail_region	OG0018122_1.unrooted-ortho	Mlig027084.g4	arbore2015_tail_region	Tail	1	1	Up-in-A
arbore2015_testes_region	OG0000018_3.inclade1.ortho13	Mlig032531.g1	arbore2015_testes_region	Testis	0	0	Up-in-A
arbore2015_testes_region	OG0000018_3.inclade1.ortho19	Mlig013021.g2	arbore2015_testes_region	Testis	1	1	Up-in-A
arbore2015_testes_region	OG0000018_3.inclade1.ortho42	Mlig028078.g3	arbore2015_testes_region	Testis	1	1	Up-in-A
arbore2015_testes_region	OG0000018_3.inclade1.ortho47	Mlig027343.g2	arbore2015_testes_region	Testis	1	1	Up-in-A
arbore2015_testes_region	OG0000018_3.inclade1.ortho50	Mlig032278.g1	arbore2015_testes_region	Testis	1	1	Up-in-A
arbore2015_testes_region	OG0000018_3.inclade1.ortho53	Mlig008953.g2	arbore2015_testes_region	Testis	1	1	Up-in-A
arbore2015_testes_region	OG0000018_3.inclade1.ortho69	Mlig033575.g2	arbore2015_testes_region	Testis	1	0	Up-in-A
arbore2015_testes_region	OG0000018_3.inclade1.ortho72	Mlig034033.g3	arbore2015_testes_region	Testis	1	1	Up-in-A
arbore2015_testes_region	OG0000018_3.inclade1.ortho76	Mlig005306.g4	arbore2015_testes_region	Testis	1	1	Up-in-A
arbore2015_testes_region	OG0000018_3.inclade1.ortho88	Mlig009542.g1	arbore2015_testes_region	Testis	0	0	Up-in-A
arbore2015_testes_region	OG0000027_7.inclade16.ortho1	Mlig052621.g1	arbore2015_testes_region	Testis	1	1	Up-in-A
arbore2015_testes_region	OG0000049_1.inclade1.ortho28	Mlig046377.g1	arbore2015_testes_region	Testis	1	1	Up-in-A
arbore2015_testes_region	OG0000049_1.inclade2.ortho19	Mlig009988.g1	arbore2015_testes_region	Testis	0	0	Up-in-A
arbore2015_testes_region	OG0000079_1.inclade1.ortho11	Mlig024489.g1	arbore2015_testes_region	Testis	1	1	Up-in-A
arbore2015_testes_region	OG0000079_1.inclade1.ortho18	Mlig032070.g2	arbore2015_testes_region	Testis	1	1	Up-in-A
arbore2015_testes_region	OG0000088_3.inclade2.ortho8	Mlig033254.g1	arbore2015_testes_region	Testis	1	1	Up-in-A
arbore2015_testes_region	OG0000100_1.inclade1.ortho13	Mlig027884.g3	arbore2015_testes_region	Testis	1	0	Up-in-A
arbore2015_testes_region	OG0000104_2.inclade2.ortho14	Mlig023228.g2	arbore2015_testes_region	Testis	1	1	Up-in-A
arbore2015_testes_region	OG0000104_2.inclade2.ortho17	Mlig001346.g9	arbore2015_testes_region	Testis	1	1	Up-in-A
arbore2015_testes_region	OG0000104_2.inclade2.ortho3	Mlig024536.g1	arbore2015_testes_region	Testis	1	1	Up-in-A
arbore2015_testes_region	OG0000105_2.inclade3.ortho8	Mlig055144.g1	arbore2015_testes_region	Testis	0	0	Up-in-A
arbore2015_testes_region	OG0000108_2.inclade1.ortho19	Mlig022581.g1	arbore2015_testes_region	Testis	1	1	Up-in-A
arbore2015_testes_region	OG0000110_7_MIortho2	Mlig010467.g1	arbore2015_testes_region	Testis	1	1	Up-in-A
arbore2015_testes_region	OG0000110_8.inclade6.ortho3	Mlig001604.g2	arbore2015_testes_region	Testis	1	1	Up-in-A
arbore2015_testes_region	OG0000112_2.inclade3.ortho3	Mlig029737.g1	arbore2015_testes_region	Testis	1	1	Up-in-A
arbore2015_testes_region	OG0000120_1.inclade5.ortho3	Mlig024067.g1	arbore2015_testes_region	Testis	1	1	Up-in-A
arbore2015_testes_region	OG0000123_1.inclade2.ortho5	Mlig006173.g4	arbore2015_testes_region	Testis	1	1	Up-in-A
arbore2015_testes_region	OG0000127_1.inclade3.ortho4	Mlig037093.g1	arbore2015_testes_region	Testis	0	0	Up-in-A
arbore2015_testes_region	OG0000129_2.inclade2.ortho3	Mlig027128.g1	arbore2015_testes_region	Testis	1	1	Up-in-A
arbore2015_testes_region	OG0000133_1_MIortho1	Mlig012719.g1	arbore2015_testes_region	Testis	1	1	Up-in-A
arbore2015_testes_region	OG0000138_4.inclade1.ortho13	Mlig017315.g3	arbore2015_testes_region	Testis	1	1	Up-in-A
arbore2015_testes_region	OG0000138_4.inclade1.ortho20	Mlig033032.g1	arbore2015_testes_region	Testis	1	1	Up-in-A
arbore2015_testes_region	OG0000138_4.inclade1.ortho24	Mlig017218.g2	arbore2015_testes_region	Testis	1	1	Up-in-A
arbore2015_testes_region	OG0000138_4.inclade1.ortho26	Mlig009378.g1	arbore2015_testes_region	Testis	1	1	Up-in-A
arbore2015_testes_region	OG0000138_4.inclade1.ortho27	Mlig019682.g2	arbore2015_testes_region	Testis	1	1	Up-in-A
arbore2015_testes_region	OG0000138_4.inclade1.ortho30	Mlig058104.g3	arbore2015_testes_region	Testis	1	1	Up-in-A
arbore2015_testes_region	OG0000138_4.inclade1.ortho31	Mlig011070.g3	arbore2015_testes_region	Testis	1	1	Up-in-A
arbore2015_testes_region	OG0000138_4.inclade1.ortho40	Mlig024028.g2	arbore2015_testes_region	Testis	1	1	Up-in-A
arbore2015_testes_region	OG0000141_3.inclade2.ortho25	Mlig006180.g2	arbore2015_testes_region	Testis	1	1	Up-in-A
arbore2015_testes_region	OG0000143_2.inclade4.ortho9	Mlig004623.g1	arbore2015_testes_region	Testis	0	0	Up-in-A
arbore2015_testes_region	OG0000148_1.inclade1.ortho29	Mlig032152.g3	arbore2015_testes_region	Testis	1	1	Up-in-A
arbore2015_testes_region	OG0000149_1.inclade2.ortho3	Mlig058523.g4	arbore2015_testes_region	Testis	1	1	Up-in-A
arbore2015_testes_region	OG0000151_4.inclade4.ortho4	Mlig017283.g4	arbore2015_testes_region	Testis	1	1	Up-in-A
arbore2015_testes_region	OG0000152_6.inclade1.ortho22	Mlig019968.g4	arbore2015_testes_region	Testis	1	1	Up-in-A
arbore2015_testes_region	OG0000166_1.inclade1.ortho21	Mlig020444.g1	arbore2015_testes_region	Testis	1	1	Up-in-A
arbore2015_testes_region	OG0000167_2.inclade1.ortho5	Mlig040874.g1	arbore2015_testes_region	Testis	1	0	Up-in-A
arbore2015_testes_region	OG0000168_1.inclade2.ortho10	Mlig011028.g3	arbore2015_testes_region	Testis	1	1	Up-in-A
arbore2015_testes_region	OG0000183_2.inclade1.ortho17	Mlig015378.g3	arbore2015_testes_region	Testis	1	1	Up-in-A
arbore2015_testes_region	OG0000187_2.inclade2.ortho3	Mlig014775.g1	arbore2015_testes_region	Testis	1	1	Up-in-A
arbore2015_testes_region	OG0000198_3.inclade3.ortho6	Mlig014553.g1	arbore2015_testes_region	Testis	1	1	Up-in-A
arbore2015_testes_region	OG0000205_1.inclade1.ortho11	Mlig006976.g1	arbore2015_testes_region	Testis	1	1	Up-in-A
arbore2015_testes_region	OG0000205_1.inclade1.ortho1	Mlig003382.g1	arbore2015_testes_region	Testis	1	1	Up-in-A
arbore2015_testes_region	OG0000205_1.inclade1.ortho2	Mlig017198.g3	arbore2015_testes_region	Testis	1	1	Up-in-A
arbore2015_testes_region	OG0000205_1.inclade1.ortho4	Mlig013241.g1	arbore2015_testes_region	Testis	1	1	Up-in-A
arbore2015_testes_region	OG0000205_1.inclade1.ortho7	Mlig003803.g2	arbore2015_testes_region	Testis	1	1	Up-in-A
arbore2015_testes_region	OG0000207_1.inclade1.ortho11	Mlig018336.g1	arbore2015_testes_region	Testis	1	1	Up-in-A
arbore2015_testes_region	OG0000215_1.inclade2.ortho3	Mlig001965.g8	arbore2015_testes_region	Testis	1	1	Up-in-A
arbore2015_testes_region	OG0000215_1.inclade2.ortho5	Mlig014212.g1	arbore2015_testes_region	Testis	1	1	Up-in-A
arbore2015_testes_region	OG0000219_1.inclade1.ortho23	Mlig014034.g1	arbore2015_testes_region	Testis	0	0	Up-in-A
arbore2015_testes_region	OG0000223_1.inclade1.ortho16	Mlig025951.g1	arbore2015_testes_region	Testis	1	1	Up-in-A
arbore2015_testes_region	OG0000225_2.inclade2.ortho11	Mlig033455.g1	arbore2015_testes_region	Testis	1	1	Up-in-A
arbore2015_testes_region	OG0000225_2.inclade2.ortho12	Mlig001366.g4	arbore2015_testes_region	Testis	1	1	Up-in-A
arbore2015_testes_region	OG0000225_2.inclade2.ortho8	Mlig000473.g1	arbore2015_testes_region	Testis	0	0	Up-in-A
arbore2015_testes_region	OG0000225_2.inclade2.ortho9	Mlig006537.g3	arbore2015_testes_region	Testis	1	1	Up-in-A
arbore2015_testes_region	OG0000230_1.inclade7.ortho1	Mlig015295.g2	arbore2015_testes_region	Testis	1	1	Up-in-A
arbore2015_testes_region	OG0000239_1.inclade10.ortho1	Mlig010402.g3	arbore2015_testes_region	Testis	1	1	Up-in-A
arbore2015_testes_region	OG0000239_1.inclade16.ortho1	Mlig008329.g2	arbore2015_testes_region	Testis	1	1	Up-in-A
arbore2015_testes_region	OG0000247_1.inclade1.ortho7	Mlig010619.g2	arbore2015_testes_region	Testis	1	1	Up-in-A
arbore2015_testes_region	OG0000247_1.inclade3.ortho11	Mlig021150.g1	arbore2015_testes_region	Testis	1	1	Up-in-A
arbore2015_testes_region	OG0000247_1.inclade3.ortho5	Mlig031216.g1	arbore2015_testes_region	Testis	1	1	Up-in-A
arbore2015_testes_region	OG0000261_3.inclade6.ortho1	Mlig009473.g1	arbore2015_testes_region	Testis	0	0	Up-in-A
arbore2015_testes_region	OG0000292_1.inclade1.ortho15	Mlig010280.g4	arbore2015_testes_region	Testis	1	1	Up-in-A
arbore2015_testes_region	OG0000292_1.inclade1.ortho5	Mlig002762.g1	arbore2015_testes_region	Testis	1	1	Up-in-A
arbore2015_testes_region	OG0000296_4.inclade2.ortho11	Mlig033498.g1	arbore2015_testes_region	Testis	1	1	Up-in-A
arbore2015_testes_region	OG0000305_1.inclade1.ortho11	Mlig000837.g12	arbore2015_testes_region	Testis	1	1	Up-in-A
arbore2015_testes_region	OG0000305_1.inclade1.ortho13	Mlig019621.g1	arbore2015_testes_region	Testis	1	1	Up-in-A
arbore2015_testes_region	OG0000305_1.inclade1.ortho17	Mlig020950.g1	arbore2015_testes_region	Testis	1	1	Up-in-A
arbore2015_testes_region	OG0000305_1.inclade1.ortho19	Mlig009246.g1	arbore2015_testes_region	Testis	1	1	Up-in-A
arbore2015_testes_region	OG0000305_1.inclade1.ortho21	Mlig012325.g3	arbore2015_testes_region	Testis	1	1	Up-in-A
arbore2015_testes_region	OG0000305_1.inclade1.ortho24	Mlig029294.g1	arbore2015_testes_region	Testis	1	1	Up-in-A
arbore2015_testes_region	OG0000305_1.inclade1.ortho25	Mlig001515.g6	arbore2015_testes_region	Testis	1	1	Up-in-A
arbore2015_testes_region	OG0000318_1.inclade4.ortho2	Mlig021706.g1	arbore2015_testes_region	Testis	1	1	Up-in-A
arbore2015_testes_region	OG0000321_1.inclade2.ortho4	Mlig031636.g14	arbore2015_testes_region	Testis	1	1	Up-in-A
arbore2015_testes_region	OG0000323_1.inclade1.ortho5	Mlig014474.g1	arbore2015_testes_region	Testis	1	1	Up-in-A
arbore2015_testes_region	OG0000339_2.inclade1.ortho13	Mlig012165.g1	arbore2015_testes_region	Testis	1	0	Up-in-A
arbore2015_testes_region	OG0000351_1.inclade1.ortho15	Mlig014487.g3	arbore2015_testes_region	Testis	1	1	Up-in-A
arbore2015_testes_region	OG0000363_1.inclade2.ortho5	Mlig021515.g1	arbore2015_testes_region	Testis	1	1	Up-in-A
arbore2015_testes_region	OG0000365_2.inclade4.ortho1	Mlig051025.g1	arbore2015_testes_region	Testis	1	0	Up-in-A
arbore2015_testes_region	OG0000365_2.inclade5.ortho1	Mlig009731.g1	arbore2015_testes_region	Testis	1	1	Up-in-A
arbore2015_testes_region	OG0000383_1_MIortho1	Mlig012682.g1	arbore2015_testes_region	Testis	1	1	Up-in-A
arbore2015_testes_region	OG0000395_1.inclade1.ortho14	Mlig011246.g6	arbore2015_testes_region	Testis	1	1	Up-in-A
arbore2015_testes_region	OG0000395_1.inclade1.ortho17	Mlig016947.g2	arbore2015_testes_region	Testis	1	1	Up-in-A
arbore2015_testes_region	OG0000395_1.inclade1.ortho21	Mlig028065.g1	arbore2015_testes_region	Testis	1	1	Up-in-A
arbore2015_testes_region	OG0000403_1.inclade2.ortho5	Mlig018820.g1	arbore2015_testes_region	Testis	1	1	Up-in-A
arbore2015_testes_region	OG0000414_1.inclade1.ortho7	Mlig011418.g1	arbore2015_testes_region	Testis	1	1	Up-in-A
arbore2015_testes_region	OG0000414_1.inclade1.ortho9	Mlig011227.g3	arbore2015_testes_region	Testis	1	1	Up-in-A
arbore2015_testes_region	OG0000435_3.inclade1.ortho7	Mlig006689.g1	arbore2015_testes_region	Testis	1	1	Up-in-A
arbore2015_testes_region	OG0000436_1.inclade1.ortho34	Mlig032241.g1	arbore2015_testes_region	Testis	1	1	Up-in-A
arbore2015_testes_region	OG0000440_1.inclade1.ortho3	Mlig014241.g2	arbore2015_testes_region	Testis	1	1	Up-in-A
arbore2015_testes_region	OG0000446_1.inclade1.ortho6	Mlig009746.g9	arbore2015_testes_region	Testis	1	1	Up-in-A
arbore2015_testes_region	OG0000449_2.inclade2.ortho2	Mlig021946.g2	arbore2015_testes_region	Testis	1	1	Up-in-A
arbore2015_testes_region	OG0000454_1.inclade1.ortho7	Mlig019317.g2	arbore2015_testes_region	Testis	1	1	Up-in-A
arbore2015_testes_region	OG0000465_1.inclade3.ortho1	Mlig017114.g3	arbore2015_testes_region	Testis	1	1	Up-in-A
arbore2015_testes_region	OG0000480_1.inclade1.ortho10	Mlig011744.g3	arbore2015_testes_region	Testis	1	1	Up-in-A
arbore2015_testes_region	OG0000480_1.inclade1.ortho11	Mlig002831.g3	arbore2015_testes_region	Testis	1	1	Up-in-A
arbore2015_testes_region	OG0000480_1.inclade1.ortho13	Mlig032244.g1	arbore2015_testes_region	Testis	1	1	Up-in-A
arbore2015_testes_region	OG0000480_1.inclade1.ortho14	Mlig028909.g4	arbore2015_testes_region	Testis	1	1	Up-in-A
arbore2015_testes_region	OG0000480_1.inclade1.ortho6	Mlig022898.g3	arbore2015_testes_region	Testis	1	1	Up-in-A
arbore2015_testes_region	OG0000480_1.inclade1.ortho9	Mlig009405.g1	arbore2015_testes_region	Testis	1	1	Up-in-A
arbore2015_testes_region	OG0000487_2_MIortho9	Mlig028891.g1	arbore2015_testes_region	Testis	1	1	Up-in-A
arbore2015_testes_region	OG0000505_1_MIortho4	Mlig027574.g1	arbore2015_testes_region	Testis	1	1	Up-in-A
arbore2015_testes_region	OG0000561_2.inclade1.ortho5	Mlig000268.g3	arbore2015_testes_region	Testis	1	1	Up-in-A
arbore2015_testes_region	OG0000570_1.inclade2.ortho2	Mlig013200.g1	arbore2015_testes_region	Testis	1	0	Up-in-A
arbore2015_testes_region	OG0000571_1.inclade3.ortho3	Mlig008574.g1	arbore2015_testes_region	Testis	1	1	Up-in-A
arbore2015_testes_region	OG0000581_1.inclade1.ortho17	Mlig030419.g2	arbore2015_testes_region	Testis	1	1	Up-in-A
arbore2015_testes_region	OG0000581_1.inclade1.ortho20	Mlig032497.g2	arbore2015_testes_region	Testis	1	1	Up-in-A
arbore2015_testes_region	OG0000588_1.inclade1.ortho5	Mlig013745.g2	arbore2015_testes_region	Testis	1	1	Up-in-A
arbore2015_testes_region	OG0000588_1.inclade1.ortho6	Mlig025445.g1	arbore2015_testes_region	Testis	1	1	Up-in-A
arbore2015_testes_region	OG0000588_1.inclade1.ortho9	Mlig033079.g1	arbore2015_testes_region	Testis	1	1	Up-in-A
arbore2015_testes_region	OG0000597_2.inclade3.ortho1	Mlig019090.g6	arbore2015_testes_region	Testis	1	1	Up-in-A
arbore2015_testes_region	OG0000605_1_MIortho20	Mlig005085.g1	arbore2015_testes_region	Testis	1	1	Up-in-A
arbore2015_testes_region	OG0000605_1_MIortho2	Mlig014736.g1	arbore2015_testes_region	Testis	1	1	Up-in-A
arbore2015_testes_region	OG0000607_1.inclade3.ortho1	Mlig039317.g1	arbore2015_testes_region	Testis	1	1	Up-in-A
arbore2015_testes_region	OG0000622_1.inclade4.ortho1	Mlig004975.g1	arbore2015_testes_region	Testis	1	1	Up-in-A
arbore2015_testes_region	OG0000623_1.inclade1.ortho6	Mlig024710.g1	arbore2015_testes_region	Testis	1	1	Up-in-A
arbore2015_testes_region	OG0000625_1.inclade1.ortho10	Mlig008226.g1	arbore2015_testes_region	Testis	1	1	Up-in-A
arbore2015_testes_region	OG0000625_1.inclade1.ortho11	Mlig015896.g1	arbore2015_testes_region	Testis	1	1	Up-in-A
arbore2015_testes_region	OG0000625_1.inclade1.ortho13	Mlig022352.g1	arbore2015_testes_region	Testis	1	1	Up-in-A
arbore2015_testes_region	OG0000625_1.inclade1.ortho14	Mlig023621.g1	arbore2015_testes_region	Testis	1	1	Up-in-A
arbore2015_testes_region	OG0000625_1.inclade1.ortho15	Mlig020965.g1	arbore2015_testes_region	Testis	1	1	Up-in-A
arbore2015_testes_region	OG0000625_1.inclade1.ortho5	Mlig013621.g1	arbore2015_testes_region	Testis	1	1	Up-in-A
arbore2015_testes_region	OG0000651_1_MIortho1	Mlig017453.g1	arbore2015_testes_region	Testis	1	1	Up-in-A
arbore2015_testes_region	OG0000651_1_MIortho5	Mlig026779.g1	arbore2015_testes_region	Testis	1	1	Up-in-A
arbore2015_testes_region	OG0000657_1.inclade2.ortho2	Mlig017184.g1	arbore2015_testes_region	Testis	1	1	Up-in-A
arbore2015_testes_region	OG0000678_1.inclade1.ortho3	Mlig032234.g3	arbore2015_testes_region	Testis	1	1	Up-in-A
arbore2015_testes_region	OG0000684_1.inclade2.ortho4	Mlig023355.g3	arbore2015_testes_region	Testis	1	1	Up-in-A
arbore2015_testes_region	OG0000684_1.inclade2.ortho6	Mlig033043.g2	arbore2015_testes_region	Testis	1	1	Up-in-A
arbore2015_testes_region	OG0000697_1_MIortho9	Mlig027033.g2	arbore2015_testes_region	Testis	1	1	Up-in-A
arbore2015_testes_region	OG0000698_1.inclade1.ortho8	Mlig023167.g1	arbore2015_testes_region	Testis	1	1	Up-in-A
arbore2015_testes_region	OG0000708_1.inclade1.ortho2	Mlig033669.g1	arbore2015_testes_region	Testis	1	1	Up-in-A
arbore2015_testes_region	OG0000721_1.inclade1.ortho12	Mlig000497.g10	arbore2015_testes_region	Testis	1	1	Up-in-A
arbore2015_testes_region	OG0000721_1.inclade1.ortho4	Mlig018832.g4	arbore2015_testes_region	Testis	1	1	Up-in-A
arbore2015_testes_region	OG0000721_1.inclade1.ortho6	Mlig009263.g1	arbore2015_testes_region	Testis	1	1	Up-in-A
arbore2015_testes_region	OG0000721_1.inclade1.ortho9	Mlig030280.g1	arbore2015_testes_region	Testis	1	1	Up-in-A
arbore2015_testes_region	OG0000727_1.inclade1.ortho9	Mlig006090.g4	arbore2015_testes_region	Testis	1	1	Up-in-A
arbore2015_testes_region	OG0000739_1.inclade1.ortho1	Mlig033592.g1	arbore2015_testes_region	Testis	1	1	Up-in-A
arbore2015_testes_region	OG0000751_3.inclade1.ortho7	Mlig024559.g6	arbore2015_testes_region	Testis	1	1	Up-in-A
arbore2015_testes_region	OG0000751_3.inclade1.ortho8	Mlig008469.g1	arbore2015_testes_region	Testis	1	1	Up-in-A
arbore2015_testes_region	OG0000767_2.inclade2.ortho3	Mlig031352.g1	arbore2015_testes_region	Testis	1	1	Up-in-A
arbore2015_testes_region	OG0000781_1.inclade1.ortho10	Mlig017079.g2	arbore2015_testes_region	Testis	1	1	Up-in-A
arbore2015_testes_region	OG0000781_1.inclade1.ortho3	Mlig030171.g2	arbore2015_testes_region	Testis	1	1	Up-in-A
arbore2015_testes_region	OG0000781_1.inclade2.ortho3	Mlig000826.g1	arbore2015_testes_region	Testis	1	1	Up-in-A
arbore2015_testes_region	OG0000782_1.inclade1.ortho7	Mlig032072.g1	arbore2015_testes_region	Testis	1	1	Up-in-A
arbore2015_testes_region	OG0000802_2_MIortho1	Mlig006882.g1	arbore2015_testes_region	Testis	1	1	Up-in-A
arbore2015_testes_region	OG0000817_1.inclade2.ortho9	Mlig016117.g5	arbore2015_testes_region	Testis	1	1	Up-in-A
arbore2015_testes_region	OG0000842_1.inclade5.ortho1	Mlig026352.g1	arbore2015_testes_region	Testis	1	1	Up-in-A
arbore2015_testes_region	OG0000853_1.inclade1.ortho2	Mlig023977.g2	arbore2015_testes_region	Testis	1	1	Up-in-A
arbore2015_testes_region	OG0000859_1.inclade1.ortho9	Mlig032094.g7	arbore2015_testes_region	Testis	1	1	Up-in-A
arbore2015_testes_region	OG0000865_1.inclade1.ortho5	Mlig013157.g5	arbore2015_testes_region	Testis	1	1	Up-in-A
arbore2015_testes_region	OG0000865_1.inclade1.ortho6	Mlig034780.g1	arbore2015_testes_region	Testis	1	1	Up-in-A
arbore2015_testes_region	OG0000865_1.inclade1.ortho8	Mlig006419.g1	arbore2015_testes_region	Testis	1	1	Up-in-A
arbore2015_testes_region	OG0000873_1.inclade1.ortho6	Mlig030337.g6	arbore2015_testes_region	Testis	1	1	Up-in-A
arbore2015_testes_region	OG0000877_2_MIortho2	Mlig030094.g1	arbore2015_testes_region	Testis	1	1	Up-in-A
arbore2015_testes_region	OG0000877_2_MIortho3	Mlig027771.g2	arbore2015_testes_region	Testis	1	1	Up-in-A
arbore2015_testes_region	OG0000893_2.inclade1.ortho1	Mlig015880.g1	arbore2015_testes_region	Testis	1	1	Up-in-A
arbore2015_testes_region	OG0000903_2.inclade1.ortho3	Mlig021944.g1	arbore2015_testes_region	Testis	1	1	Up-in-A
arbore2015_testes_region	OG0000928_1.inclade1.ortho25	Mlig014775.g3	arbore2015_testes_region	Testis	1	1	Up-in-A
arbore2015_testes_region	OG0000928_1.inclade1.ortho9	Mlig015521.g5	arbore2015_testes_region	Testis	1	1	Up-in-A
arbore2015_testes_region	OG0000957_1.inclade1.ortho10	Mlig011195.g1	arbore2015_testes_region	Testis	0	0	Up-in-A
arbore2015_testes_region	OG0000967_1_MIortho3	Mlig020552.g4	arbore2015_testes_region	Testis	1	1	Up-in-A
arbore2015_testes_region	OG0000973_1_MIortho19	Mlig016507.g2	arbore2015_testes_region	Testis	1	1	Up-in-A
arbore2015_testes_region	OG0000986_1.inclade1.ortho3	Mlig034405.g2	arbore2015_testes_region	Testis	1	1	Up-in-A
arbore2015_testes_region	OG0000986_1.inclade1.ortho4	Mlig024390.g1	arbore2015_testes_region	Testis	1	1	Up-in-A
arbore2015_testes_region	OG0000995_1.inclade1.ortho9	Mlig009467.g2	arbore2015_testes_region	Testis	1	1	Up-in-A
arbore2015_testes_region	OG0001033_1_MIortho3	Mlig007309.g1	arbore2015_testes_region	Testis	1	1	Up-in-A
arbore2015_testes_region	OG0001036_1.inclade1.ortho1	Mlig013984.g1	arbore2015_testes_region	Testis	1	1	Up-in-A
arbore2015_testes_region	OG0001065_1_MIortho3	Mlig018370.g1	arbore2015_testes_region	Testis	1	1	Up-in-A
arbore2015_testes_region	OG0001067_1.inclade2.ortho7	Mlig048182.g1	arbore2015_testes_region	Testis	1	1	Up-in-A
arbore2015_testes_region	OG0001079_6_MIortho7	Mlig020462.g1	arbore2015_testes_region	Testis	1	1	Up-in-A
arbore2015_testes_region	OG0001093_1_MIortho1	Mlig029516.g1	arbore2015_testes_region	Testis	1	1	Up-in-A
arbore2015_testes_region	OG0001118_2.inclade1.ortho3	Mlig024102.g3	arbore2015_testes_region	Testis	1	1	Up-in-A
arbore2015_testes_region	OG0001118_2.inclade1.ortho4	Mlig023767.g1	arbore2015_testes_region	Testis	1	1	Up-in-A
arbore2015_testes_region	OG0001144_1.inclade1.ortho4	Mlig002420.g1	arbore2015_testes_region	Testis	1	1	Up-in-A
arbore2015_testes_region	OG0001145_1.inclade1.ortho3	Mlig011432.g1	arbore2015_testes_region	Testis	1	1	Up-in-A
arbore2015_testes_region	OG0001145_1.inclade1.ortho5	Mlig022585.g1	arbore2015_testes_region	Testis	1	1	Up-in-A
arbore2015_testes_region	OG0001150_1.inclade2.ortho6	Mlig048648.g1	arbore2015_testes_region	Testis	1	1	Up-in-A
arbore2015_testes_region	OG0001164_1.inclade1.ortho6	Mlig003010.g1	arbore2015_testes_region	Testis	1	1	Up-in-A
arbore2015_testes_region	OG0001182_1.inclade1.ortho3	Mlig013817.g1	arbore2015_testes_region	Testis	1	1	Up-in-A
arbore2015_testes_region	OG0001192_2.inclade1.ortho1	Mlig025715.g1	arbore2015_testes_region	Testis	1	1	Up-in-A
arbore2015_testes_region	OG0001201_1.inclade1.ortho3	Mlig016305.g1	arbore2015_testes_region	Testis	1	1	Up-in-A
arbore2015_testes_region	OG0001206_1.inclade1.ortho10	Mlig058122.g1	arbore2015_testes_region	Testis	1	1	Up-in-A
arbore2015_testes_region	OG0001219_1.inclade1.ortho3	Mlig031351.g2	arbore2015_testes_region	Testis	1	1	Up-in-A
arbore2015_testes_region	OG0001228_1.inclade1.ortho1	Mlig030931.g1	arbore2015_testes_region	Testis	1	1	Up-in-A
arbore2015_testes_region	OG0001228_1.inclade1.ortho3	Mlig023104.g2	arbore2015_testes_region	Testis	1	1	Up-in-A
arbore2015_testes_region	OG0001228_1.inclade1.ortho4	Mlig018292.g1	arbore2015_testes_region	Testis	1	1	Up-in-A
arbore2015_testes_region	OG0001228_1.inclade1.ortho5	Mlig027743.g1	arbore2015_testes_region	Testis	1	1	Up-in-A
arbore2015_testes_region	OG0001231_1.inclade1.ortho2	Mlig017582.g2	arbore2015_testes_region	Testis	1	1	Up-in-A
arbore2015_testes_region	OG0001232_1_MIortho5	Mlig034130.g18	arbore2015_testes_region	Testis	1	1	Up-in-A
arbore2015_testes_region	OG0001273_1_MIortho10	Mlig016310.g1	arbore2015_testes_region	Testis	1	1	Up-in-A
arbore2015_testes_region	OG0001273_1_MIortho11	Mlig032034.g1	arbore2015_testes_region	Testis	1	1	Up-in-A
arbore2015_testes_region	OG0001273_1_MIortho14	Mlig010796.g2	arbore2015_testes_region	Testis	1	1	Up-in-A
arbore2015_testes_region	OG0001273_1_MIortho9	Mlig010796.g1	arbore2015_testes_region	Testis	1	1	Up-in-A
arbore2015_testes_region	OG0001347_3_MIortho5	Mlig007232.g2	arbore2015_testes_region	Testis	1	1	Up-in-A
arbore2015_testes_region	OG0001411_3_MIortho2	Mlig009597.g1	arbore2015_testes_region	Testis	1	1	Up-in-A
arbore2015_testes_region	OG0001425_2.inclade1.ortho6	Mlig004157.g1	arbore2015_testes_region	Testis	1	1	Up-in-A
arbore2015_testes_region	OG0001425_2.inclade1.ortho7	Mlig008414.g1	arbore2015_testes_region	Testis	1	1	Up-in-A
arbore2015_testes_region	OG0001446_1.inclade1.ortho3	Mlig022781.g7	arbore2015_testes_region	Testis	1	1	Up-in-A
arbore2015_testes_region	OG0001520_2.inclade1.ortho3	Mlig026181.g1	arbore2015_testes_region	Testis	1	1	Up-in-A
arbore2015_testes_region	OG0001520_2.inclade1.ortho7	Mlig016010.g1	arbore2015_testes_region	Testis	1	1	Up-in-A
arbore2015_testes_region	OG0001520_2.inclade1.ortho8	Mlig007864.g1	arbore2015_testes_region	Testis	1	1	Up-in-A
arbore2015_testes_region	OG0001521_1.inclade1.ortho6	Mlig021827.g5	arbore2015_testes_region	Testis	1	1	Up-in-A
arbore2015_testes_region	OG0001546_1.inclade1.ortho7	Mlig009655.g1	arbore2015_testes_region	Testis	1	1	Up-in-A
arbore2015_testes_region	OG0001631_2.inclade1.ortho6	Mlig017788.g2	arbore2015_testes_region	Testis	1	1	Up-in-A
arbore2015_testes_region	OG0001633_1.inclade1.ortho3	Mlig020225.g1	arbore2015_testes_region	Testis	1	1	Up-in-A
arbore2015_testes_region	OG0001677_3.inclade1.ortho2	Mlig033197.g1	arbore2015_testes_region	Testis	1	1	Up-in-A
arbore2015_testes_region	OG0001688_1.inclade1.ortho4	Mlig026142.g2	arbore2015_testes_region	Testis	1	1	Up-in-A
arbore2015_testes_region	OG0001707_1_MIortho3	Mlig008575.g1	arbore2015_testes_region	Testis	1	1	Up-in-A
arbore2015_testes_region	OG0001724_1_MIortho3	Mlig022046.g1	arbore2015_testes_region	Testis	1	0	Up-in-A
arbore2015_testes_region	OG0001725_2_MIortho10	Mlig033729.g1	arbore2015_testes_region	Testis	1	1	Up-in-A
arbore2015_testes_region	OG0001725_2_MIortho3	Mlig013763.g1	arbore2015_testes_region	Testis	1	1	Up-in-A
arbore2015_testes_region	OG0001725_2_MIortho6	Mlig026474.g1	arbore2015_testes_region	Testis	1	1	Up-in-A
arbore2015_testes_region	OG0001725_2_MIortho8	Mlig014861.g2	arbore2015_testes_region	Testis	1	1	Up-in-A
arbore2015_testes_region	OG0001797_2_MIortho1	Mlig019468.g1	arbore2015_testes_region	Testis	1	1	Up-in-A
arbore2015_testes_region	OG0001798_1_MIortho5	Mlig029708.g1	arbore2015_testes_region	Testis	1	1	Up-in-A
arbore2015_testes_region	OG0001870_1.inclade1.ortho8	Mlig026222.g1	arbore2015_testes_region	Testis	1	1	Up-in-A
arbore2015_testes_region	OG0001871_1.inclade1.ortho4	Mlig009110.g1	arbore2015_testes_region	Testis	1	1	Up-in-A
arbore2015_testes_region	OG0001882_1.inclade2.ortho2	Mlig012172.g2	arbore2015_testes_region	Testis	1	1	Up-in-A
arbore2015_testes_region	OG0001898_1.inclade1.ortho2	Mlig026823.g2	arbore2015_testes_region	Testis	1	1	Up-in-A
arbore2015_testes_region	OG0001911_1_MIortho2	Mlig011660.g8	arbore2015_testes_region	Testis	1	1	Up-in-A
arbore2015_testes_region	OG0001964_2_MIortho4	Mlig023048.g1	arbore2015_testes_region	Testis	1	1	Up-in-A
arbore2015_testes_region	OG0001964_2_MIortho6	Mlig031892.g1	arbore2015_testes_region	Testis	1	1	Up-in-A
arbore2015_testes_region	OG0001973_1_MIortho4	Mlig005956.g2	arbore2015_testes_region	Testis	1	1	Up-in-A
arbore2015_testes_region	OG0001985_1.inclade1.ortho10	Mlig004920.g1	arbore2015_testes_region	Testis	1	1	Up-in-A
arbore2015_testes_region	OG0002015_1.inclade1.ortho6	Mlig033490.g2	arbore2015_testes_region	Testis	1	1	Up-in-A
arbore2015_testes_region	OG0002025_1.inclade1.ortho3	Mlig006061.g1	arbore2015_testes_region	Testis	1	1	Up-in-A
arbore2015_testes_region	OG0002129_1_MIortho6	Mlig021396.g4	arbore2015_testes_region	Testis	1	1	Up-in-A
arbore2015_testes_region	OG0002149_1.inclade1.ortho5	Mlig040822.g1	arbore2015_testes_region	Testis	0	0	Up-in-A
arbore2015_testes_region	OG0002171_1.inclade1.ortho4	Mlig008978.g1	arbore2015_testes_region	Testis	1	1	Up-in-A
arbore2015_testes_region	OG0002175_1_MIortho4	Mlig028416.g2	arbore2015_testes_region	Testis	1	1	Up-in-A
arbore2015_testes_region	OG0002182_1_MIortho2	Mlig005554.g1	arbore2015_testes_region	Testis	1	1	Up-in-A
arbore2015_testes_region	OG0002224_1.inclade1.ortho8	Mlig010024.g1	arbore2015_testes_region	Testis	1	1	Up-in-A
arbore2015_testes_region	OG0002293_1.inclade1.ortho4	Mlig007568.g2	arbore2015_testes_region	Testis	1	1	Up-in-A
arbore2015_testes_region	OG0002320_1.inclade1.ortho2	Mlig017148.g4	arbore2015_testes_region	Testis	1	1	Up-in-A
arbore2015_testes_region	OG0002330_1.inclade1.ortho2	Mlig025327.g1	arbore2015_testes_region	Testis	1	1	Up-in-A
arbore2015_testes_region	OG0002340_1.inclade1.ortho5	Mlig030875.g3	arbore2015_testes_region	Testis	1	1	Up-in-A
arbore2015_testes_region	OG0002348_1.inclade1.ortho2	Mlig048198.g3	arbore2015_testes_region	Testis	1	1	Up-in-A
arbore2015_testes_region	OG0002349_1.inclade1.ortho4	Mlig019679.g1	arbore2015_testes_region	Testis	1	1	Up-in-A
arbore2015_testes_region	OG0002384_1.inclade1.ortho2	Mlig005293.g2	arbore2015_testes_region	Testis	1	1	Up-in-A
arbore2015_testes_region	OG0002390_1.inclade1.ortho7	Mlig010624.g2	arbore2015_testes_region	Testis	1	1	Up-in-A
arbore2015_testes_region	OG0002399_1_MIortho2	Mlig027040.g2	arbore2015_testes_region	Testis	1	1	Up-in-A
arbore2015_testes_region	OG0002399_1_MIortho3	Mlig001988.g1	arbore2015_testes_region	Testis	1	1	Up-in-A
arbore2015_testes_region	OG0002453_1.inclade2.ortho3	Mlig004926.g1	arbore2015_testes_region	Testis	1	1	Up-in-A
arbore2015_testes_region	OG0002472_1_MIortho7	Mlig009355.g1	arbore2015_testes_region	Testis	1	1	Up-in-A
arbore2015_testes_region	OG0002478_1.inclade1.ortho5	Mlig022954.g1	arbore2015_testes_region	Testis	1	1	Up-in-A
arbore2015_testes_region	OG0002496_1.inclade1.ortho1	Mlig016184.g1	arbore2015_testes_region	Testis	1	1	Up-in-A
arbore2015_testes_region	OG0002498_1.inclade1.ortho2	Mlig009257.g2	arbore2015_testes_region	Testis	1	1	Up-in-A
arbore2015_testes_region	OG0002503_1_MIortho2	Mlig014614.g2	arbore2015_testes_region	Testis	1	1	Up-in-A
arbore2015_testes_region	OG0002525_1.inclade1.ortho3	Mlig004474.g3	arbore2015_testes_region	Testis	1	1	Up-in-A
arbore2015_testes_region	OG0002525_1.inclade1.ortho4	Mlig031605.g2	arbore2015_testes_region	Testis	1	1	Up-in-A
arbore2015_testes_region	OG0002588_1.inclade1.ortho7	Mlig025310.g1	arbore2015_testes_region	Testis	1	1	Up-in-A
arbore2015_testes_region	OG0002605_2.inclade1.ortho10	Mlig006617.g2	arbore2015_testes_region	Testis	1	1	Up-in-A
arbore2015_testes_region	OG0002611_1.inclade1.ortho2	Mlig022455.g1	arbore2015_testes_region	Testis	1	1	Up-in-A
arbore2015_testes_region	OG0002638_1.inclade1.ortho4	Mlig017981.g3	arbore2015_testes_region	Testis	1	1	Up-in-A
arbore2015_testes_region	OG0002638_1.inclade1.ortho6	Mlig053777.g1	arbore2015_testes_region	Testis	1	1	Up-in-A
arbore2015_testes_region	OG0002654_6_MIortho2	Mlig024609.g1	arbore2015_testes_region	Testis	1	1	Up-in-A
arbore2015_testes_region	OG0002681_1.inclade1.ortho5	Mlig030024.g1	arbore2015_testes_region	Testis	1	1	Up-in-A
arbore2015_testes_region	OG0002703_1.inclade1.ortho4	Mlig001635.g1	arbore2015_testes_region	Testis	1	1	Up-in-A
arbore2015_testes_region	OG0002738_1_MIortho1	Mlig012070.g1	arbore2015_testes_region	Testis	1	1	Up-in-A
arbore2015_testes_region	OG0002738_1_MIortho3	Mlig028329.g1	arbore2015_testes_region	Testis	1	1	Up-in-A
arbore2015_testes_region	OG0002754_1.inclade1.ortho3	Mlig021652.g2	arbore2015_testes_region	Testis	1	1	Up-in-A
arbore2015_testes_region	OG0002777_1.inclade1.ortho5	Mlig012313.g3	arbore2015_testes_region	Testis	1	1	Up-in-A
arbore2015_testes_region	OG0002836_1_MIortho5	Mlig031301.g1	arbore2015_testes_region	Testis	1	1	Up-in-A
arbore2015_testes_region	OG0002853_1.inclade1.ortho3	Mlig019681.g3	arbore2015_testes_region	Testis	1	1	Up-in-A
arbore2015_testes_region	OG0002912_1.inclade1.ortho4	Mlig014051.g1	arbore2015_testes_region	Testis	1	1	Up-in-A
arbore2015_testes_region	OG0002921_1_MIortho4	Mlig022411.g4	arbore2015_testes_region	Testis	1	1	Up-in-A
arbore2015_testes_region	OG0002943_1_MIortho1	Mlig019362.g2	arbore2015_testes_region	Testis	1	1	Up-in-A
arbore2015_testes_region	OG0002969_1.inclade1.ortho6	Mlig020835.g1	arbore2015_testes_region	Testis	1	1	Up-in-A
arbore2015_testes_region	OG0003000_1.inclade1.ortho2	Mlig021470.g1	arbore2015_testes_region	Testis	1	1	Up-in-A
arbore2015_testes_region	OG0003000_1.inclade1.ortho3	Mlig003105.g1	arbore2015_testes_region	Testis	1	1	Up-in-A
arbore2015_testes_region	OG0003019_2_MIortho1	Mlig009079.g1	arbore2015_testes_region	Testis	1	1	Up-in-A
arbore2015_testes_region	OG0003112_1.inclade6.ortho1	Mlig012155.g1	arbore2015_testes_region	Testis	1	1	Up-in-A
arbore2015_testes_region	OG0003184_1_MIortho1	Mlig030579.g1	arbore2015_testes_region	Testis	1	1	Up-in-A
arbore2015_testes_region	OG0003201_1_MIortho1	Mlig012594.g2	arbore2015_testes_region	Testis	1	1	Up-in-A
arbore2015_testes_region	OG0003217_2_MIortho2	Mlig011753.g1	arbore2015_testes_region	Testis	1	1	Up-in-A
arbore2015_testes_region	OG0003273_6_MIortho2	Mlig005139.g6	arbore2015_testes_region	Testis	1	1	Up-in-A
arbore2015_testes_region	OG0003314_1_MIortho2	Mlig032388.g1	arbore2015_testes_region	Testis	1	1	Up-in-A
arbore2015_testes_region	OG0003314_1_MIortho5	Mlig014234.g1	arbore2015_testes_region	Testis	1	1	Up-in-A
arbore2015_testes_region	OG0003488_1.inclade1.ortho3	Mlig033664.g2	arbore2015_testes_region	Testis	1	1	Up-in-A
arbore2015_testes_region	OG0003488_1.inclade1.ortho4	Mlig034424.g2	arbore2015_testes_region	Testis	1	1	Up-in-A
arbore2015_testes_region	OG0003534_2.inclade1.ortho3	Mlig019823.g1	arbore2015_testes_region	Testis	1	1	Up-in-A
arbore2015_testes_region	OG0003544_1_MIortho3	Mlig027628.g1	arbore2015_testes_region	Testis	1	1	Up-in-A
arbore2015_testes_region	OG0003634_2_MIortho3	Mlig022857.g1	arbore2015_testes_region	Testis	1	1	Up-in-A
arbore2015_testes_region	OG0003650_1.inclade2.ortho1	Mlig015551.g1	arbore2015_testes_region	Testis	1	1	Up-in-A
arbore2015_testes_region	OG0003651_1.inclade1.ortho2	Mlig031636.g1	arbore2015_testes_region	Testis	1	1	Up-in-A
arbore2015_testes_region	OG0003653_4_MIortho10	Mlig018329.g1	arbore2015_testes_region	Testis	0	0	Up-in-A
arbore2015_testes_region	OG0003770_1.inclade1.ortho2	Mlig016556.g2	arbore2015_testes_region	Testis	1	1	Up-in-A
arbore2015_testes_region	OG0003806_1.inclade1.ortho4	Mlig004514.g1	arbore2015_testes_region	Testis	1	1	Up-in-A
arbore2015_testes_region	OG0003839_1.inclade1.ortho6	Mlig013645.g1	arbore2015_testes_region	Testis	1	1	Up-in-A
arbore2015_testes_region	OG0003887_1.inclade1.ortho2	Mlig016381.g1	arbore2015_testes_region	Testis	1	1	Up-in-A
arbore2015_testes_region	OG0003908_1_MIortho3	Mlig013233.g6	arbore2015_testes_region	Testis	1	1	Up-in-A
arbore2015_testes_region	OG0003956_1.inclade1.ortho1	Mlig015855.g2	arbore2015_testes_region	Testis	1	1	Up-in-A
arbore2015_testes_region	OG0004192_1_MIortho1	Mlig016542.g1	arbore2015_testes_region	Testis	1	1	Up-in-A
arbore2015_testes_region	OG0004194_1.inclade1.ortho3	Mlig018612.g1	arbore2015_testes_region	Testis	1	1	Up-in-A
arbore2015_testes_region	OG0004245_1_MIortho7	Mlig001632.g5	arbore2015_testes_region	Testis	1	1	Up-in-A
arbore2015_testes_region	OG0004269_1_MIortho3	Mlig006283.g2	arbore2015_testes_region	Testis	0	0	Up-in-A
arbore2015_testes_region	OG0004276_2_MIortho1	Mlig022480.g1	arbore2015_testes_region	Testis	1	1	Up-in-A
arbore2015_testes_region	OG0004281_1.inclade1.ortho1	Mlig030478.g1	arbore2015_testes_region	Testis	1	1	Up-in-A
arbore2015_testes_region	OG0004321_1.inclade1.ortho2	Mlig025571.g1	arbore2015_testes_region	Testis	1	1	Up-in-A
arbore2015_testes_region	OG0004377_1.inclade1.ortho1	Mlig008135.g1	arbore2015_testes_region	Testis	1	1	Up-in-A
arbore2015_testes_region	OG0004390_1.inclade1.ortho4	Mlig020270.g1	arbore2015_testes_region	Testis	1	1	Up-in-A
arbore2015_testes_region	OG0004419_1.inclade1.ortho2	Mlig001095.g3	arbore2015_testes_region	Testis	1	1	Up-in-A
arbore2015_testes_region	OG0004428_1_MIortho5	Mlig022832.g1	arbore2015_testes_region	Testis	1	1	Up-in-A
arbore2015_testes_region	OG0004547_2_MIortho2	Mlig009325.g1	arbore2015_testes_region	Testis	1	1	Up-in-A
arbore2015_testes_region	OG0004614_1_MIortho4	Mlig019819.g1	arbore2015_testes_region	Testis	1	1	Up-in-A
arbore2015_testes_region	OG0004720_1_MIortho7	Mlig033184.g1	arbore2015_testes_region	Testis	1	1	Up-in-A
arbore2015_testes_region	OG0004953_1.inclade1.ortho4	Mlig017728.g1	arbore2015_testes_region	Testis	1	1	Up-in-A
arbore2015_testes_region	OG0005115_1.inclade1.ortho1	Mlig021509.g1	arbore2015_testes_region	Testis	1	1	Up-in-A
arbore2015_testes_region	OG0005150_1_MIortho1	Mlig025568.g1	arbore2015_testes_region	Testis	1	1	Up-in-A
arbore2015_testes_region	OG0005208_1.inclade1.ortho2	Mlig015279.g1	arbore2015_testes_region	Testis	1	1	Up-in-A
arbore2015_testes_region	OG0005211_1.inclade1.ortho2	Mlig006841.g1	arbore2015_testes_region	Testis	1	1	Up-in-A
arbore2015_testes_region	OG0005283_1.inclade1.ortho5	Mlig026353.g3	arbore2015_testes_region	Testis	1	1	Up-in-A
arbore2015_testes_region	OG0005307_1_MIortho1	Mlig004085.g3	arbore2015_testes_region	Testis	1	1	Up-in-A
arbore2015_testes_region	OG0005316_1_MIortho2	Mlig037390.g16	arbore2015_testes_region	Testis	1	1	Up-in-A
arbore2015_testes_region	OG0005351_3_MIortho3	Mlig023238.g2	arbore2015_testes_region	Testis	1	1	Up-in-A
arbore2015_testes_region	OG0005387_1_MIortho1	Mlig021432.g2	arbore2015_testes_region	Testis	1	1	Up-in-A
arbore2015_testes_region	OG0005402_1_MIortho7	Mlig031618.g2	arbore2015_testes_region	Testis	1	1	Up-in-A
arbore2015_testes_region	OG0005412_2.inclade1.ortho1	Mlig001775.g1	arbore2015_testes_region	Testis	1	1	Up-in-A
arbore2015_testes_region	OG0005505_1.inclade1.ortho4	Mlig029497.g1	arbore2015_testes_region	Testis	1	1	Up-in-A
arbore2015_testes_region	OG0005575_1.inclade1.ortho1	Mlig046039.g1	arbore2015_testes_region	Testis	1	1	Up-in-A
arbore2015_testes_region	OG0005589_1.inclade1.ortho1	Mlig025366.g1	arbore2015_testes_region	Testis	1	1	Up-in-A
arbore2015_testes_region	OG0005596_1.inclade1.ortho1	Mlig016940.g4	arbore2015_testes_region	Testis	1	1	Up-in-A
arbore2015_testes_region	OG0005654_2_MIortho2	Mlig002750.g3	arbore2015_testes_region	Testis	1	1	Up-in-A
arbore2015_testes_region	OG0005673_1.inclade1.ortho7	Mlig033232.g3	arbore2015_testes_region	Testis	1	1	Up-in-A
arbore2015_testes_region	OG0005702_1.inclade1.ortho5	Mlig018802.g6	arbore2015_testes_region	Testis	1	1	Up-in-A
arbore2015_testes_region	OG0005824_1.inclade1.ortho3	Mlig007363.g11	arbore2015_testes_region	Testis	1	1	Up-in-A
arbore2015_testes_region	OG0005861_1.inclade1.ortho1	Mlig000516.g1	arbore2015_testes_region	Testis	1	1	Up-in-A
arbore2015_testes_region	OG0005918_3.inclade1.ortho1	Mlig027459.g1	arbore2015_testes_region	Testis	1	1	Up-in-A
arbore2015_testes_region	OG0006092_1_MIortho2	Mlig032372.g2	arbore2015_testes_region	Testis	1	1	Up-in-A
arbore2015_testes_region	OG0006149_1_MIortho1	Mlig027498.g1	arbore2015_testes_region	Testis	1	1	Up-in-A
arbore2015_testes_region	OG0006181_1.inclade1.ortho1	Mlig019184.g2	arbore2015_testes_region	Testis	1	1	Up-in-A
arbore2015_testes_region	OG0006231_1_MIortho3	Mlig010066.g1	arbore2015_testes_region	Testis	1	1	Up-in-A
arbore2015_testes_region	OG0006246_1_MIortho1	Mlig030311.g3	arbore2015_testes_region	Testis	1	1	Up-in-A
arbore2015_testes_region	OG0006261_1.inclade1.ortho4	Mlig008217.g1	arbore2015_testes_region	Testis	1	1	Up-in-A
arbore2015_testes_region	OG0006463_1_MIortho1	Mlig015975.g1	arbore2015_testes_region	Testis	1	1	Up-in-A
arbore2015_testes_region	OG0006492_1.inclade1.ortho2	Mlig023188.g5	arbore2015_testes_region	Testis	1	1	Up-in-A
arbore2015_testes_region	OG0006518_2.inclade1.ortho4	Mlig032177.g1	arbore2015_testes_region	Testis	1	1	Up-in-A
arbore2015_testes_region	OG0006530_1.inclade1.ortho1	Mlig029768.g1	arbore2015_testes_region	Testis	1	1	Up-in-A
arbore2015_testes_region	OG0006572_2_MIortho1	Mlig025170.g1	arbore2015_testes_region	Testis	1	1	Up-in-A
arbore2015_testes_region	OG0006581_1_MIortho2	Mlig024845.g1	arbore2015_testes_region	Testis	1	1	Up-in-A
arbore2015_testes_region	OG0006582_1_MIortho2	Mlig009739.g2	arbore2015_testes_region	Testis	1	1	Up-in-A
arbore2015_testes_region	OG0006627_2_MIortho1	Mlig027303.g1	arbore2015_testes_region	Testis	1	1	Up-in-A
arbore2015_testes_region	OG0006632_4_MIortho1	Mlig017751.g2	arbore2015_testes_region	Testis	1	1	Up-in-A
arbore2015_testes_region	OG0006680_2_MIortho1	Mlig020086.g1	arbore2015_testes_region	Testis	1	1	Up-in-A
arbore2015_testes_region	OG0006841_3.unrooted-ortho	Mlig002206.g3	arbore2015_testes_region	Testis	1	1	Up-in-A
arbore2015_testes_region	OG0006882_1.inclade1.ortho1	Mlig034232.g1	arbore2015_testes_region	Testis	1	1	Up-in-A
arbore2015_testes_region	OG0006886_3_MIortho1	Mlig020269.g1	arbore2015_testes_region	Testis	1	1	Up-in-A
arbore2015_testes_region	OG0006915_1_MIortho1	Mlig023108.g1	arbore2015_testes_region	Testis	1	1	Up-in-A
arbore2015_testes_region	OG0006926_4_MIortho3	Mlig014649.g3	arbore2015_testes_region	Testis	1	1	Up-in-A
arbore2015_testes_region	OG0006990_1_MIortho3	Mlig022105.g1	arbore2015_testes_region	Testis	1	1	Up-in-A
arbore2015_testes_region	OG0007018_1_MIortho1	Mlig007487.g2	arbore2015_testes_region	Testis	1	1	Up-in-A
arbore2015_testes_region	OG0007115_1.inclade1.ortho2	Mlig018017.g2	arbore2015_testes_region	Testis	1	1	Up-in-A
arbore2015_testes_region	OG0007147_1_MIortho4	Mlig003418.g2	arbore2015_testes_region	Testis	1	1	Up-in-A
arbore2015_testes_region	OG0007283_1.inclade1.ortho2	Mlig018942.g1	arbore2015_testes_region	Testis	1	1	Up-in-A
arbore2015_testes_region	OG0007302_1_MIortho1	Mlig014461.g1	arbore2015_testes_region	Testis	1	1	Up-in-A
arbore2015_testes_region	OG0007367_1_MIortho2	Mlig005641.g5	arbore2015_testes_region	Testis	1	1	Up-in-A
arbore2015_testes_region	OG0007418_1_MIortho1	Mlig023443.g2	arbore2015_testes_region	Testis	1	1	Up-in-A
arbore2015_testes_region	OG0007427_1_MIortho1	Mlig013757.g2	arbore2015_testes_region	Testis	1	1	Up-in-A
arbore2015_testes_region	OG0007461_1_MIortho6	Mlig001805.g6	arbore2015_testes_region	Testis	1	1	Up-in-A
arbore2015_testes_region	OG0007515_1.inclade1.ortho2	Mlig002174.g9	arbore2015_testes_region	Testis	1	0	Up-in-A
arbore2015_testes_region	OG0007569_1_MIortho1	Mlig024365.g2	arbore2015_testes_region	Testis	1	1	Up-in-A
arbore2015_testes_region	OG0007614_1.inclade1.ortho1	Mlig037741.g4	arbore2015_testes_region	Testis	1	1	Up-in-A
arbore2015_testes_region	OG0007639_2_MIortho1	Mlig043362.g1	arbore2015_testes_region	Testis	1	1	Up-in-A
arbore2015_testes_region	OG0007699_5_MIortho3	Mlig010692.g1	arbore2015_testes_region	Testis	1	1	Up-in-A
arbore2015_testes_region	OG0007705_2_MIortho2	Mlig015947.g1	arbore2015_testes_region	Testis	1	1	Up-in-A
arbore2015_testes_region	OG0007737_1.inclade1.ortho2	Mlig014957.g1	arbore2015_testes_region	Testis	1	1	Up-in-A
arbore2015_testes_region	OG0007767_3_MIortho1	Mlig009942.g3	arbore2015_testes_region	Testis	1	1	Up-in-A
arbore2015_testes_region	OG0007882_1_MIortho2	Mlig031548.g1	arbore2015_testes_region	Testis	1	1	Up-in-A
arbore2015_testes_region	OG0007890_2_MIortho1	Mlig010003.g1	arbore2015_testes_region	Testis	1	1	Up-in-A
arbore2015_testes_region	OG0007954_3_MIortho2	Mlig040044.g1	arbore2015_testes_region	Testis	1	1	Up-in-A
arbore2015_testes_region	OG0007999_2_MIortho1	Mlig004260.g1	arbore2015_testes_region	Testis	1	1	Up-in-A
arbore2015_testes_region	OG0008017_1.inclade1.ortho1	Mlig029957.g2	arbore2015_testes_region	Testis	1	1	Up-in-A
arbore2015_testes_region	OG0008053_1_MIortho1	Mlig002011.g4	arbore2015_testes_region	Testis	1	1	Up-in-A
arbore2015_testes_region	OG0008179_1_MIortho1	Mlig055301.g1	arbore2015_testes_region	Testis	1	1	Up-in-A
arbore2015_testes_region	OG0008228_1.inclade1.ortho1	Mlig024253.g2	arbore2015_testes_region	Testis	1	1	Up-in-A
arbore2015_testes_region	OG0008246_1_MIortho1	Mlig009945.g2	arbore2015_testes_region	Testis	1	1	Up-in-A
arbore2015_testes_region	OG0008336_1_MIortho1	Mlig027048.g3	arbore2015_testes_region	Testis	1	1	Up-in-A
arbore2015_testes_region	OG0008364_1_MIortho1	Mlig015870.g3	arbore2015_testes_region	Testis	1	1	Up-in-A
arbore2015_testes_region	OG0008371_2_MIortho1	Mlig001322.g8	arbore2015_testes_region	Testis	1	1	Up-in-A
arbore2015_testes_region	OG0008376_1_MIortho1	Mlig030860.g4	arbore2015_testes_region	Testis	1	1	Up-in-A
arbore2015_testes_region	OG0008422_1_MIortho1	Mlig059393.g2	arbore2015_testes_region	Testis	1	1	Up-in-A
arbore2015_testes_region	OG0008467_1_MIortho2	Mlig034169.g1	arbore2015_testes_region	Testis	1	1	Up-in-A
arbore2015_testes_region	OG0008554_1.inclade1.ortho1	Mlig025748.g3	arbore2015_testes_region	Testis	1	1	Up-in-A
arbore2015_testes_region	OG0008576_1.inclade1.ortho1	Mlig027574.g15	arbore2015_testes_region	Testis	1	1	Up-in-A
arbore2015_testes_region	OG0008606_2_MIortho1	Mlig032036.g1	arbore2015_testes_region	Testis	1	1	Up-in-A
arbore2015_testes_region	OG0008612_2_MIortho1	Mlig007141.g1	arbore2015_testes_region	Testis	1	1	Up-in-A
arbore2015_testes_region	OG0008670_1_MIortho4	Mlig018082.g3	arbore2015_testes_region	Testis	1	1	Up-in-A
arbore2015_testes_region	OG0008673_1_MIortho1	Mlig031280.g2	arbore2015_testes_region	Testis	1	1	Up-in-A
arbore2015_testes_region	OG0008805_1_MIortho1	Mlig007721.g3	arbore2015_testes_region	Testis	1	1	Up-in-A
arbore2015_testes_region	OG0008850_1_MIortho1	Mlig033473.g1	arbore2015_testes_region	Testis	1	1	Up-in-A
arbore2015_testes_region	OG0008893_1_MIortho1	Mlig024114.g1	arbore2015_testes_region	Testis	1	1	Up-in-A
arbore2015_testes_region	OG0008894_1_MIortho1	Mlig019155.g1	arbore2015_testes_region	Testis	1	1	Up-in-A
arbore2015_testes_region	OG0008897_3_MIortho1	Mlig003871.g1	arbore2015_testes_region	Testis	1	1	Up-in-A
arbore2015_testes_region	OG0008906_1_MIortho1	Mlig023121.g1	arbore2015_testes_region	Testis	1	1	Up-in-A
arbore2015_testes_region	OG0008908_2_MIortho1	Mlig001829.g1	arbore2015_testes_region	Testis	1	1	Up-in-A
arbore2015_testes_region	OG0008973_2_MIortho1	Mlig002814.g1	arbore2015_testes_region	Testis	1	1	Up-in-A
arbore2015_testes_region	OG0009026_2.unrooted-ortho	Mlig004643.g1	arbore2015_testes_region	Testis	1	1	Up-in-A
arbore2015_testes_region	OG0009040_1_MIortho1	Mlig005354.g5	arbore2015_testes_region	Testis	1	1	Up-in-A
arbore2015_testes_region	OG0009089_1.unrooted-ortho	Mlig016025.g2	arbore2015_testes_region	Testis	1	1	Up-in-A
arbore2015_testes_region	OG0009167_1_MIortho1	Mlig006578.g1	arbore2015_testes_region	Testis	1	1	Up-in-A
arbore2015_testes_region	OG0009214_1_MIortho1	Mlig003309.g4	arbore2015_testes_region	Testis	1	1	Up-in-A
arbore2015_testes_region	OG0009267_1_MIortho4	Mlig018675.g2	arbore2015_testes_region	Testis	1	1	Up-in-A
arbore2015_testes_region	OG0009276_1_MIortho1	Mlig008011.g1	arbore2015_testes_region	Testis	1	1	Up-in-A
arbore2015_testes_region	OG0009289_1_MIortho1	Mlig021704.g2	arbore2015_testes_region	Testis	1	1	Up-in-A
arbore2015_testes_region	OG0009295_1_MIortho1	Mlig028262.g2	arbore2015_testes_region	Testis	1	1	Up-in-A
arbore2015_testes_region	OG0009346_1_MIortho3	Mlig024047.g3	arbore2015_testes_region	Testis	1	1	Up-in-A
arbore2015_testes_region	OG0009416_1_MIortho2	Mlig027846.g1	arbore2015_testes_region	Testis	1	1	Up-in-A
arbore2015_testes_region	OG0009475_1_MIortho1	Mlig023773.g1	arbore2015_testes_region	Testis	1	1	Up-in-A
arbore2015_testes_region	OG0009528_1_MIortho2	Mlig019078.g1	arbore2015_testes_region	Testis	1	1	Up-in-A
arbore2015_testes_region	OG0009531_2_MIortho2	Mlig005948.g1	arbore2015_testes_region	Testis	1	1	Up-in-A
arbore2015_testes_region	OG0009564_2_MIortho1	Mlig032504.g1	arbore2015_testes_region	Testis	1	1	Up-in-A
arbore2015_testes_region	OG0009592_2_MIortho1	Mlig042512.g1	arbore2015_testes_region	Testis	1	1	Up-in-A
arbore2015_testes_region	OG0009637_1_MIortho1	Mlig053144.g1	arbore2015_testes_region	Testis	1	1	Up-in-A
arbore2015_testes_region	OG0009675_1.inclade1.ortho1	Mlig004292.g1	arbore2015_testes_region	Testis	1	1	Up-in-A
arbore2015_testes_region	OG0009703_3_MIortho2	Mlig012112.g1	arbore2015_testes_region	Testis	1	1	Up-in-A
arbore2015_testes_region	OG0009709_2_MIortho1	Mlig033410.g1	arbore2015_testes_region	Testis	1	1	Up-in-A
arbore2015_testes_region	OG0009833_1_MIortho1	Mlig033388.g1	arbore2015_testes_region	Testis	1	1	Up-in-A
arbore2015_testes_region	OG0009880_1.unrooted-ortho	Mlig012457.g2	arbore2015_testes_region	Testis	1	1	Up-in-A
arbore2015_testes_region	OG0009885_1_MIortho1	Mlig023354.g1	arbore2015_testes_region	Testis	1	1	Up-in-A
arbore2015_testes_region	OG0009893_1_MIortho1	Mlig031649.g1	arbore2015_testes_region	Testis	1	1	Up-in-A
arbore2015_testes_region	OG0009942_1_MIortho1	Mlig007244.g1	arbore2015_testes_region	Testis	1	1	Up-in-A
arbore2015_testes_region	OG0010152_1.inclade1.ortho2	Mlig000718.g4	arbore2015_testes_region	Testis	1	1	Up-in-A
arbore2015_testes_region	OG0010174_2_MIortho1	Mlig016787.g1	arbore2015_testes_region	Testis	1	1	Up-in-A
arbore2015_testes_region	OG0010184_1_MIortho1	Mlig024310.g3	arbore2015_testes_region	Testis	1	1	Up-in-A
arbore2015_testes_region	OG0010189_1_MIortho2	Mlig019692.g2	arbore2015_testes_region	Testis	1	1	Up-in-A
arbore2015_testes_region	OG0010191_1_MIortho2	Mlig009438.g2	arbore2015_testes_region	Testis	1	1	Up-in-A
arbore2015_testes_region	OG0010289_1.unrooted-ortho	Mlig006890.g2	arbore2015_testes_region	Testis	1	1	Up-in-A
arbore2015_testes_region	OG0010294_1_MIortho4	Mlig011116.g2	arbore2015_testes_region	Testis	1	1	Up-in-A
arbore2015_testes_region	OG0010308_1.unrooted-ortho	Mlig009667.g1	arbore2015_testes_region	Testis	1	1	Up-in-A
arbore2015_testes_region	OG0010349_1.unrooted-ortho	Mlig009935.g1	arbore2015_testes_region	Testis	1	1	Up-in-A
arbore2015_testes_region	OG0010405_1_MIortho1	Mlig005334.g1	arbore2015_testes_region	Testis	1	1	Up-in-A
arbore2015_testes_region	OG0010423_1_MIortho1	Mlig020630.g1	arbore2015_testes_region	Testis	1	1	Up-in-A
arbore2015_testes_region	OG0010458_1_MIortho1	Mlig011975.g1	arbore2015_testes_region	Testis	1	1	Up-in-A
arbore2015_testes_region	OG0010463_1.unrooted-ortho	Mlig042415.g1	arbore2015_testes_region	Testis	1	1	Up-in-A
arbore2015_testes_region	OG0010469_3_MIortho1	Mlig016161.g1	arbore2015_testes_region	Testis	1	1	Up-in-A
arbore2015_testes_region	OG0010486_1.inclade1.ortho1	Mlig028932.g10	arbore2015_testes_region	Testis	1	1	Up-in-A
arbore2015_testes_region	OG0010642_1.unrooted-ortho	Mlig029424.g1	arbore2015_testes_region	Testis	1	1	Up-in-A
arbore2015_testes_region	OG0010856_1.inclade1.ortho1	Mlig025664.g3	arbore2015_testes_region	Testis	1	1	Up-in-A
arbore2015_testes_region	OG0010889_2_MIortho1	Mlig009459.g1	arbore2015_testes_region	Testis	1	1	Up-in-A
arbore2015_testes_region	OG0010895_1_MIortho1	Mlig040415.g1	arbore2015_testes_region	Testis	1	1	Up-in-A
arbore2015_testes_region	OG0010916_1_MIortho1	Mlig014744.g2	arbore2015_testes_region	Testis	1	1	Up-in-A
arbore2015_testes_region	OG0010921_1_MIortho1	Mlig011746.g1	arbore2015_testes_region	Testis	1	1	Up-in-A
arbore2015_testes_region	OG0010921_1_MIortho4	Mlig027090.g1	arbore2015_testes_region	Testis	1	1	Up-in-A
arbore2015_testes_region	OG0010996_1_MIortho1	Mlig003011.g1	arbore2015_testes_region	Testis	1	1	Up-in-A
arbore2015_testes_region	OG0011004_1_MIortho1	Mlig032251.g1	arbore2015_testes_region	Testis	1	1	Up-in-A
arbore2015_testes_region	OG0011060_1.inclade1.ortho1	Mlig013830.g1	arbore2015_testes_region	Testis	1	1	Up-in-A
arbore2015_testes_region	OG0011126_1_MIortho1	Mlig036198.g1	arbore2015_testes_region	Testis	1	1	Up-in-A
arbore2015_testes_region	OG0011170_1.unrooted-ortho	Mlig017754.g1	arbore2015_testes_region	Testis	1	1	Up-in-A
arbore2015_testes_region	OG0011173_1_MIortho1	Mlig007143.g3	arbore2015_testes_region	Testis	1	1	Up-in-A
arbore2015_testes_region	OG0011282_1_MIortho1	Mlig018016.g1	arbore2015_testes_region	Testis	1	1	Up-in-A
arbore2015_testes_region	OG0011362_1_MIortho1	Mlig021691.g1	arbore2015_testes_region	Testis	1	1	Up-in-A
arbore2015_testes_region	OG0011554_1_MIortho1	Mlig001288.g1	arbore2015_testes_region	Testis	1	1	Up-in-A
arbore2015_testes_region	OG0011588_2.unrooted-ortho	Mlig014953.g2	arbore2015_testes_region	Testis	1	1	Up-in-A
arbore2015_testes_region	OG0011717_1_MIortho2	Mlig006485.g6	arbore2015_testes_region	Testis	1	1	Up-in-A
arbore2015_testes_region	OG0011741_1_MIortho1	Mlig011131.g3	arbore2015_testes_region	Testis	1	1	Up-in-A
arbore2015_testes_region	OG0011755_1_MIortho1	Mlig023020.g3	arbore2015_testes_region	Testis	1	1	Up-in-A
arbore2015_testes_region	OG0011889_1_MIortho1	Mlig049000.g1	arbore2015_testes_region	Testis	1	1	Up-in-A
arbore2015_testes_region	OG0012140_1_MIortho1	Mlig008180.g1	arbore2015_testes_region	Testis	1	1	Up-in-A
arbore2015_testes_region	OG0012141_1_MIortho2	Mlig000961.g3	arbore2015_testes_region	Testis	1	1	Up-in-A
arbore2015_testes_region	OG0012165_1_MIortho1	Mlig008280.g1	arbore2015_testes_region	Testis	1	1	Up-in-A
arbore2015_testes_region	OG0012380_1.unrooted-ortho	Mlig003682.g2	arbore2015_testes_region	Testis	1	1	Up-in-A
arbore2015_testes_region	OG0012429_1.unrooted-ortho	Mlig021545.g1	arbore2015_testes_region	Testis	1	1	Up-in-A
arbore2015_testes_region	OG0012478_2.unrooted-ortho	Mlig008329.g1	arbore2015_testes_region	Testis	1	1	Up-in-A
arbore2015_testes_region	OG0012487_1.inclade1.ortho1	Mlig004143.g1	arbore2015_testes_region	Testis	1	1	Up-in-A
arbore2015_testes_region	OG0012714_1_MIortho1	Mlig005673.g3	arbore2015_testes_region	Testis	1	1	Up-in-A
arbore2015_testes_region	OG0012882_1_MIortho1	Mlig022671.g3	arbore2015_testes_region	Testis	1	1	Up-in-A
arbore2015_testes_region	OG0012894_1.unrooted-ortho	Mlig000041.g2	arbore2015_testes_region	Testis	1	1	Up-in-A
arbore2015_testes_region	OG0012894_2.unrooted-ortho	Mlig018522.g1	arbore2015_testes_region	Testis	1	1	Up-in-A
arbore2015_testes_region	OG0013008_1.unrooted-ortho	Mlig024863.g1	arbore2015_testes_region	Testis	1	1	Up-in-A
arbore2015_testes_region	OG0013224_1_MIortho2	Mlig004549.g6	arbore2015_testes_region	Testis	1	1	Up-in-A
arbore2015_testes_region	OG0013238_1.unrooted-ortho	Mlig032625.g2	arbore2015_testes_region	Testis	1	1	Up-in-A
arbore2015_testes_region	OG0013357_2.unrooted-ortho	Mlig002929.g5	arbore2015_testes_region	Testis	1	1	Up-in-A
arbore2015_testes_region	OG0013504_1_MIortho1	Mlig018065.g3	arbore2015_testes_region	Testis	1	1	Up-in-A
arbore2015_testes_region	OG0013544_1_MIortho1	Mlig034520.g2	arbore2015_testes_region	Testis	1	1	Up-in-A
arbore2015_testes_region	OG0013625_1_MIortho1	Mlig027508.g1	arbore2015_testes_region	Testis	1	1	Up-in-A
arbore2015_testes_region	OG0013977_1_MIortho1	Mlig019072.g1	arbore2015_testes_region	Testis	1	1	Up-in-A
arbore2015_testes_region	OG0014246_1.unrooted-ortho	Mlig011319.g1	arbore2015_testes_region	Testis	1	1	Up-in-A
arbore2015_testes_region	OG0014247_1.unrooted-ortho	Mlig017988.g1	arbore2015_testes_region	Testis	1	1	Up-in-A
arbore2015_testes_region	OG0014297_1_MIortho1	Mlig001665.g3	arbore2015_testes_region	Testis	1	1	Up-in-A
arbore2015_testes_region	OG0014382_1_MIortho1	Mlig028879.g1	arbore2015_testes_region	Testis	1	1	Up-in-A
arbore2015_testes_region	OG0014560_1_MIortho1	Mlig002147.g8	arbore2015_testes_region	Testis	1	1	Up-in-A
arbore2015_testes_region	OG0014592_1_MIortho1	Mlig014360.g1	arbore2015_testes_region	Testis	1	1	Up-in-A
arbore2015_testes_region	OG0014592_1_MIortho2	Mlig005534.g1	arbore2015_testes_region	Testis	1	1	Up-in-A
arbore2015_testes_region	OG0014599_1_MIortho1	Mlig015778.g2	arbore2015_testes_region	Testis	1	1	Up-in-A
arbore2015_testes_region	OG0014602_1_MIortho1	Mlig004725.g3	arbore2015_testes_region	Testis	1	1	Up-in-A
arbore2015_testes_region	OG0015154_1_MIortho1	Mlig015125.g1	arbore2015_testes_region	Testis	1	1	Up-in-A
arbore2015_testes_region	OG0015162_1_MIortho1	Mlig000041.g1	arbore2015_testes_region	Testis	1	1	Up-in-A
arbore2015_testes_region	OG0015715_1.inclade1.ortho1	Mlig025296.g3	arbore2015_testes_region	Testis	1	1	Up-in-A
arbore2015_testes_region	OG0015792_1_MIortho1	Mlig005171.g2	arbore2015_testes_region	Testis	1	1	Up-in-A
arbore2015_testes_region	OG0015799_1.unrooted-ortho	Mlig026529.g1	arbore2015_testes_region	Testis	1	1	Up-in-A
arbore2015_testes_region	OG0015814_1_MIortho1	Mlig029265.g2	arbore2015_testes_region	Testis	1	1	Up-in-A
arbore2015_testes_region	OG0016210_1.unrooted-ortho	Mlig026699.g2	arbore2015_testes_region	Testis	1	1	Up-in-A
arbore2015_testes_region	OG0016221_1_MIortho1	Mlig020126.g1	arbore2015_testes_region	Testis	1	1	Up-in-A
arbore2015_testes_region	OG0016223_1_MIortho1	Mlig028837.g2	arbore2015_testes_region	Testis	1	1	Up-in-A
arbore2015_testes_region	OG0016652_1.unrooted-ortho	Mlig032949.g1	arbore2015_testes_region	Testis	1	1	Up-in-A
arbore2015_testes_region	OG0016686_1.unrooted-ortho	Mlig032557.g1	arbore2015_testes_region	Testis	1	1	Up-in-A
arbore2015_testes_region	OG0017163_1_MIortho1	Mlig036291.g1	arbore2015_testes_region	Testis	1	1	Up-in-A
arbore2015_testes_region	OG0017178_1.unrooted-ortho	Mlig004811.g2	arbore2015_testes_region	Testis	1	1	Up-in-A
arbore2015_testes_region	OG0017197_1_MIortho1	Mlig020935.g3	arbore2015_testes_region	Testis	1	1	Up-in-A
arbore2015_testes_region	OG0017200_1_MIortho1	Mlig048107.g1	arbore2015_testes_region	Testis	1	1	Up-in-A
arbore2015_testes_region	OG0017754_1_MIortho1	Mlig010834.g1	arbore2015_testes_region	Testis	1	1	Up-in-A
arbore2015_testes_region	OG0017783_1_MIortho1	Mlig011360.g1	arbore2015_testes_region	Testis	1	1	Up-in-A
arbore2015_testes_region	OG0017965_1.unrooted-ortho	Mlig006133.g1	arbore2015_testes_region	Testis	1	1	Up-in-A
arbore2015_testes_region	OG0018457_1_MIortho1	Mlig016206.g1	arbore2015_testes_region	Testis	1	1	Up-in-A
arbore2015_testes_region	OG0018491_1.unrooted-ortho	Mlig008364.g11	arbore2015_testes_region	Testis	1	1	Up-in-A
arbore2015_testes_region	OG0018493_1.unrooted-ortho	Mlig025199.g1	arbore2015_testes_region	Testis	1	1	Up-in-A
arbore2015_testes_region	OG0018623_1.unrooted-ortho	Mlig014600.g1	arbore2015_testes_region	Testis	1	1	Up-in-A
arbore2015_testes_region	OG0019023_1_MIortho1	Mlig005397.g2	arbore2015_testes_region	Testis	1	1	Up-in-A
arbore2015_testes_region	OG0019412_1.unrooted-ortho	Mlig003719.g4	arbore2015_testes_region	Testis	1	1	Up-in-A
arbore2015_testes_region	OG0019460_1.unrooted-ortho	Mlig034566.g4	arbore2015_testes_region	Testis	1	1	Up-in-A
arbore2015_testes_region	OG0020418_1.unrooted-ortho	Mlig053403.g1	arbore2015_testes_region	Testis	1	1	Up-in-A
arbore2015_ubiq_region	OG0000028_1.inclade2.ortho1	Mlig044378.g1	arbore2015_ubiq_region	Ubiquitously expressed	1	1	Up-in-A
arbore2015_ubiq_region	OG0000060_1.inclade1.ortho17	Mlig019335.g3	arbore2015_ubiq_region	Ubiquitously expressed	1	1	Up-in-A
arbore2015_ubiq_region	OG0000148_1.inclade1.ortho13	Mlig014144.g3	arbore2015_ubiq_region	Ubiquitously expressed	1	1	Up-in-A
arbore2015_ubiq_region	OG0000187_2.inclade5.ortho1	Mlig005038.g1	arbore2015_ubiq_region	Ubiquitously expressed	1	1	Up-in-A
arbore2015_ubiq_region	OG0000189_2.inclade15.ortho1	Mlig027530.g1	arbore2015_ubiq_region	Ubiquitously expressed	1	1	Up-in-A
arbore2015_ubiq_region	OG0000268_4.inclade1.ortho24	Mlig009725.g1	arbore2015_ubiq_region	Ubiquitously expressed	1	1	Up-in-A
arbore2015_ubiq_region	OG0000268_4.inclade1.ortho6	Mlig020832.g6	arbore2015_ubiq_region	Ubiquitously expressed	1	1	Up-in-A
arbore2015_ubiq_region	OG0000273_2.inclade3.ortho1	Mlig017811.g1	arbore2015_ubiq_region	Ubiquitously expressed	1	1	Up-in-A
arbore2015_ubiq_region	OG0000339_2.inclade1.ortho14	Mlig023313.g1	arbore2015_ubiq_region	Ubiquitously expressed	1	1	Up-in-A
arbore2015_ubiq_region	OG0000472_1.inclade1.ortho15	Mlig029184.g6	arbore2015_ubiq_region	Ubiquitously expressed	1	1	Up-in-A
arbore2015_ubiq_region	OG0000636_2.inclade1.ortho4	Mlig027155.g1	arbore2015_ubiq_region	Ubiquitously expressed	1	1	Up-in-A
arbore2015_ubiq_region	OG0000646_2.inclade1.ortho21	Mlig024674.g1	arbore2015_ubiq_region	Ubiquitously expressed	1	1	Up-in-A
arbore2015_ubiq_region	OG0000750_1.inclade2.ortho6	Mlig018906.g5	arbore2015_ubiq_region	Ubiquitously expressed	1	1	Up-in-A
arbore2015_ubiq_region	OG0000777_1.inclade1.ortho1	Mlig026593.g1	arbore2015_ubiq_region	Ubiquitously expressed	1	1	Up-in-A
arbore2015_ubiq_region	OG0000794_1.inclade1.ortho10	Mlig024556.g1	arbore2015_ubiq_region	Ubiquitously expressed	1	1	Up-in-A
arbore2015_ubiq_region	OG0000795_3.inclade4.ortho1	Mlig009532.g5	arbore2015_ubiq_region	Ubiquitously expressed	1	1	Up-in-A
arbore2015_ubiq_region	OG0000961_1.inclade1.ortho14	Mlig023556.g3	arbore2015_ubiq_region	Ubiquitously expressed	1	1	Up-in-A
arbore2015_ubiq_region	OG0000982_2.inclade2.ortho1	Mlig003587.g1	arbore2015_ubiq_region	Ubiquitously expressed	1	1	Up-in-A
arbore2015_ubiq_region	OG0000984_1.inclade2.ortho3	Mlig017124.g1	arbore2015_ubiq_region	Ubiquitously expressed	0	0	Up-in-A
arbore2015_ubiq_region	OG0001099_1.inclade1.ortho3	Mlig032150.g1	arbore2015_ubiq_region	Ubiquitously expressed	1	1	Up-in-A
arbore2015_ubiq_region	OG0001160_1.inclade1.ortho3	Mlig023517.g1	arbore2015_ubiq_region	Ubiquitously expressed	1	1	Up-in-A
arbore2015_ubiq_region	OG0001271_1.inclade1.ortho10	Mlig014527.g2	arbore2015_ubiq_region	Ubiquitously expressed	1	1	Up-in-A
arbore2015_ubiq_region	OG0001353_2.inclade1.ortho2	Mlig027263.g6	arbore2015_ubiq_region	Ubiquitously expressed	1	1	Up-in-A
arbore2015_ubiq_region	OG0001386_1.inclade1.ortho1	Mlig005549.g1	arbore2015_ubiq_region	Ubiquitously expressed	1	1	Up-in-A
arbore2015_ubiq_region	OG0001617_1.inclade1.ortho4	Mlig025851.g1	arbore2015_ubiq_region	Ubiquitously expressed	0	0	Up-in-A
arbore2015_ubiq_region	OG0001628_2.inclade1.ortho5	Mlig030395.g1	arbore2015_ubiq_region	Ubiquitously expressed	1	1	Up-in-A
arbore2015_ubiq_region	OG0002008_1.inclade1.ortho3	Mlig024523.g5	arbore2015_ubiq_region	Ubiquitously expressed	1	1	Up-in-A
arbore2015_ubiq_region	OG0002028_3.inclade1.ortho1	Mlig025043.g1	arbore2015_ubiq_region	Ubiquitously expressed	1	1	Up-in-A
arbore2015_ubiq_region	OG0002086_1.inclade1.ortho2	Mlig022478.g8	arbore2015_ubiq_region	Ubiquitously expressed	1	1	Up-in-A
arbore2015_ubiq_region	OG0002801_1_MIortho4	Mlig023724.g1	arbore2015_ubiq_region	Ubiquitously expressed	1	1	Up-in-A
arbore2015_ubiq_region	OG0003015_1.inclade1.ortho2	Mlig001710.g3	arbore2015_ubiq_region	Ubiquitously expressed	1	1	Up-in-A
arbore2015_ubiq_region	OG0003294_1.inclade1.ortho9	Mlig029913.g4	arbore2015_ubiq_region	Ubiquitously expressed	1	1	Up-in-A
arbore2015_ubiq_region	OG0003416_1.inclade1.ortho5	Mlig033542.g1	arbore2015_ubiq_region	Ubiquitously expressed	1	1	Up-in-A
arbore2015_ubiq_region	OG0003608_1.inclade1.ortho5	Mlig021634.g2	arbore2015_ubiq_region	Ubiquitously expressed	1	1	Up-in-A
arbore2015_ubiq_region	OG0003864_1_MIortho1	Mlig028255.g1	arbore2015_ubiq_region	Ubiquitously expressed	1	1	Up-in-A
arbore2015_ubiq_region	OG0004261_1.inclade1.ortho2	Mlig030524.g2	arbore2015_ubiq_region	Ubiquitously expressed	1	1	Up-in-A
arbore2015_ubiq_region	OG0004310_1.inclade1.ortho5	Mlig026114.g1	arbore2015_ubiq_region	Ubiquitously expressed	1	1	Up-in-A
arbore2015_ubiq_region	OG0004363_1.inclade1.ortho3	Mlig017111.g3	arbore2015_ubiq_region	Ubiquitously expressed	1	1	Up-in-A
arbore2015_ubiq_region	OG0004466_2.inclade1.ortho2	Mlig022184.g1	arbore2015_ubiq_region	Ubiquitously expressed	1	1	Up-in-A
arbore2015_ubiq_region	OG0004481_1_MIortho3	Mlig030606.g2	arbore2015_ubiq_region	Ubiquitously expressed	1	1	Up-in-A
arbore2015_ubiq_region	OG0004518_1_MIortho1	Mlig043580.g1	arbore2015_ubiq_region	Ubiquitously expressed	1	1	Up-in-A
arbore2015_ubiq_region	OG0004540_2.inclade1.ortho4	Mlig018910.g4	arbore2015_ubiq_region	Ubiquitously expressed	1	1	Up-in-A
arbore2015_ubiq_region	OG0004575_1.inclade1.ortho4	Mlig014540.g8	arbore2015_ubiq_region	Ubiquitously expressed	1	1	Up-in-A
arbore2015_ubiq_region	OG0004721_1.inclade1.ortho3	Mlig023753.g1	arbore2015_ubiq_region	Ubiquitously expressed	1	1	Up-in-A
arbore2015_ubiq_region	OG0004737_1.inclade1.ortho1	Mlig008844.g3	arbore2015_ubiq_region	Ubiquitously expressed	1	1	Up-in-A
arbore2015_ubiq_region	OG0005006_1.inclade1.ortho2	Mlig017877.g1	arbore2015_ubiq_region	Ubiquitously expressed	1	1	Up-in-A
arbore2015_ubiq_region	OG0005080_1.inclade1.ortho4	Mlig007265.g3	arbore2015_ubiq_region	Ubiquitously expressed	0	0	Up-in-A
arbore2015_ubiq_region	OG0005291_1.inclade1.ortho1	Mlig025910.g1	arbore2015_ubiq_region	Ubiquitously expressed	1	1	Up-in-A
arbore2015_ubiq_region	OG0005592_1.inclade1.ortho2	Mlig032107.g1	arbore2015_ubiq_region	Ubiquitously expressed	1	1	Up-in-A
arbore2015_ubiq_region	OG0006836_1.inclade1.ortho4	Mlig001980.g9	arbore2015_ubiq_region	Ubiquitously expressed	1	1	Up-in-A
arbore2015_ubiq_region	OG0006877_1.inclade1.ortho3	Mlig001923.g2	arbore2015_ubiq_region	Ubiquitously expressed	1	1	Up-in-A
arbore2015_ubiq_region	OG0006937_1.inclade1.ortho2	Mlig013486.g2	arbore2015_ubiq_region	Ubiquitously expressed	1	1	Up-in-A
arbore2015_ubiq_region	OG0007069_1.inclade1.ortho2	Mlig008074.g5	arbore2015_ubiq_region	Ubiquitously expressed	1	1	Up-in-A
arbore2015_ubiq_region	OG0007376_1.inclade1.ortho5	Mlig015324.g5	arbore2015_ubiq_region	Ubiquitously expressed	1	1	Up-in-A
arbore2015_ubiq_region	OG0007624_1.inclade1.ortho1	Mlig030476.g2	arbore2015_ubiq_region	Ubiquitously expressed	1	1	Up-in-A
arbore2015_ubiq_region	OG0008478_1.inclade1.ortho3	Mlig000250.g1	arbore2015_ubiq_region	Ubiquitously expressed	1	1	Up-in-A
arbore2015_ubiq_region	OG0008863_1.inclade1.ortho2	Mlig018172.g1	arbore2015_ubiq_region	Ubiquitously expressed	1	1	Up-in-A
arbore2015_ubiq_region	OG0009005_1.inclade1.ortho1	Mlig001516.g4	arbore2015_ubiq_region	Ubiquitously expressed	1	1	Up-in-A
arbore2015_ubiq_region	OG0009646_1_MIortho6	Mlig003325.g1	arbore2015_ubiq_region	Ubiquitously expressed	1	1	Up-in-A
arbore2015_ubiq_region	OG0010202_1_MIortho2	Mlig003867.g1	arbore2015_ubiq_region	Ubiquitously expressed	1	1	Up-in-A
arbore2015_ubiq_region	OG0012632_1_MIortho1	Mlig009003.g1	arbore2015_ubiq_region	Ubiquitously expressed	1	1	Up-in-A
arbore2015_ubiq_region	OG0015153_1_MIortho1	Mlig003688.g3	arbore2015_ubiq_region	Ubiquitously expressed	1	1	Up-in-A
arbore2015_ovary1_region	OG0000027_7.inclade5.ortho4	Mlig041858.g1	arbore2015_ovary1_region	Ovary	1	1
arbore2015_ovary1_region	OG0000074_4.inclade20.ortho1	Mlig057879.g2	arbore2015_ovary1_region	Ovary	1	1
arbore2015_ovary1_region	OG0000111_2.inclade2.ortho13	Mlig053273.g1	arbore2015_ovary1_region	Ovary	1	0
arbore2015_ovary1_region	OG0000141_3.inclade1.ortho6	Mlig045395.g1	arbore2015_ovary1_region	Ovary	1	1
arbore2015_ovary1_region	OG0000147_1.inclade1.ortho24	Mlig043533.g1	arbore2015_ovary1_region	Ovary	1	1
arbore2015_ovary1_region	OG0000169_3.inclade5.ortho5	Mlig035112.g1	arbore2015_ovary1_region	Ovary	1	1
arbore2015_ovary1_region	OG0000172_1.inclade2.ortho17	Mlig001265.g9	arbore2015_ovary1_region	Ovary	1	1
arbore2015_ovary1_region	OG0000180_2.inclade1.ortho24	Mlig053435.g1	arbore2015_ovary1_region	Ovary	1	1
arbore2015_ovary1_region	OG0000185_1.inclade2.ortho5	Mlig007945.g33	arbore2015_ovary1_region	Ovary	0	0
arbore2015_ovary1_region	OG0000299_2.inclade3.ortho4	Mlig044953.g1	arbore2015_ovary1_region	Ovary	1	1
arbore2015_ovary1_region	OG0000345_1.inclade1.ortho9	Mlig058818.g1	arbore2015_ovary1_region	Ovary	1	1
arbore2015_ovary1_region	OG0000345_1.inclade3.ortho5	Mlig041168.g1	arbore2015_ovary1_region	Ovary	1	1
arbore2015_ovary1_region	OG0000383_2.inclade1.ortho20	Mlig005128.g1	arbore2015_ovary1_region	Ovary	1	1
arbore2015_ovary1_region	OG0000436_1.inclade1.ortho17	Mlig029537.g6	arbore2015_ovary1_region	Ovary	1	1
arbore2015_ovary1_region	OG0000751_3.inclade2.ortho1	Mlig013531.g1	arbore2015_ovary1_region	Ovary	1	1
arbore2015_ovary1_region	OG0000853_1.inclade4.ortho3	Mlig051247.g1	arbore2015_ovary1_region	Ovary	1	0
arbore2015_ovary1_region	OG0000866_1.inclade1.ortho21	Mlig037861.g1	arbore2015_ovary1_region	Ovary	1	0
arbore2015_ovary1_region	OG0001204_2.inclade2.ortho3	Mlig000992.g4	arbore2015_ovary1_region	Ovary	1	1
arbore2015_ovary1_region	OG0001233_1.inclade3.ortho2	Mlig043222.g1	arbore2015_ovary1_region	Ovary	1	1
arbore2015_ovary1_region	OG0001833_1.inclade1.ortho2	Mlig031313.g9	arbore2015_ovary1_region	Ovary	1	1
arbore2015_ovary1_region	OG0002388_2.inclade1.ortho3	Mlig051094.g1	arbore2015_ovary1_region	Ovary	1	1
arbore2015_ovary1_region	OG0002408_1.inclade1.ortho4	Mlig034544.g4	arbore2015_ovary1_region	Ovary	1	1
arbore2015_ovary1_region	OG0002753_1.inclade1.ortho6	Mlig016452.g5	arbore2015_ovary1_region	Ovary	0	0
arbore2015_ovary1_region	OG0002997_1.inclade1.ortho9	Mlig044573.g1	arbore2015_ovary1_region	Ovary	1	1
arbore2015_ovary1_region	OG0003089_1.inclade1.ortho6	Mlig042115.g1	arbore2015_ovary1_region	Ovary	1	1
arbore2015_ovary1_region	OG0003090_1.inclade1.ortho5	Mlig057930.g4	arbore2015_ovary1_region	Ovary	1	1
arbore2015_ovary1_region	OG0003159_2.inclade1.ortho5	Mlig035867.g1	arbore2015_ovary1_region	Ovary	1	1
arbore2015_ovary1_region	OG0003713_1.inclade1.ortho9	Mlig057909.g1	arbore2015_ovary1_region	Ovary	1	0
arbore2015_ovary1_region	OG0004388_1.inclade1.ortho5	Mlig014369.g1	arbore2015_ovary1_region	Ovary	1	1
arbore2015_ovary1_region	OG0004480_1.inclade1.ortho1	Mlig030978.g7	arbore2015_ovary1_region	Ovary	1	1
arbore2015_ovary1_region	OG0004725_1.inclade1.ortho3	Mlig017844.g1	arbore2015_ovary1_region	Ovary	1	1
arbore2015_ovary1_region	OG0005103_2_MIortho2	Mlig035764.g1	arbore2015_ovary1_region	Ovary	1	1
arbore2015_ovary1_region	OG0005948_1.inclade1.ortho2	Mlig036752.g7	arbore2015_ovary1_region	Ovary	0	0
arbore2015_ovary1_region	OG0008253_3.unrooted-ortho	Mlig046232.g1	arbore2015_ovary1_region	Ovary	1	1
arbore2015_ovary1_region	OG0008585_1.inclade1.ortho2	Mlig000578.g4	arbore2015_ovary1_region	Ovary	1	1
arbore2015_ovary1_region	OG0009192_1_MIortho1	Mlig015581.g1	arbore2015_ovary1_region	Ovary	1	1
arbore2015_ovary1_region	OG0009205_1.inclade1.ortho1	Mlig001494.g3	arbore2015_ovary1_region	Ovary	1	1
arbore2015_ovary1_region	OG0009406_2_MIortho1	Mlig053424.g1	arbore2015_ovary1_region	Ovary	1	1
arbore2015_ovary1_region	OG0009573_2_MIortho1	Mlig030262.g1	arbore2015_ovary1_region	Ovary	1	1
arbore2015_ovary1_region	OG0009810_1.unrooted-ortho	Mlig015301.g2	arbore2015_ovary1_region	Ovary	1	1
arbore2015_ovary1_region	OG0009879_1_MIortho1	Mlig043487.g2	arbore2015_ovary1_region	Ovary	1	1
arbore2015_ovary1_region	OG0010695_1_MIortho1	Mlig046573.g1	arbore2015_ovary1_region	Ovary	1	1
arbore2015_ovary1_region	OG0010739_1_MIortho4	Mlig059652.g1	arbore2015_ovary1_region	Ovary	1	1
arbore2015_ovary1_region	OG0010818_1.unrooted-ortho	Mlig009271.g1	arbore2015_ovary1_region	Ovary	1	1
arbore2015_ovary1_region	OG0011654_1_MIortho1	Mlig009591.g1	arbore2015_ovary1_region	Ovary	1	1
arbore2015_ovary1_region	OG0011808_1.unrooted-ortho	Mlig015429.g8	arbore2015_ovary1_region	Ovary	1	1
arbore2015_ovary1_region	OG0011904_1_MIortho3	Mlig020785.g1	arbore2015_ovary1_region	Ovary	1	1
arbore2015_ovary1_region	OG0013507_1_MIortho1	Mlig057643.g3	arbore2015_ovary1_region	Ovary	1	1
arbore2015_ovary1_region	OG0013798_1_MIortho1	Mlig049059.g1	arbore2015_ovary1_region	Ovary	1	1
arbore2015_ovary1_region	OG0014881_1_MIortho1	Mlig027376.g1	arbore2015_ovary1_region	Ovary	1	1
arbore2015_ovary2_region	OG0004790_1.inclade1.ortho3	Mlig000723.g27	arbore2015_ovary2_region	Ovary	0	0
arbore2015_tail_region	OG0000024_1.inclade29.ortho1	Mlig030717.g1	arbore2015_tail_region	Tail	1	1
arbore2015_tail_region	OG0000024_1.inclade2.ortho6	Mlig060364.g1	arbore2015_tail_region	Tail	1	1
arbore2015_tail_region	OG0000025_2.inclade6.ortho3	Mlig006363.g12	arbore2015_tail_region	Tail	1	1
arbore2015_tail_region	OG0000060_1.inclade1.ortho11	Mlig011261.g3	arbore2015_tail_region	Tail	1	1
arbore2015_tail_region	OG0000074_4.inclade28.ortho1	Mlig020875.g1	arbore2015_tail_region	Tail	1	1
arbore2015_tail_region	OG0000076_3.inclade2.ortho4	Mlig032496.g1	arbore2015_tail_region	Tail	1	1
arbore2015_tail_region	OG0000117_2.inclade2.ortho4	Mlig019960.g1	arbore2015_tail_region	Tail	1	1
arbore2015_tail_region	OG0000131_3.inclade6.ortho7	Mlig000837.g11	arbore2015_tail_region	Tail	1	1
arbore2015_tail_region	OG0000136_2_MIortho55	Mlig021182.g6	arbore2015_tail_region	Tail	1	1
arbore2015_tail_region	OG0000169_3.inclade4.ortho2	Mlig048278.g2	arbore2015_tail_region	Tail	1	1
arbore2015_tail_region	OG0000172_1.inclade2.ortho11	Mlig039426.g1	arbore2015_tail_region	Tail	1	1
arbore2015_tail_region	OG0000196_1.inclade1.ortho40	Mlig018049.g8	arbore2015_tail_region	Tail	1	1
arbore2015_tail_region	OG0000212_2.inclade3.ortho1	Mlig054567.g1	arbore2015_tail_region	Tail	1	0
arbore2015_tail_region	OG0000239_1.inclade2.ortho3	Mlig035627.g1	arbore2015_tail_region	Tail	1	1
arbore2015_tail_region	OG0000240_2.inclade1.ortho2	Mlig027839.g2	arbore2015_tail_region	Tail	1	1
arbore2015_tail_region	OG0000249_2.inclade1.ortho22	Mlig020199.g1	arbore2015_tail_region	Tail	1	1
arbore2015_tail_region	OG0000253_1.inclade1.ortho19	Mlig023086.g18	arbore2015_tail_region	Tail	1	1
arbore2015_tail_region	OG0000266_1.inclade2.ortho1	Mlig017719.g4	arbore2015_tail_region	Tail	1	1
arbore2015_tail_region	OG0000267_2.inclade2.ortho4	Mlig042252.g1	arbore2015_tail_region	Tail	0	0
arbore2015_tail_region	OG0000280_1.inclade1.ortho38	Mlig022522.g1	arbore2015_tail_region	Tail	1	1
arbore2015_tail_region	OG0000299_2.inclade2.ortho1	Mlig044212.g1	arbore2015_tail_region	Tail	0	0
arbore2015_tail_region	OG0000313_1.inclade1.ortho20	Mlig010052.g2	arbore2015_tail_region	Tail	1	1
arbore2015_tail_region	OG0000329_1.inclade1.ortho7	Mlig008993.g4	arbore2015_tail_region	Tail	1	1
arbore2015_tail_region	OG0000406_1.inclade1.ortho3	Mlig000942.g4	arbore2015_tail_region	Tail	1	1
arbore2015_tail_region	OG0000450_2.inclade1.ortho5	Mlig003866.g3	arbore2015_tail_region	Tail	1	1
arbore2015_tail_region	OG0000472_1.inclade1.ortho9	Mlig049709.g1	arbore2015_tail_region	Tail	1	1
arbore2015_tail_region	OG0000556_1_MIortho15	Mlig040853.g1	arbore2015_tail_region	Tail	1	1
arbore2015_tail_region	OG0000603_1.inclade2.ortho3	Mlig050799.g1	arbore2015_tail_region	Tail	1	1
arbore2015_tail_region	OG0000642_1.inclade1.ortho27	Mlig051711.g1	arbore2015_tail_region	Tail	1	1
arbore2015_tail_region	OG0000671_1.inclade1.ortho8	Mlig009205.g3	arbore2015_tail_region	Tail	1	1
arbore2015_tail_region	OG0000701_1.inclade1.ortho9	Mlig018513.g1	arbore2015_tail_region	Tail	1	1
arbore2015_tail_region	OG0000799_1.inclade1.ortho12	Mlig039825.g2	arbore2015_tail_region	Tail	1	1
arbore2015_tail_region	OG0000823_2.inclade1.ortho3	Mlig001996.g14	arbore2015_tail_region	Tail	1	1
arbore2015_tail_region	OG0000829_1.inclade1.ortho5	Mlig033028.g2	arbore2015_tail_region	Tail	1	1
arbore2015_tail_region	OG0000850_1.inclade1.ortho3	Mlig008010.g1	arbore2015_tail_region	Tail	1	1
arbore2015_tail_region	OG0000938_1.inclade2.ortho3	Mlig010265.g1	arbore2015_tail_region	Tail	1	1
arbore2015_tail_region	OG0001234_1.inclade1.ortho10	Mlig018545.g4	arbore2015_tail_region	Tail	1	1
arbore2015_tail_region	OG0001259_1.inclade2.ortho4	Mlig032246.g1	arbore2015_tail_region	Tail	1	1
arbore2015_tail_region	OG0001482_1.inclade1.ortho9	Mlig020338.g3	arbore2015_tail_region	Tail	1	1
arbore2015_tail_region	OG0001763_1.inclade1.ortho2	Mlig021497.g1	arbore2015_tail_region	Tail	1	1
arbore2015_tail_region	OG0001777_1.inclade1.ortho5	Mlig010923.g7	arbore2015_tail_region	Tail	1	0
arbore2015_tail_region	OG0001903_1.inclade1.ortho3	Mlig018999.g1	arbore2015_tail_region	Tail	0	0
arbore2015_tail_region	OG0001926_1.inclade1.ortho1	Mlig026851.g1	arbore2015_tail_region	Tail	1	1
arbore2015_tail_region	OG0002051_1.inclade1.ortho8	Mlig044799.g2	arbore2015_tail_region	Tail	1	1
arbore2015_tail_region	OG0002187_1.inclade1.ortho8	Mlig049953.g1	arbore2015_tail_region	Tail	0	0
arbore2015_tail_region	OG0002294_2_MIortho7	Mlig036250.g3	arbore2015_tail_region	Tail	1	1
arbore2015_tail_region	OG0002411_2.inclade1.ortho3	Mlig027369.g1	arbore2015_tail_region	Tail	1	1
arbore2015_tail_region	OG0002411_2.inclade1.ortho5	Mlig021174.g2	arbore2015_tail_region	Tail	1	1
arbore2015_tail_region	OG0002420_3.inclade1.ortho6	Mlig022725.g3	arbore2015_tail_region	Tail	1	1
arbore2015_tail_region	OG0002759_1.inclade1.ortho4	Mlig003431.g4	arbore2015_tail_region	Tail	1	1
arbore2015_tail_region	OG0002781_2.inclade1.ortho3	Mlig056291.g1	arbore2015_tail_region	Tail	1	1
arbore2015_tail_region	OG0002839_1_MIortho8	Mlig003917.g6	arbore2015_tail_region	Tail	1	1
arbore2015_tail_region	OG0002898_1.inclade1.ortho4	Mlig037230.g1	arbore2015_tail_region	Tail	1	1
arbore2015_tail_region	OG0003123_1.inclade1.ortho4	Mlig029086.g7	arbore2015_tail_region	Tail	1	1
arbore2015_tail_region	OG0003507_1.inclade1.ortho3	Mlig022958.g1	arbore2015_tail_region	Tail	1	1
arbore2015_tail_region	OG0003627_1.inclade1.ortho2	Mlig012317.g53	arbore2015_tail_region	Tail	1	1
arbore2015_tail_region	OG0003715_1.inclade1.ortho7	Mlig050923.g1	arbore2015_tail_region	Tail	0	0
arbore2015_tail_region	OG0003741_1.inclade1.ortho2	Mlig028461.g1	arbore2015_tail_region	Tail	1	1
arbore2015_tail_region	OG0003741_1.inclade1.ortho3	Mlig025406.g2	arbore2015_tail_region	Tail	1	1
arbore2015_tail_region	OG0003948_1.inclade1.ortho6	Mlig023172.g1	arbore2015_tail_region	Tail	0	0
arbore2015_tail_region	OG0003997_1.inclade1.ortho4	Mlig011558.g2	arbore2015_tail_region	Tail	1	1
arbore2015_tail_region	OG0004119_1.inclade1.ortho4	Mlig060362.g1	arbore2015_tail_region	Tail	1	1
arbore2015_tail_region	OG0004947_1.inclade1.ortho1	Mlig027289.g2	arbore2015_tail_region	Tail	1	1
arbore2015_tail_region	OG0005275_1.inclade1.ortho4	Mlig022127.g2	arbore2015_tail_region	Tail	1	1
arbore2015_tail_region	OG0005721_1.inclade1.ortho6	Mlig024927.g1	arbore2015_tail_region	Tail	0	0
arbore2015_tail_region	OG0006267_1.inclade1.ortho1	Mlig024873.g2	arbore2015_tail_region	Tail	1	1
arbore2015_tail_region	OG0006282_1.inclade1.ortho2	Mlig008487.g1	arbore2015_tail_region	Tail	1	1
arbore2015_tail_region	OG0006329_1.inclade1.ortho2	Mlig014362.g2	arbore2015_tail_region	Tail	1	1
arbore2015_tail_region	OG0006832_1_MIortho1	Mlig035965.g1	arbore2015_tail_region	Tail	1	1
arbore2015_tail_region	OG0007375_1.inclade1.ortho3	Mlig036531.g1	arbore2015_tail_region	Tail	1	1
arbore2015_tail_region	OG0008112_1.inclade1.ortho1	Mlig022728.g8	arbore2015_tail_region	Tail	1	1
arbore2015_tail_region	OG0008587_1.unrooted-ortho	Mlig034740.g4	arbore2015_tail_region	Tail	1	1
arbore2015_tail_region	OG0011162_1_MIortho3	Mlig044586.g2	arbore2015_tail_region	Tail	1	1
arbore2015_tail_region	OG0011236_1_MIortho1	Mlig039088.g1	arbore2015_tail_region	Tail	1	1
arbore2015_tail_region	OG0011441_1.unrooted-ortho	Mlig008349.g1	arbore2015_tail_region	Tail	1	1
arbore2015_tail_region	OG0011490_1_MIortho1	Mlig010081.g10	arbore2015_tail_region	Tail	1	1
arbore2015_tail_region	OG0011712_1_MIortho1	Mlig041390.g1	arbore2015_tail_region	Tail	1	1
arbore2015_tail_region	OG0012240_1_MIortho2	Mlig001437.g10	arbore2015_tail_region	Tail	1	0
arbore2015_tail_region	OG0012569_1_MIortho4	Mlig050978.g1	arbore2015_tail_region	Tail	1	1
arbore2015_tail_region	OG0013274_1_MIortho1	Mlig036376.g1	arbore2015_tail_region	Tail	1	1
arbore2015_tail_region	OG0013990_1_MIortho1	Mlig021090.g2	arbore2015_tail_region	Tail	1	1
arbore2015_tail_region	OG0016237_1.unrooted-ortho	Mlig053957.g1	arbore2015_tail_region	Tail	1	1
arbore2015_tail_region	OG0017757_1_MIortho1	Mlig021605.g1	arbore2015_tail_region	Tail	1	1
arbore2015_tail_region	OG0019400_1.unrooted-ortho	Mlig033894.g4	arbore2015_tail_region	Tail	1	1
arbore2015_tail_region	OG0019930_1_MIortho1	Mlig032635.g2	arbore2015_tail_region	Tail	1	1
arbore2015_testes_region	OG0000024_1.inclade13.ortho3	Mlig021490.g1	arbore2015_testes_region	Testis	1	1
arbore2015_testes_region	OG0000024_1.inclade1.ortho21	Mlig011130.g6	arbore2015_testes_region	Testis	1	1
arbore2015_testes_region	OG0000029_2.inclade10.ortho3	Mlig010858.g1	arbore2015_testes_region	Testis	1	1
arbore2015_testes_region	OG0000049_1.inclade2.ortho20	Mlig053621.g1	arbore2015_testes_region	Testis	0	0
arbore2015_testes_region	OG0000073_2.inclade2.ortho3	Mlig056882.g1	arbore2015_testes_region	Testis	0	0
arbore2015_testes_region	OG0000076_3.inclade1.ortho13	Mlig015059.g2	arbore2015_testes_region	Testis	1	1
arbore2015_testes_region	OG0000091_1.inclade1.ortho9	Mlig053101.g1	arbore2015_testes_region	Testis	1	1
arbore2015_testes_region	OG0000091_1.inclade3.ortho16	Mlig040282.g1	arbore2015_testes_region	Testis	1	1
arbore2015_testes_region	OG0000100_1.inclade8.ortho3	Mlig044486.g1	arbore2015_testes_region	Testis	1	1
arbore2015_testes_region	OG0000106_2.inclade1.ortho15	Mlig002005.g8	arbore2015_testes_region	Testis	1	0
arbore2015_testes_region	OG0000106_2.inclade1.ortho16	Mlig007525.g2	arbore2015_testes_region	Testis	1	1
arbore2015_testes_region	OG0000112_2.inclade5.ortho4	Mlig048048.g1	arbore2015_testes_region	Testis	1	1
arbore2015_testes_region	OG0000118_2.inclade2.ortho3	Mlig047330.g1	arbore2015_testes_region	Testis	0	0
arbore2015_testes_region	OG0000127_1.inclade1.ortho30	Mlig050040.g1	arbore2015_testes_region	Testis	1	1
arbore2015_testes_region	OG0000132_1.inclade1.ortho11	Mlig042407.g1	arbore2015_testes_region	Testis	1	1
arbore2015_testes_region	OG0000132_1.inclade5.ortho3	Mlig041459.g2	arbore2015_testes_region	Testis	1	1
arbore2015_testes_region	OG0000135_4.inclade4.ortho6	Mlig007340.g3	arbore2015_testes_region	Testis	1	1
arbore2015_testes_region	OG0000138_4.inclade1.ortho29	Mlig046839.g1	arbore2015_testes_region	Testis	1	0
arbore2015_testes_region	OG0000141_3.inclade1.ortho24	Mlig002182.g184	arbore2015_testes_region	Testis	1	1
arbore2015_testes_region	OG0000159_2.inclade2.ortho10	Mlig058852.g1	arbore2015_testes_region	Testis	1	1
arbore2015_testes_region	OG0000159_2.inclade3.ortho1	Mlig036339.g5	arbore2015_testes_region	Testis	1	1
arbore2015_testes_region	OG0000159_2.inclade7.ortho1	Mlig052776.g1	arbore2015_testes_region	Testis	0	0
arbore2015_testes_region	OG0000165_1.inclade2.ortho2	Mlig020503.g4	arbore2015_testes_region	Testis	1	1
arbore2015_testes_region	OG0000172_1.inclade2.ortho21	Mlig047142.g1	arbore2015_testes_region	Testis	1	1
arbore2015_testes_region	OG0000187_2.inclade14.ortho1	Mlig015521.g4	arbore2015_testes_region	Testis	1	0
arbore2015_testes_region	OG0000194_1.inclade2.ortho7	Mlig053385.g1	arbore2015_testes_region	Testis	1	1
arbore2015_testes_region	OG0000196_1.inclade1.ortho20	Mlig046243.g1	arbore2015_testes_region	Testis	1	1
arbore2015_testes_region	OG0000196_1.inclade2.ortho6	Mlig044282.g1	arbore2015_testes_region	Testis	1	1
arbore2015_testes_region	OG0000200_3.inclade2.ortho16	Mlig043911.g1	arbore2015_testes_region	Testis	0	0
arbore2015_testes_region	OG0000201_1.inclade1.ortho13	Mlig014110.g2	arbore2015_testes_region	Testis	1	1
arbore2015_testes_region	OG0000205_1.inclade1.ortho5	Mlig053137.g1	arbore2015_testes_region	Testis	0	0
arbore2015_testes_region	OG0000215_1.inclade2.ortho4	Mlig001965.g4	arbore2015_testes_region	Testis	1	0
arbore2015_testes_region	OG0000216_1.inclade1.ortho15	Mlig020952.g5	arbore2015_testes_region	Testis	1	1
arbore2015_testes_region	OG0000217_6.inclade1.ortho5	Mlig002172.g1	arbore2015_testes_region	Testis	0	0
arbore2015_testes_region	OG0000261_3.inclade1.ortho12	Mlig050449.g1	arbore2015_testes_region	Testis	0	0
arbore2015_testes_region	OG0000264_2.inclade2.ortho9	Mlig011183.g4	arbore2015_testes_region	Testis	0	0
arbore2015_testes_region	OG0000265_2.inclade3.ortho3	Mlig025502.g8	arbore2015_testes_region	Testis	1	1
arbore2015_testes_region	OG0000285_1.inclade1.ortho6	Mlig029556.g1	arbore2015_testes_region	Testis	1	1
arbore2015_testes_region	OG0000285_1.inclade1.ortho7	Mlig026862.g2	arbore2015_testes_region	Testis	1	1
arbore2015_testes_region	OG0000285_1.inclade1.ortho8	Mlig001827.g1	arbore2015_testes_region	Testis	1	1
arbore2015_testes_region	OG0000287_1.inclade1.ortho11	Mlig047043.g1	arbore2015_testes_region	Testis	1	1
arbore2015_testes_region	OG0000299_2.inclade1.ortho12	Mlig009964.g1	arbore2015_testes_region	Testis	1	1
arbore2015_testes_region	OG0000299_2.inclade1.ortho2	Mlig045467.g1	arbore2015_testes_region	Testis	1	1
arbore2015_testes_region	OG0000329_1.inclade1.ortho9	Mlig021288.g3	arbore2015_testes_region	Testis	1	1
arbore2015_testes_region	OG0000336_1.inclade1.ortho22	Mlig049120.g1	arbore2015_testes_region	Testis	1	1
arbore2015_testes_region	OG0000352_1.inclade2.ortho2	Mlig031196.g4	arbore2015_testes_region	Testis	1	1
arbore2015_testes_region	OG0000353_1_MIortho7	Mlig008450.g1	arbore2015_testes_region	Testis	1	1
arbore2015_testes_region	OG0000357_1.inclade1.ortho11	Mlig054852.g1	arbore2015_testes_region	Testis	0	0
arbore2015_testes_region	OG0000403_1.inclade1.ortho21	Mlig049653.g1	arbore2015_testes_region	Testis	1	1
arbore2015_testes_region	OG0000403_1.inclade1.ortho7	Mlig045417.g1	arbore2015_testes_region	Testis	1	1
arbore2015_testes_region	OG0000403_1.inclade2.ortho7	Mlig042054.g1	arbore2015_testes_region	Testis	1	1
arbore2015_testes_region	OG0000414_1.inclade2.ortho6	Mlig050473.g1	arbore2015_testes_region	Testis	0	0
arbore2015_testes_region	OG0000475_3.inclade12.ortho1	Mlig024646.g6	arbore2015_testes_region	Testis	1	1
arbore2015_testes_region	OG0000477_1.inclade1.ortho5	Mlig049949.g1	arbore2015_testes_region	Testis	1	1
arbore2015_testes_region	OG0000484_1.inclade1.ortho5	Mlig004411.g1	arbore2015_testes_region	Testis	1	1
arbore2015_testes_region	OG0000490_1.inclade1.ortho2	Mlig019709.g3	arbore2015_testes_region	Testis	1	1
arbore2015_testes_region	OG0000491_1.inclade1.ortho13	Mlig041906.g1	arbore2015_testes_region	Testis	1	0
arbore2015_testes_region	OG0000531_1.inclade1.ortho20	Mlig045358.g1	arbore2015_testes_region	Testis	1	1
arbore2015_testes_region	OG0000556_1.inclade1.ortho9	Mlig005697.g12	arbore2015_testes_region	Testis	1	1
arbore2015_testes_region	OG0000578_1.inclade1.ortho11	Mlig008597.g1	arbore2015_testes_region	Testis	1	1
arbore2015_testes_region	OG0000590_1.inclade1.ortho7	Mlig032952.g4	arbore2015_testes_region	Testis	1	1
arbore2015_testes_region	OG0000638_1.inclade1.ortho13	Mlig016013.g2	arbore2015_testes_region	Testis	0	0
arbore2015_testes_region	OG0000697_1_MIortho1	Mlig029560.g1	arbore2015_testes_region	Testis	1	1
arbore2015_testes_region	OG0000708_1.inclade1.ortho1	Mlig007179.g1	arbore2015_testes_region	Testis	1	1
arbore2015_testes_region	OG0000715_1.inclade1.ortho4	Mlig001812.g4	arbore2015_testes_region	Testis	0	0
arbore2015_testes_region	OG0000715_1.inclade3.ortho2	Mlig040982.g1	arbore2015_testes_region	Testis	1	1
arbore2015_testes_region	OG0000729_3_MIortho4	Mlig009704.g2	arbore2015_testes_region	Testis	1	1
arbore2015_testes_region	OG0000765_1.inclade3.ortho1	Mlig051554.g1	arbore2015_testes_region	Testis	1	1
arbore2015_testes_region	OG0000774_1.inclade1.ortho11	Mlig013484.g3	arbore2015_testes_region	Testis	1	1
arbore2015_testes_region	OG0000777_1.inclade1.ortho5	Mlig006407.g1	arbore2015_testes_region	Testis	1	1
arbore2015_testes_region	OG0000785_1.inclade1.ortho2	Mlig026441.g2	arbore2015_testes_region	Testis	1	1
arbore2015_testes_region	OG0000790_4.inclade1.ortho10	Mlig036624.g2	arbore2015_testes_region	Testis	1	1
arbore2015_testes_region	OG0000797_1.inclade2.ortho10	Mlig052471.g1	arbore2015_testes_region	Testis	1	1
arbore2015_testes_region	OG0000802_2_MIortho4	Mlig003171.g6	arbore2015_testes_region	Testis	1	1
arbore2015_testes_region	OG0000818_1.inclade1.ortho9	Mlig032880.g1	arbore2015_testes_region	Testis	1	1
arbore2015_testes_region	OG0000838_2.inclade1.ortho7	Mlig048337.g1	arbore2015_testes_region	Testis	1	1
arbore2015_testes_region	OG0000952_2.inclade3.ortho3	Mlig046768.g2	arbore2015_testes_region	Testis	1	1
arbore2015_testes_region	OG0001015_1.inclade1.ortho6	Mlig024570.g3	arbore2015_testes_region	Testis	1	1
arbore2015_testes_region	OG0001031_1.inclade1.ortho2	Mlig012266.g3	arbore2015_testes_region	Testis	1	1
arbore2015_testes_region	OG0001054_1.inclade1.ortho10	Mlig045291.g2	arbore2015_testes_region	Testis	1	1
arbore2015_testes_region	OG0001058_1.inclade1.ortho14	Mlig001216.g27	arbore2015_testes_region	Testis	0	0
arbore2015_testes_region	OG0001061_1.inclade1.ortho13	Mlig048659.g2	arbore2015_testes_region	Testis	1	1
arbore2015_testes_region	OG0001086_1.inclade1.ortho7	Mlig002723.g6	arbore2015_testes_region	Testis	1	1
arbore2015_testes_region	OG0001206_1.inclade1.ortho3	Mlig058123.g1	arbore2015_testes_region	Testis	1	1
arbore2015_testes_region	OG0001227_1.inclade1.ortho5	Mlig014102.g1	arbore2015_testes_region	Testis	1	1
arbore2015_testes_region	OG0001244_1.inclade1.ortho3	Mlig013591.g1	arbore2015_testes_region	Testis	1	1
arbore2015_testes_region	OG0001388_1_MIortho6	Mlig025717.g9	arbore2015_testes_region	Testis	1	1
arbore2015_testes_region	OG0001425_2.inclade1.ortho5	Mlig026340.g1	arbore2015_testes_region	Testis	1	1
arbore2015_testes_region	OG0001533_1.inclade1.ortho3	Mlig012762.g1	arbore2015_testes_region	Testis	1	1
arbore2015_testes_region	OG0001667_1.inclade1.ortho7	Mlig052790.g2	arbore2015_testes_region	Testis	1	1
arbore2015_testes_region	OG0001677_3.inclade1.ortho1	Mlig046267.g1	arbore2015_testes_region	Testis	1	1
arbore2015_testes_region	OG0001725_2_MIortho4	Mlig029657.g1	arbore2015_testes_region	Testis	1	1
arbore2015_testes_region	OG0001794_1.inclade2.ortho2	Mlig051694.g1	arbore2015_testes_region	Testis	1	1
arbore2015_testes_region	OG0001842_1.inclade1.ortho2	Mlig019932.g2	arbore2015_testes_region	Testis	1	1
arbore2015_testes_region	OG0001926_1.inclade1.ortho4	Mlig024941.g2	arbore2015_testes_region	Testis	1	1
arbore2015_testes_region	OG0001948_1.inclade1.ortho2	Mlig005261.g2	arbore2015_testes_region	Testis	1	1
arbore2015_testes_region	OG0001992_1.inclade1.ortho4	Mlig046170.g1	arbore2015_testes_region	Testis	1	1
arbore2015_testes_region	OG0002096_2.inclade4.ortho1	Mlig001154.g2	arbore2015_testes_region	Testis	1	1
arbore2015_testes_region	OG0002140_1.inclade1.ortho5	Mlig012447.g2	arbore2015_testes_region	Testis	1	0
arbore2015_testes_region	OG0002191_1.inclade1.ortho4	Mlig054007.g2	arbore2015_testes_region	Testis	1	1
arbore2015_testes_region	OG0002388_2.inclade1.ortho7	Mlig059215.g2	arbore2015_testes_region	Testis	1	1
arbore2015_testes_region	OG0002396_2.inclade1.ortho1	Mlig021549.g1	arbore2015_testes_region	Testis	1	1
arbore2015_testes_region	OG0002539_1.inclade1.ortho2	Mlig058997.g3	arbore2015_testes_region	Testis	1	1
arbore2015_testes_region	OG0002608_1.inclade1.ortho4	Mlig019242.g4	arbore2015_testes_region	Testis	1	1
arbore2015_testes_region	OG0002748_1.inclade1.ortho3	Mlig034357.g1	arbore2015_testes_region	Testis	1	0
arbore2015_testes_region	OG0002813_1.inclade1.ortho3	Mlig006988.g3	arbore2015_testes_region	Testis	1	1
arbore2015_testes_region	OG0002878_1.inclade1.ortho3	Mlig030184.g1	arbore2015_testes_region	Testis	1	1
arbore2015_testes_region	OG0002887_1.inclade1.ortho2	Mlig057386.g1	arbore2015_testes_region	Testis	1	1
arbore2015_testes_region	OG0002965_1.inclade1.ortho6	Mlig050880.g1	arbore2015_testes_region	Testis	1	1
arbore2015_testes_region	OG0002971_1.inclade1.ortho8	Mlig049799.g1	arbore2015_testes_region	Testis	1	0
arbore2015_testes_region	OG0002995_1.inclade1.ortho2	Mlig060081.g1	arbore2015_testes_region	Testis	1	1
arbore2015_testes_region	OG0003085_1.inclade1.ortho4	Mlig025898.g3	arbore2015_testes_region	Testis	1	1
arbore2015_testes_region	OG0003150_1.inclade1.ortho4	Mlig044574.g1	arbore2015_testes_region	Testis	1	1
arbore2015_testes_region	OG0003467_1.inclade1.ortho4	Mlig056166.g2	arbore2015_testes_region	Testis	0	0
arbore2015_testes_region	OG0003482_2_MIortho5	Mlig003138.g2	arbore2015_testes_region	Testis	1	1
arbore2015_testes_region	OG0003509_1.inclade1.ortho5	Mlig024648.g4	arbore2015_testes_region	Testis	1	1
arbore2015_testes_region	OG0003883_1.inclade1.ortho5	Mlig020053.g2	arbore2015_testes_region	Testis	1	1
arbore2015_testes_region	OG0003887_1.inclade1.ortho1	Mlig049036.g1	arbore2015_testes_region	Testis	1	1
arbore2015_testes_region	OG0003982_1.inclade1.ortho2	Mlig007964.g1	arbore2015_testes_region	Testis	1	1
arbore2015_testes_region	OG0004141_1.inclade1.ortho3	Mlig027518.g12	arbore2015_testes_region	Testis	1	1
arbore2015_testes_region	OG0004159_1.inclade1.ortho1	Mlig009609.g1	arbore2015_testes_region	Testis	1	1
arbore2015_testes_region	OG0004380_1.inclade1.ortho9	Mlig001960.g24	arbore2015_testes_region	Testis	1	1
arbore2015_testes_region	OG0004464_1_MIortho3	Mlig025609.g2	arbore2015_testes_region	Testis	1	1
arbore2015_testes_region	OG0004601_1.inclade1.ortho1	Mlig032906.g1	arbore2015_testes_region	Testis	1	1
arbore2015_testes_region	OG0004601_1.inclade1.ortho2	Mlig019070.g2	arbore2015_testes_region	Testis	1	1
arbore2015_testes_region	OG0004716_1.inclade1.ortho2	Mlig021480.g3	arbore2015_testes_region	Testis	1	1
arbore2015_testes_region	OG0004720_1_MIortho1	Mlig029321.g1	arbore2015_testes_region	Testis	1	1
arbore2015_testes_region	OG0004823_1.inclade1.ortho4	Mlig040643.g1	arbore2015_testes_region	Testis	1	1
arbore2015_testes_region	OG0005071_1.inclade1.ortho4	Mlig009493.g1	arbore2015_testes_region	Testis	1	1
arbore2015_testes_region	OG0005218_1.inclade1.ortho4	Mlig029458.g4	arbore2015_testes_region	Testis	0	0
arbore2015_testes_region	OG0005277_1.inclade1.ortho1	Mlig059783.g2	arbore2015_testes_region	Testis	1	1
arbore2015_testes_region	OG0005541_1.inclade1.ortho5	Mlig046036.g1	arbore2015_testes_region	Testis	1	1
arbore2015_testes_region	OG0005938_1_MIortho1	Mlig028331.g7	arbore2015_testes_region	Testis	1	1
arbore2015_testes_region	OG0006002_1.inclade1.ortho2	Mlig039446.g1	arbore2015_testes_region	Testis	0	0
arbore2015_testes_region	OG0006300_1.inclade1.ortho1	Mlig021034.g3	arbore2015_testes_region	Testis	1	1
arbore2015_testes_region	OG0006529_1.inclade1.ortho2	Mlig024450.g4	arbore2015_testes_region	Testis	1	1
arbore2015_testes_region	OG0006861_1.inclade1.ortho1	Mlig046968.g1	arbore2015_testes_region	Testis	1	1
arbore2015_testes_region	OG0007038_1.inclade1.ortho1	Mlig011050.g1	arbore2015_testes_region	Testis	1	1
arbore2015_testes_region	OG0007394_1.inclade1.ortho3	Mlig044556.g1	arbore2015_testes_region	Testis	1	1
arbore2015_testes_region	OG0007453_1.inclade1.ortho2	Mlig024139.g10	arbore2015_testes_region	Testis	1	1
arbore2015_testes_region	OG0007466_1_MIortho1	Mlig023343.g9	arbore2015_testes_region	Testis	1	1
arbore2015_testes_region	OG0007612_1.inclade1.ortho6	Mlig032438.g5	arbore2015_testes_region	Testis	1	1
arbore2015_testes_region	OG0007757_1_MIortho1	Mlig007456.g1	arbore2015_testes_region	Testis	1	1
arbore2015_testes_region	OG0008324_2_MIortho1	Mlig001476.g1	arbore2015_testes_region	Testis	1	1
arbore2015_testes_region	OG0008352_1.inclade1.ortho2	Mlig016668.g4	arbore2015_testes_region	Testis	1	1
arbore2015_testes_region	OG0008396_1.inclade1.ortho1	Mlig004462.g3	arbore2015_testes_region	Testis	1	1
arbore2015_testes_region	OG0008788_1_MIortho1	Mlig005878.g4	arbore2015_testes_region	Testis	1	1
arbore2015_testes_region	OG0008811_1.inclade1.ortho2	Mlig004802.g5	arbore2015_testes_region	Testis	1	1
arbore2015_testes_region	OG0008890_1_MIortho1	Mlig035605.g1	arbore2015_testes_region	Testis	1	1
arbore2015_testes_region	OG0008999_1.inclade1.ortho3	Mlig055797.g1	arbore2015_testes_region	Testis	0	0
arbore2015_testes_region	OG0009041_1_MIortho3	Mlig042081.g1	arbore2015_testes_region	Testis	1	1
arbore2015_testes_region	OG0009281_1_MIortho1	Mlig031485.g1	arbore2015_testes_region	Testis	1	1
arbore2015_testes_region	OG0009319_1.inclade1.ortho3	Mlig018646.g1	arbore2015_testes_region	Testis	1	1
arbore2015_testes_region	OG0009348_1_MIortho1	Mlig017881.g3	arbore2015_testes_region	Testis	1	1
arbore2015_testes_region	OG0009495_1_MIortho1	Mlig022980.g2	arbore2015_testes_region	Testis	1	1
arbore2015_testes_region	OG0009538_1.inclade1.ortho1	Mlig000180.g1	arbore2015_testes_region	Testis	1	1
arbore2015_testes_region	OG0009560_1_MIortho2	Mlig019786.g8	arbore2015_testes_region	Testis	1	1
arbore2015_testes_region	OG0009597_2_MIortho1	Mlig032023.g86	arbore2015_testes_region	Testis	0	0
arbore2015_testes_region	OG0009835_1_MIortho1	Mlig023082.g6	arbore2015_testes_region	Testis	1	0
arbore2015_testes_region	OG0010022_1.inclade1.ortho2	Mlig023622.g3	arbore2015_testes_region	Testis	1	0
arbore2015_testes_region	OG0010651_1_MIortho1	Mlig045026.g1	arbore2015_testes_region	Testis	1	1
arbore2015_testes_region	OG0010922_1_MIortho2	Mlig020008.g4	arbore2015_testes_region	Testis	1	1
arbore2015_testes_region	OG0011025_1.inclade1.ortho1	Mlig001760.g8	arbore2015_testes_region	Testis	1	1
arbore2015_testes_region	OG0011096_1_MIortho1	Mlig033325.g1	arbore2015_testes_region	Testis	1	1
arbore2015_testes_region	OG0011288_1.inclade1.ortho1	Mlig012020.g6	arbore2015_testes_region	Testis	1	1
arbore2015_testes_region	OG0011354_1.inclade1.ortho3	Mlig031527.g11	arbore2015_testes_region	Testis	1	1
arbore2015_testes_region	OG0011367_1_MIortho1	Mlig019116.g2	arbore2015_testes_region	Testis	1	1
arbore2015_testes_region	OG0011446_1.unrooted-ortho	Mlig034287.g2	arbore2015_testes_region	Testis	1	1
arbore2015_testes_region	OG0011509_1_MIortho1	Mlig031251.g2	arbore2015_testes_region	Testis	1	1
arbore2015_testes_region	OG0012066_1.unrooted-ortho	Mlig035153.g1	arbore2015_testes_region	Testis	1	1
arbore2015_testes_region	OG0012346_1_MIortho1	Mlig009664.g1	arbore2015_testes_region	Testis	1	1
arbore2015_testes_region	OG0012415_1.unrooted-ortho	Mlig012896.g1	arbore2015_testes_region	Testis	1	1
arbore2015_testes_region	OG0012484_1_MIortho1	Mlig001710.g1	arbore2015_testes_region	Testis	1	1
arbore2015_testes_region	OG0013124_1_MIortho3	Mlig025536.g3	arbore2015_testes_region	Testis	1	1
arbore2015_testes_region	OG0013376_2_MIortho1	Mlig030922.g1	arbore2015_testes_region	Testis	1	1
arbore2015_testes_region	OG0013646_1_MIortho1	Mlig012479.g1	arbore2015_testes_region	Testis	1	1
arbore2015_testes_region	OG0013904_1_MIortho1	Mlig000260.g1	arbore2015_testes_region	Testis	1	1
arbore2015_testes_region	OG0014042_1_MIortho2	Mlig055993.g1	arbore2015_testes_region	Testis	1	1
arbore2015_testes_region	OG0014161_1_MIortho1	Mlig059233.g1	arbore2015_testes_region	Testis	1	1
arbore2015_testes_region	OG0014188_1_MIortho1	Mlig027413.g2	arbore2015_testes_region	Testis	1	1
arbore2015_testes_region	OG0015539_1_MIortho1	Mlig006608.g4	arbore2015_testes_region	Testis	1	1
arbore2015_testes_region	OG0015798_1.unrooted-ortho	Mlig024245.g1	arbore2015_testes_region	Testis	1	1
arbore2015_testes_region	OG0016220_1_MIortho1	Mlig005068.g1	arbore2015_testes_region	Testis	1	1
arbore2015_ubiq_region	OG0000009_1_MIortho28	Mlig056097.g1	arbore2015_ubiq_region	Ubiquitously expressed	1	1
arbore2015_ubiq_region	OG0000025_2.inclade5.ortho2	Mlig022545.g2	arbore2015_ubiq_region	Ubiquitously expressed	1	1
arbore2015_ubiq_region	OG0000106_2.inclade1.ortho18	Mlig029779.g1	arbore2015_ubiq_region	Ubiquitously expressed	1	1
arbore2015_ubiq_region	OG0000111_2.inclade6.ortho4	Mlig039742.g1	arbore2015_ubiq_region	Ubiquitously expressed	0	0
arbore2015_ubiq_region	OG0000113_4.inclade1.ortho5	Mlig000947.g9	arbore2015_ubiq_region	Ubiquitously expressed	1	0
arbore2015_ubiq_region	OG0000142_2.inclade2.ortho9	Mlig025362.g3	arbore2015_ubiq_region	Ubiquitously expressed	1	1
arbore2015_ubiq_region	OG0000177_9.inclade1.ortho1	Mlig014333.g2	arbore2015_ubiq_region	Ubiquitously expressed	1	1
arbore2015_ubiq_region	OG0000177_9.inclade4.ortho1	Mlig030015.g5	arbore2015_ubiq_region	Ubiquitously expressed	1	1
arbore2015_ubiq_region	OG0000179_4.inclade6.ortho5	Mlig017174.g2	arbore2015_ubiq_region	Ubiquitously expressed	1	1
arbore2015_ubiq_region	OG0000184_1.inclade1.ortho6	Mlig030565.g1	arbore2015_ubiq_region	Ubiquitously expressed	1	1
arbore2015_ubiq_region	OG0000192_1.inclade2.ortho2	Mlig000343.g7	arbore2015_ubiq_region	Ubiquitously expressed	0	0
arbore2015_ubiq_region	OG0000203_2.inclade6.ortho2	Mlig026123.g15	arbore2015_ubiq_region	Ubiquitously expressed	1	1
arbore2015_ubiq_region	OG0000221_4.inclade2.ortho13	Mlig015809.g2	arbore2015_ubiq_region	Ubiquitously expressed	0	0
arbore2015_ubiq_region	OG0000228_3.inclade9.ortho2	Mlig001681.g40	arbore2015_ubiq_region	Ubiquitously expressed	1	1
arbore2015_ubiq_region	OG0000236_2.inclade1.ortho19	Mlig019717.g5	arbore2015_ubiq_region	Ubiquitously expressed	1	1
arbore2015_ubiq_region	OG0000242_1.inclade2.ortho8	Mlig027623.g3	arbore2015_ubiq_region	Ubiquitously expressed	1	1
arbore2015_ubiq_region	OG0000247_1.inclade1.ortho10	Mlig045906.g1	arbore2015_ubiq_region	Ubiquitously expressed	1	1
arbore2015_ubiq_region	OG0000268_4.inclade1.ortho26	Mlig000542.g8	arbore2015_ubiq_region	Ubiquitously expressed	1	1
arbore2015_ubiq_region	OG0000269_2.inclade2.ortho4	Mlig001128.g1	arbore2015_ubiq_region	Ubiquitously expressed	1	1
arbore2015_ubiq_region	OG0000292_1.inclade1.ortho9	Mlig001091.g1	arbore2015_ubiq_region	Ubiquitously expressed	1	1
arbore2015_ubiq_region	OG0000304_2.inclade1.ortho8	Mlig033112.g3	arbore2015_ubiq_region	Ubiquitously expressed	1	1
arbore2015_ubiq_region	OG0000359_1.inclade1.ortho6	Mlig016315.g18	arbore2015_ubiq_region	Ubiquitously expressed	1	1
arbore2015_ubiq_region	OG0000383_2.inclade1.ortho19	Mlig041018.g1	arbore2015_ubiq_region	Ubiquitously expressed	1	1
arbore2015_ubiq_region	OG0000394_1.inclade1.ortho22	Mlig001364.g4	arbore2015_ubiq_region	Ubiquitously expressed	1	1
arbore2015_ubiq_region	OG0000396_1.inclade1.ortho4	Mlig027001.g4	arbore2015_ubiq_region	Ubiquitously expressed	1	1
arbore2015_ubiq_region	OG0000410_1.inclade2.ortho4	Mlig001163.g14	arbore2015_ubiq_region	Ubiquitously expressed	1	1
arbore2015_ubiq_region	OG0000429_3.inclade2.ortho4	Mlig007791.g4	arbore2015_ubiq_region	Ubiquitously expressed	1	1
arbore2015_ubiq_region	OG0000448_1.inclade1.ortho11	Mlig014093.g3	arbore2015_ubiq_region	Ubiquitously expressed	1	1
arbore2015_ubiq_region	OG0000452_1.inclade1.ortho8	Mlig040680.g1	arbore2015_ubiq_region	Ubiquitously expressed	1	1
arbore2015_ubiq_region	OG0000476_2.inclade1.ortho6	Mlig015742.g4	arbore2015_ubiq_region	Ubiquitously expressed	1	1
arbore2015_ubiq_region	OG0000490_1.inclade1.ortho7	Mlig002473.g2	arbore2015_ubiq_region	Ubiquitously expressed	1	1
arbore2015_ubiq_region	OG0000498_1.inclade1.ortho21	Mlig023915.g2	arbore2015_ubiq_region	Ubiquitously expressed	1	1
arbore2015_ubiq_region	OG0000508_1.inclade1.ortho15	Mlig020453.g1	arbore2015_ubiq_region	Ubiquitously expressed	1	1
arbore2015_ubiq_region	OG0000571_1.inclade2.ortho2	Mlig024804.g1	arbore2015_ubiq_region	Ubiquitously expressed	1	1
arbore2015_ubiq_region	OG0000606_1.inclade1.ortho15	Mlig035011.g1	arbore2015_ubiq_region	Ubiquitously expressed	1	1
arbore2015_ubiq_region	OG0000662_1.inclade2.ortho2	Mlig019851.g7	arbore2015_ubiq_region	Ubiquitously expressed	1	1
arbore2015_ubiq_region	OG0000673_1.inclade1.ortho14	Mlig045409.g1	arbore2015_ubiq_region	Ubiquitously expressed	1	1
arbore2015_ubiq_region	OG0000674_4.inclade1.ortho5	Mlig012926.g1	arbore2015_ubiq_region	Ubiquitously expressed	1	0
arbore2015_ubiq_region	OG0000728_1.inclade1.ortho6	Mlig028763.g3	arbore2015_ubiq_region	Ubiquitously expressed	1	1
arbore2015_ubiq_region	OG0000756_1.inclade1.ortho2	Mlig006036.g3	arbore2015_ubiq_region	Ubiquitously expressed	1	1
arbore2015_ubiq_region	OG0000765_1.inclade1.ortho3	Mlig044462.g1	arbore2015_ubiq_region	Ubiquitously expressed	1	1
arbore2015_ubiq_region	OG0000766_1.inclade3.ortho1	Mlig049856.g1	arbore2015_ubiq_region	Ubiquitously expressed	1	1
arbore2015_ubiq_region	OG0000787_1.inclade3.ortho1	Mlig002561.g2	arbore2015_ubiq_region	Ubiquitously expressed	1	1
arbore2015_ubiq_region	OG0000790_3.inclade1.ortho5	Mlig015528.g1	arbore2015_ubiq_region	Ubiquitously expressed	1	1
arbore2015_ubiq_region	OG0000809_1.inclade1.ortho4	Mlig014381.g2	arbore2015_ubiq_region	Ubiquitously expressed	1	1
arbore2015_ubiq_region	OG0000821_1.inclade1.ortho3	Mlig021149.g1	arbore2015_ubiq_region	Ubiquitously expressed	1	1
arbore2015_ubiq_region	OG0000847_1_MIortho2	Mlig003505.g1	arbore2015_ubiq_region	Ubiquitously expressed	1	1
arbore2015_ubiq_region	OG0000883_1.inclade1.ortho9	Mlig042896.g1	arbore2015_ubiq_region	Ubiquitously expressed	1	1
arbore2015_ubiq_region	OG0000889_1.inclade1.ortho4	Mlig028058.g4	arbore2015_ubiq_region	Ubiquitously expressed	0	0
arbore2015_ubiq_region	OG0000898_1.inclade1.ortho7	Mlig001642.g1	arbore2015_ubiq_region	Ubiquitously expressed	1	1
arbore2015_ubiq_region	OG0000929_1.inclade3.ortho1	Mlig024608.g2	arbore2015_ubiq_region	Ubiquitously expressed	1	1
arbore2015_ubiq_region	OG0000947_1.inclade1.ortho10	Mlig015581.g13	arbore2015_ubiq_region	Ubiquitously expressed	1	1
arbore2015_ubiq_region	OG0000974_1.inclade1.ortho6	Mlig017838.g6	arbore2015_ubiq_region	Ubiquitously expressed	1	1
arbore2015_ubiq_region	OG0000976_1.inclade4.ortho2	Mlig014363.g1	arbore2015_ubiq_region	Ubiquitously expressed	1	1
arbore2015_ubiq_region	OG0000977_1.inclade1.ortho9	Mlig011048.g3	arbore2015_ubiq_region	Ubiquitously expressed	1	1
arbore2015_ubiq_region	OG0000982_2.inclade3.ortho1	Mlig009913.g1	arbore2015_ubiq_region	Ubiquitously expressed	1	1
arbore2015_ubiq_region	OG0000990_1.inclade1.ortho6	Mlig018304.g2	arbore2015_ubiq_region	Ubiquitously expressed	1	1
arbore2015_ubiq_region	OG0001000_1.inclade1.ortho7	Mlig021522.g1	arbore2015_ubiq_region	Ubiquitously expressed	1	1
arbore2015_ubiq_region	OG0001013_1.inclade1.ortho2	Mlig007467.g1	arbore2015_ubiq_region	Ubiquitously expressed	1	1
arbore2015_ubiq_region	OG0001050_1.inclade1.ortho3	Mlig058078.g3	arbore2015_ubiq_region	Ubiquitously expressed	1	1
arbore2015_ubiq_region	OG0001060_1.inclade1.ortho12	Mlig020125.g3	arbore2015_ubiq_region	Ubiquitously expressed	0	0
arbore2015_ubiq_region	OG0001071_1.inclade1.ortho10	Mlig032195.g1	arbore2015_ubiq_region	Ubiquitously expressed	0	0
arbore2015_ubiq_region	OG0001112_1.inclade1.ortho6	Mlig011212.g6	arbore2015_ubiq_region	Ubiquitously expressed	1	1
arbore2015_ubiq_region	OG0001119_1.inclade3.ortho4	Mlig043485.g1	arbore2015_ubiq_region	Ubiquitously expressed	1	0
arbore2015_ubiq_region	OG0001132_2.inclade4.ortho1	Mlig030818.g2	arbore2015_ubiq_region	Ubiquitously expressed	1	1
arbore2015_ubiq_region	OG0001157_2.inclade1.ortho5	Mlig030709.g1	arbore2015_ubiq_region	Ubiquitously expressed	1	1
arbore2015_ubiq_region	OG0001167_1.inclade1.ortho10	Mlig047326.g3	arbore2015_ubiq_region	Ubiquitously expressed	1	1
arbore2015_ubiq_region	OG0001215_1.inclade1.ortho10	Mlig008142.g2	arbore2015_ubiq_region	Ubiquitously expressed	1	1
arbore2015_ubiq_region	OG0001227_1.inclade1.ortho7	Mlig018311.g5	arbore2015_ubiq_region	Ubiquitously expressed	1	1
arbore2015_ubiq_region	OG0001287_3.inclade5.ortho2	Mlig001391.g9	arbore2015_ubiq_region	Ubiquitously expressed	1	1
arbore2015_ubiq_region	OG0001300_1.inclade1.ortho15	Mlig010880.g7	arbore2015_ubiq_region	Ubiquitously expressed	1	1
arbore2015_ubiq_region	OG0001301_1.inclade1.ortho15	Mlig004794.g1	arbore2015_ubiq_region	Ubiquitously expressed	1	1
arbore2015_ubiq_region	OG0001342_1.inclade1.ortho6	Mlig016911.g1	arbore2015_ubiq_region	Ubiquitously expressed	1	1
arbore2015_ubiq_region	OG0001374_1.inclade1.ortho10	Mlig022882.g2	arbore2015_ubiq_region	Ubiquitously expressed	1	1
arbore2015_ubiq_region	OG0001381_2.inclade2.ortho2	Mlig032247.g1	arbore2015_ubiq_region	Ubiquitously expressed	1	1
arbore2015_ubiq_region	OG0001383_1.inclade1.ortho4	Mlig034097.g1	arbore2015_ubiq_region	Ubiquitously expressed	1	1
arbore2015_ubiq_region	OG0001480_1.inclade1.ortho4	Mlig023848.g1	arbore2015_ubiq_region	Ubiquitously expressed	1	1
arbore2015_ubiq_region	OG0001521_1.inclade1.ortho7	Mlig026562.g1	arbore2015_ubiq_region	Ubiquitously expressed	1	1
arbore2015_ubiq_region	OG0001522_1.inclade1.ortho5	Mlig017975.g6	arbore2015_ubiq_region	Ubiquitously expressed	1	1
arbore2015_ubiq_region	OG0001556_1.inclade1.ortho8	Mlig052139.g1	arbore2015_ubiq_region	Ubiquitously expressed	1	1
arbore2015_ubiq_region	OG0001590_2.inclade1.ortho1	Mlig055493.g2	arbore2015_ubiq_region	Ubiquitously expressed	1	1
arbore2015_ubiq_region	OG0001626_1.inclade1.ortho6	Mlig041791.g1	arbore2015_ubiq_region	Ubiquitously expressed	1	1
arbore2015_ubiq_region	OG0001670_1.inclade1.ortho7	Mlig013375.g1	arbore2015_ubiq_region	Ubiquitously expressed	1	1
arbore2015_ubiq_region	OG0001671_1.inclade1.ortho7	Mlig050859.g1	arbore2015_ubiq_region	Ubiquitously expressed	1	1
arbore2015_ubiq_region	OG0001723_1.inclade3.ortho6	Mlig048521.g1	arbore2015_ubiq_region	Ubiquitously expressed	1	1
arbore2015_ubiq_region	OG0001739_1.inclade1.ortho1	Mlig042913.g1	arbore2015_ubiq_region	Ubiquitously expressed	1	1
arbore2015_ubiq_region	OG0001747_1.inclade1.ortho7	Mlig028221.g1	arbore2015_ubiq_region	Ubiquitously expressed	1	1
arbore2015_ubiq_region	OG0001770_5.inclade2.ortho7	Mlig024912.g1	arbore2015_ubiq_region	Ubiquitously expressed	1	1
arbore2015_ubiq_region	OG0001777_1.inclade1.ortho1	Mlig040511.g1	arbore2015_ubiq_region	Ubiquitously expressed	1	1
arbore2015_ubiq_region	OG0001792_1.inclade4.ortho1	Mlig009108.g2	arbore2015_ubiq_region	Ubiquitously expressed	1	1
arbore2015_ubiq_region	OG0001829_5_MIortho1	Mlig021901.g1	arbore2015_ubiq_region	Ubiquitously expressed	1	1
arbore2015_ubiq_region	OG0001829_5_MIortho2	Mlig036293.g3	arbore2015_ubiq_region	Ubiquitously expressed	1	1
arbore2015_ubiq_region	OG0001889_1.inclade1.ortho2	Mlig002699.g2	arbore2015_ubiq_region	Ubiquitously expressed	1	1
arbore2015_ubiq_region	OG0001902_1.inclade1.ortho8	Mlig011835.g5	arbore2015_ubiq_region	Ubiquitously expressed	1	1
arbore2015_ubiq_region	OG0001925_2.inclade1.ortho2	Mlig023603.g4	arbore2015_ubiq_region	Ubiquitously expressed	1	1
arbore2015_ubiq_region	OG0001956_1.inclade1.ortho6	Mlig034281.g1	arbore2015_ubiq_region	Ubiquitously expressed	1	1
arbore2015_ubiq_region	OG0001984_1.inclade1.ortho8	Mlig032878.g1	arbore2015_ubiq_region	Ubiquitously expressed	1	1
arbore2015_ubiq_region	OG0002095_2.inclade1.ortho6	Mlig054774.g1	arbore2015_ubiq_region	Ubiquitously expressed	1	1
arbore2015_ubiq_region	OG0002103_1.inclade1.ortho6	Mlig000037.g3	arbore2015_ubiq_region	Ubiquitously expressed	1	1
arbore2015_ubiq_region	OG0002178_1.inclade1.ortho2	Mlig024280.g1	arbore2015_ubiq_region	Ubiquitously expressed	1	1
arbore2015_ubiq_region	OG0002188_1.inclade1.ortho4	Mlig029097.g7	arbore2015_ubiq_region	Ubiquitously expressed	1	1
arbore2015_ubiq_region	OG0002206_1.inclade1.ortho2	Mlig030994.g1	arbore2015_ubiq_region	Ubiquitously expressed	1	1
arbore2015_ubiq_region	OG0002213_1.inclade1.ortho4	Mlig000181.g4	arbore2015_ubiq_region	Ubiquitously expressed	1	1
arbore2015_ubiq_region	OG0002220_2.inclade1.ortho1	Mlig049319.g1	arbore2015_ubiq_region	Ubiquitously expressed	1	1
arbore2015_ubiq_region	OG0002234_1.inclade1.ortho5	Mlig005690.g1	arbore2015_ubiq_region	Ubiquitously expressed	1	1
arbore2015_ubiq_region	OG0002240_1.inclade1.ortho7	Mlig025607.g3	arbore2015_ubiq_region	Ubiquitously expressed	1	1
arbore2015_ubiq_region	OG0002283_1.inclade2.ortho1	Mlig031635.g2	arbore2015_ubiq_region	Ubiquitously expressed	1	1
arbore2015_ubiq_region	OG0002285_1.inclade1.ortho1	Mlig028125.g3	arbore2015_ubiq_region	Ubiquitously expressed	1	1
arbore2015_ubiq_region	OG0002288_1.inclade1.ortho3	Mlig014025.g1	arbore2015_ubiq_region	Ubiquitously expressed	1	1
arbore2015_ubiq_region	OG0002304_2.inclade1.ortho3	Mlig009991.g7	arbore2015_ubiq_region	Ubiquitously expressed	0	0
arbore2015_ubiq_region	OG0002357_1.inclade1.ortho5	Mlig009002.g1	arbore2015_ubiq_region	Ubiquitously expressed	1	1
arbore2015_ubiq_region	OG0002383_1.inclade1.ortho2	Mlig026612.g8	arbore2015_ubiq_region	Ubiquitously expressed	1	1
arbore2015_ubiq_region	OG0002390_1.inclade1.ortho3	Mlig027259.g2	arbore2015_ubiq_region	Ubiquitously expressed	1	1
arbore2015_ubiq_region	OG0002450_1.inclade1.ortho1	Mlig008023.g1	arbore2015_ubiq_region	Ubiquitously expressed	1	1
arbore2015_ubiq_region	OG0002605_2.inclade1.ortho11	Mlig006258.g1	arbore2015_ubiq_region	Ubiquitously expressed	1	1
arbore2015_ubiq_region	OG0002714_1.inclade1.ortho1	Mlig026262.g1	arbore2015_ubiq_region	Ubiquitously expressed	1	1
arbore2015_ubiq_region	OG0002732_2.inclade1.ortho3	Mlig023715.g2	arbore2015_ubiq_region	Ubiquitously expressed	1	1
arbore2015_ubiq_region	OG0002736_1.inclade1.ortho8	Mlig020454.g3	arbore2015_ubiq_region	Ubiquitously expressed	1	1
arbore2015_ubiq_region	OG0002759_1.inclade1.ortho2	Mlig001406.g1	arbore2015_ubiq_region	Ubiquitously expressed	1	1
arbore2015_ubiq_region	OG0002815_1.inclade1.ortho4	Mlig050398.g1	arbore2015_ubiq_region	Ubiquitously expressed	1	1
arbore2015_ubiq_region	OG0002835_1.inclade1.ortho2	Mlig001269.g3	arbore2015_ubiq_region	Ubiquitously expressed	1	1
arbore2015_ubiq_region	OG0002924_1.inclade1.ortho5	Mlig017309.g1	arbore2015_ubiq_region	Ubiquitously expressed	1	1
arbore2015_ubiq_region	OG0002978_1.inclade1.ortho6	Mlig013982.g1	arbore2015_ubiq_region	Ubiquitously expressed	1	1
arbore2015_ubiq_region	OG0003061_1.inclade1.ortho3	Mlig040564.g1	arbore2015_ubiq_region	Ubiquitously expressed	1	1
arbore2015_ubiq_region	OG0003068_1.inclade1.ortho3	Mlig027319.g3	arbore2015_ubiq_region	Ubiquitously expressed	1	1
arbore2015_ubiq_region	OG0003235_1.inclade2.ortho5	Mlig014112.g1	arbore2015_ubiq_region	Ubiquitously expressed	1	1
arbore2015_ubiq_region	OG0003322_1.inclade1.ortho2	Mlig015035.g3	arbore2015_ubiq_region	Ubiquitously expressed	1	1
arbore2015_ubiq_region	OG0003366_1_MIortho1	Mlig044306.g1	arbore2015_ubiq_region	Ubiquitously expressed	1	1
arbore2015_ubiq_region	OG0003511_1.inclade1.ortho4	Mlig044852.g1	arbore2015_ubiq_region	Ubiquitously expressed	1	1
arbore2015_ubiq_region	OG0003633_1.inclade1.ortho1	Mlig015192.g2	arbore2015_ubiq_region	Ubiquitously expressed	1	1
arbore2015_ubiq_region	OG0003722_1.inclade1.ortho2	Mlig023434.g4	arbore2015_ubiq_region	Ubiquitously expressed	1	1
arbore2015_ubiq_region	OG0003863_1.inclade1.ortho1	Mlig024075.g2	arbore2015_ubiq_region	Ubiquitously expressed	1	1
arbore2015_ubiq_region	OG0004091_1.inclade1.ortho2	Mlig018561.g6	arbore2015_ubiq_region	Ubiquitously expressed	1	1
arbore2015_ubiq_region	OG0004092_1.inclade1.ortho4	Mlig006708.g1	arbore2015_ubiq_region	Ubiquitously expressed	1	1
arbore2015_ubiq_region	OG0004133_1.inclade1.ortho8	Mlig032114.g1	arbore2015_ubiq_region	Ubiquitously expressed	1	1
arbore2015_ubiq_region	OG0004252_1.inclade1.ortho4	Mlig002144.g8	arbore2015_ubiq_region	Ubiquitously expressed	0	0
arbore2015_ubiq_region	OG0004301_1.inclade1.ortho9	Mlig055296.g1	arbore2015_ubiq_region	Ubiquitously expressed	1	1
arbore2015_ubiq_region	OG0004347_1.inclade1.ortho2	Mlig000675.g2	arbore2015_ubiq_region	Ubiquitously expressed	1	1
arbore2015_ubiq_region	OG0004362_1.inclade1.ortho6	Mlig015875.g1	arbore2015_ubiq_region	Ubiquitously expressed	1	1
arbore2015_ubiq_region	OG0004407_1.inclade1.ortho2	Mlig015490.g2	arbore2015_ubiq_region	Ubiquitously expressed	1	1
arbore2015_ubiq_region	OG0004471_1.inclade1.ortho4	Mlig024013.g1	arbore2015_ubiq_region	Ubiquitously expressed	1	1
arbore2015_ubiq_region	OG0004589_1.inclade1.ortho2	Mlig020742.g11	arbore2015_ubiq_region	Ubiquitously expressed	1	1
arbore2015_ubiq_region	OG0004636_2.inclade1.ortho1	Mlig017958.g1	arbore2015_ubiq_region	Ubiquitously expressed	1	1
arbore2015_ubiq_region	OG0004666_1.inclade1.ortho3	Mlig008227.g2	arbore2015_ubiq_region	Ubiquitously expressed	0	0
arbore2015_ubiq_region	OG0004728_2_MIortho5	Mlig040736.g1	arbore2015_ubiq_region	Ubiquitously expressed	1	1
arbore2015_ubiq_region	OG0004809_4.inclade1.ortho2	Mlig022084.g2	arbore2015_ubiq_region	Ubiquitously expressed	0	0
arbore2015_ubiq_region	OG0004893_1.inclade1.ortho1	Mlig013721.g2	arbore2015_ubiq_region	Ubiquitously expressed	1	1
arbore2015_ubiq_region	OG0004931_1.inclade1.ortho1	Mlig002838.g1	arbore2015_ubiq_region	Ubiquitously expressed	1	1
arbore2015_ubiq_region	OG0005116_1_MIortho9	Mlig017979.g1	arbore2015_ubiq_region	Ubiquitously expressed	1	1
arbore2015_ubiq_region	OG0005162_1.inclade1.ortho5	Mlig020339.g1	arbore2015_ubiq_region	Ubiquitously expressed	1	1
arbore2015_ubiq_region	OG0005249_1.inclade1.ortho1	Mlig056231.g1	arbore2015_ubiq_region	Ubiquitously expressed	1	1
arbore2015_ubiq_region	OG0005325_1.inclade1.ortho2	Mlig022418.g2	arbore2015_ubiq_region	Ubiquitously expressed	1	1
arbore2015_ubiq_region	OG0005496_1.inclade1.ortho7	Mlig029379.g7	arbore2015_ubiq_region	Ubiquitously expressed	1	1
arbore2015_ubiq_region	OG0005595_1.inclade1.ortho2	Mlig033387.g1	arbore2015_ubiq_region	Ubiquitously expressed	1	1
arbore2015_ubiq_region	OG0005648_1.inclade1.ortho2	Mlig046675.g1	arbore2015_ubiq_region	Ubiquitously expressed	1	1
arbore2015_ubiq_region	OG0005806_1.inclade1.ortho3	Mlig010334.g1	arbore2015_ubiq_region	Ubiquitously expressed	0	0
arbore2015_ubiq_region	OG0006105_1.inclade1.ortho2	Mlig029695.g1	arbore2015_ubiq_region	Ubiquitously expressed	1	1
arbore2015_ubiq_region	OG0006131_1.inclade1.ortho2	Mlig001537.g3	arbore2015_ubiq_region	Ubiquitously expressed	1	1
arbore2015_ubiq_region	OG0006418_1.inclade1.ortho3	Mlig026620.g1	arbore2015_ubiq_region	Ubiquitously expressed	1	1
arbore2015_ubiq_region	OG0006505_1_MIortho3	Mlig018558.g1	arbore2015_ubiq_region	Ubiquitously expressed	1	1
arbore2015_ubiq_region	OG0006573_1_MIortho1	Mlig003483.g1	arbore2015_ubiq_region	Ubiquitously expressed	1	1
arbore2015_ubiq_region	OG0006578_1.inclade1.ortho3	Mlig032927.g1	arbore2015_ubiq_region	Ubiquitously expressed	1	1
arbore2015_ubiq_region	OG0006665_2_MIortho2	Mlig011409.g1	arbore2015_ubiq_region	Ubiquitously expressed	1	1
arbore2015_ubiq_region	OG0006819_1.inclade1.ortho3	Mlig006702.g2	arbore2015_ubiq_region	Ubiquitously expressed	1	1
arbore2015_ubiq_region	OG0006899_1.inclade1.ortho1	Mlig029461.g1	arbore2015_ubiq_region	Ubiquitously expressed	1	1
arbore2015_ubiq_region	OG0006965_1.inclade1.ortho2	Mlig025755.g1	arbore2015_ubiq_region	Ubiquitously expressed	1	1
arbore2015_ubiq_region	OG0007040_1_MIortho1	Mlig001016.g2	arbore2015_ubiq_region	Ubiquitously expressed	1	1
arbore2015_ubiq_region	OG0007092_1_MIortho3	Mlig014237.g2	arbore2015_ubiq_region	Ubiquitously expressed	1	1
arbore2015_ubiq_region	OG0007163_1.inclade1.ortho2	Mlig005062.g1	arbore2015_ubiq_region	Ubiquitously expressed	0	0
arbore2015_ubiq_region	OG0007170_1.inclade1.ortho5	Mlig004567.g5	arbore2015_ubiq_region	Ubiquitously expressed	1	0
arbore2015_ubiq_region	OG0007443_1.inclade1.ortho2	Mlig020753.g5	arbore2015_ubiq_region	Ubiquitously expressed	1	1
arbore2015_ubiq_region	OG0007492_1_MIortho1	Mlig021986.g1	arbore2015_ubiq_region	Ubiquitously expressed	1	1
arbore2015_ubiq_region	OG0007749_3_MIortho1	Mlig032048.g5	arbore2015_ubiq_region	Ubiquitously expressed	1	1
arbore2015_ubiq_region	OG0007790_1_MIortho2	Mlig028777.g7	arbore2015_ubiq_region	Ubiquitously expressed	1	1
arbore2015_ubiq_region	OG0007910_1.inclade1.ortho3	Mlig057071.g1	arbore2015_ubiq_region	Ubiquitously expressed	1	1
arbore2015_ubiq_region	OG0007976_1_MIortho2	Mlig006946.g7	arbore2015_ubiq_region	Ubiquitously expressed	1	1
arbore2015_ubiq_region	OG0008072_1.inclade1.ortho3	Mlig055935.g1	arbore2015_ubiq_region	Ubiquitously expressed	1	1
arbore2015_ubiq_region	OG0008239_1.inclade1.ortho1	Mlig023161.g1	arbore2015_ubiq_region	Ubiquitously expressed	1	1
arbore2015_ubiq_region	OG0008553_1.inclade1.ortho2	Mlig053112.g1	arbore2015_ubiq_region	Ubiquitously expressed	1	1
arbore2015_ubiq_region	OG0008652_1.inclade1.ortho2	Mlig032732.g1	arbore2015_ubiq_region	Ubiquitously expressed	1	1
arbore2015_ubiq_region	OG0008720_1.inclade1.ortho2	Mlig009041.g1	arbore2015_ubiq_region	Ubiquitously expressed	1	0
arbore2015_ubiq_region	OG0008823_1.inclade1.ortho1	Mlig027444.g1	arbore2015_ubiq_region	Ubiquitously expressed	1	1
arbore2015_ubiq_region	OG0008941_1.inclade1.ortho1	Mlig001103.g1	arbore2015_ubiq_region	Ubiquitously expressed	1	1
arbore2015_ubiq_region	OG0009310_1.inclade1.ortho1	Mlig025595.g1	arbore2015_ubiq_region	Ubiquitously expressed	1	1
arbore2015_ubiq_region	OG0009316_1.inclade1.ortho1	Mlig013473.g4	arbore2015_ubiq_region	Ubiquitously expressed	1	1
arbore2015_ubiq_region	OG0009381_1.inclade1.ortho1	Mlig033772.g1	arbore2015_ubiq_region	Ubiquitously expressed	1	1
arbore2015_ubiq_region	OG0009394_1.inclade1.ortho2	Mlig018902.g1	arbore2015_ubiq_region	Ubiquitously expressed	1	1
arbore2015_ubiq_region	OG0009613_1.inclade1.ortho1	Mlig032058.g4	arbore2015_ubiq_region	Ubiquitously expressed	1	1
arbore2015_ubiq_region	OG0009790_1.inclade1.ortho2	Mlig006800.g1	arbore2015_ubiq_region	Ubiquitously expressed	1	1
arbore2015_ubiq_region	OG0009974_1.inclade1.ortho1	Mlig034598.g1	arbore2015_ubiq_region	Ubiquitously expressed	1	1
arbore2015_ubiq_region	OG0010043_1_MIortho1	Mlig032859.g3	arbore2015_ubiq_region	Ubiquitously expressed	1	1
arbore2015_ubiq_region	OG0010058_1_MIortho1	Mlig056043.g1	arbore2015_ubiq_region	Ubiquitously expressed	1	1
arbore2015_ubiq_region	OG0010094_1.inclade1.ortho2	Mlig027885.g4	arbore2015_ubiq_region	Ubiquitously expressed	0	0
arbore2015_ubiq_region	OG0010169_1.inclade1.ortho1	Mlig032813.g2	arbore2015_ubiq_region	Ubiquitously expressed	1	1
arbore2015_ubiq_region	OG0010214_1.inclade1.ortho1	Mlig018591.g5	arbore2015_ubiq_region	Ubiquitously expressed	1	1
arbore2015_ubiq_region	OG0010423_1_MIortho2	Mlig014885.g1	arbore2015_ubiq_region	Ubiquitously expressed	1	1
arbore2015_ubiq_region	OG0010448_1.inclade1.ortho1	Mlig029690.g2	arbore2015_ubiq_region	Ubiquitously expressed	1	1
arbore2015_ubiq_region	OG0010771_1.inclade1.ortho2	Mlig028709.g1	arbore2015_ubiq_region	Ubiquitously expressed	1	1
arbore2015_ubiq_region	OG0011469_1.inclade1.ortho1	Mlig000819.g3	arbore2015_ubiq_region	Ubiquitously expressed	1	1
arbore2015_ubiq_region	OG0011509_1_MIortho2	Mlig015464.g2	arbore2015_ubiq_region	Ubiquitously expressed	1	1
arbore2015_ubiq_region	OG0011585_1.unrooted-ortho	Mlig030440.g2	arbore2015_ubiq_region	Ubiquitously expressed	1	1
arbore2015_ubiq_region	OG0011621_2_MIortho1	Mlig000991.g8	arbore2015_ubiq_region	Ubiquitously expressed	1	1
arbore2015_ubiq_region	OG0012239_1_MIortho1	Mlig001301.g2	arbore2015_ubiq_region	Ubiquitously expressed	1	1
arbore2015_ubiq_region	OG0012475_1_MIortho1	Mlig036025.g2	arbore2015_ubiq_region	Ubiquitously expressed	1	1
arbore2015_ubiq_region	OG0012539_1.inclade1.ortho1	Mlig003590.g4	arbore2015_ubiq_region	Ubiquitously expressed	1	1
arbore2015_ubiq_region	OG0012713_1_MIortho2	Mlig001577.g1	arbore2015_ubiq_region	Ubiquitously expressed	1	1
arbore2015_ubiq_region	OG0013374_1_MIortho1	Mlig050120.g1	arbore2015_ubiq_region	Ubiquitously expressed	1	1
arbore2015_ubiq_region	OG0013819_1.inclade1.ortho2	Mlig008415.g1	arbore2015_ubiq_region	Ubiquitously expressed	1	1
arbore2015_ubiq_region	OG0013833_1.unrooted-ortho	Mlig009744.g1	arbore2015_ubiq_region	Ubiquitously expressed	1	1
arbore2015_ubiq_region	OG0013996_1_MIortho1	Mlig019220.g1	arbore2015_ubiq_region	Ubiquitously expressed	1	1
arbore2015_ubiq_region	OG0014219_1_MIortho1	Mlig046689.g1	arbore2015_ubiq_region	Ubiquitously expressed	1	1
arbore2015_ubiq_region	OG0014696_1.unrooted-ortho	Mlig034482.g2	arbore2015_ubiq_region	Ubiquitously expressed	1	1
arbore2015_ubiq_region	OG0014806_1.inclade1.ortho2	Mlig043056.g1	arbore2015_ubiq_region	Ubiquitously expressed	1	1
arbore2015_ubiq_region	OG0015433_1.unrooted-ortho	Mlig044902.g1	arbore2015_ubiq_region	Ubiquitously expressed	1	1
arbore2015_ubiq_region	OG0015458_1_MIortho2	Mlig000368.g6	arbore2015_ubiq_region	Ubiquitously expressed	1	1
arbore2015_ubiq_region	OG0015493_1.unrooted-ortho	Mlig011283.g5	arbore2015_ubiq_region	Ubiquitously expressed	1	1
arbore2015_ubiq_region	OG0015509_1_MIortho1	Mlig045316.g1	arbore2015_ubiq_region	Ubiquitously expressed	1	1
arbore2015_ubiq_region	OG0015901_1_MIortho1	Mlig004697.g2	arbore2015_ubiq_region	Ubiquitously expressed	1	1
arbore2015_ubiq_region	OG0016013_1.unrooted-ortho	Mlig009603.g3	arbore2015_ubiq_region	Ubiquitously expressed	1	1
arbore2015_ubiq_region	OG0016239_1_MIortho1	Mlig020962.g1	arbore2015_ubiq_region	Ubiquitously expressed	1	1
arbore2015_ubiq_region	OG0016670_1.unrooted-ortho	Mlig032846.g13	arbore2015_ubiq_region	Ubiquitously expressed	1	1
arbore2015_ubiq_region	OG0017801_1_MIortho1	Mlig006713.g1	arbore2015_ubiq_region	Ubiquitously expressed	1	1
arbore2015_ubiq_region	OG0018567_1.unrooted-ortho	Mlig007194.g4	arbore2015_ubiq_region	Ubiquitously expressed	1	1

## Sheet: Sheet 3 - Species information
species	short_name	assembly ID	distance	complete	complete_single	complete_dup	frag	miss	bristle_state
M. axi	Macaxi	Macaxi_20180705	0.422774	16	8.8	7.2	8.7	75.3	present
M. balticum	Macbal	Macbal_1184_20180705	0.436053	33.1	28.8	4.3	15	51.9	present
M. clavituba	Maccla	Maccla_20180716	0.432459	72.2	59.7	12.5	14.5	13.3	present
M. cliftonense	Maccli	Maccli_2911_20180705	0.177394	59.5	41.8	17.7	11.7	28.8	present
M. curvilineata	Maccur	Maccur_3371_20180705	0.410352	45.2	27.5	17.7	15.3	39.5	present
M. distinguendum	Macdis	Macdis_20180705	0.467866	52.4	34.6	17.8	16.1	31.5	absent
M. finlandense	Macfin	Macfin_3323_20180705	0.479017	30.2	22.3	7.9	11.2	58.6	reduced
M. gabriellae	Macgab	Macgab_2441_20180705	1.01086	60.6	47	13.6	14.6	24.8	absent
M. giesztorie	Macgie	Macgie_2302_20180705	0.536726	50	43.3	6.7	13.4	36.6	present
M. hamatum	Macham	Macham_3399_20180705	0.393158	47.4	24	23.4	16.4	36.2	present
M. hystricinum	Machys	Machys_2330_20180705	0.951509	32.4	20	12.4	10.6	57	absent
M. hystricinum a	Machys_a	Machys_a_2062_20180705	0.890685	40	31.8	8.2	13.1	46.9	absent
M. hystricinum c	Machys_c	Machys_c_1205_20180705	0.882584	39.5	25.6	13.9	14.5	46	absent
M. hystricinum d	Machys_d	Machys_d_2072_20180705	0.933421	50.1	35.1	15	14.3	35.6	absent
M. hystrix	Machtx	Machtx_20180703	0.260531	84.2	43.9	40.3	6.1	9.7	absent
M. janickei	Macjan	Macjan_3212_20180705	0.0187607	51.2	24.9	26.3	11.5	37.3	present
M. karlingi	Mackar	Mackar_2370_20180705	0.4694	48.5	37.4	11.1	16.6	34.9	present
M. lignano	Maclig	Maclig_37v3	0	86.2	4.2	82	3.9	9.9	present
M. longituba	Maclon	Maclon_3284_20180705	0.428796	29.6	19.4	10.2	15.6	54.8	present
M. minutum	Macmin	Macmin_3429_20180705	0.39317	17.7	13.5	4.2	5.5	76.8	present
M. mirumnovem	Macmir	Macmir_2994_20180705	0.1726	52.5	30.2	22.3	12.2	35.3	present
M. mystrophorum	Macmys	Macmys_20180705	0.216592	36.6	24.3	12.3	13.4	50	present
M. paradoxum	Macpar	Macpar_3473_20180705	0.491638	35.2	31.4	3.8	13.2	51.6	present
M. poznaniense	Macpoz	Macpoz_20180705	0.521434	67.2	43.2	24	16	16.8	present
M. pusillum	Macpus	Macpus_20180703	0.999669	82.2	51.3	30.9	7.3	10.5	absent
M. quiritium	Macqui	Macqui_2795_20180705	0.49856	51.5	36.9	14.6	14.4	34.1	present
M. retortum	Macret	Macret_2213_20180705	0.472923	31	25.3	5.7	11.5	57.5	present
M. rostratum	Macrst	Macrst_2298_20180705	0.472221	26.9	18.8	8.1	10.4	62.7	absent
M. rubrocinctum	Macrub	Macrub_1218_20180705	0.945983	49.3	33.1	16.2	11.8	38.9	absent
M. sp. 085	Mac085	Mac085_2953_20180705	0.176273	59.4	46	13.4	11.5	29.1	present
M. sp. 1	Mac001	Mac001_2476_20180705	0.906634	28.2	23.5	4.7	11.3	60.5	absent
M. sp. 100	Mac100	Mac100_3052_20180705	0.92983	32.8	24.3	8.5	9.2	58	absent
M. sp. 101	Mac101	Mac101_2936_20180705	0.173889	49.1	42	7.1	13.2	37.7	reduced
M. sp. 102	Mac102	Mac102_3204_20180705	0.454906	41	30.3	10.7	13.4	45.6	reduced
M. sp. 103	Mac103	Mac103_3118_20180705	0.162825	49.3	41.6	7.7	12.5	38.2	present
M. sp. 105	Mac105	Mac105_3178_20180705	0.886374	37	25.5	11.5	10.9	52.1	absent
M. sp. 106	Mac106	Mac106_3143_20180705	0.439085	65.9	45.1	20.8	14.8	19.3	absent
M. sp. 108	Mac108	Mac108_3220_20180705	0.178503	52.2	42	10.2	11.8	36	present
M. sp. 112	Mac112	Mac112_3462_20180705	0.410502	33.5	27.8	5.7	13.4	53.1	present
M. sp. 2	Mac002	Mac002_2224_20180705	0.429705	37.8	23.9	13.9	14.5	47.7	present
M. sp. 22	Mac022	Mac022_2773_20180705	0.974161	61	39.2	21.8	12.8	26.2	absent
M. sp. 34	Mac034	Mac034_2041_20180705	0.252661	53.7	40.9	12.8	12.7	33.6	absent
M. sp. 34	Mac003	Mac003_3326_20180705	0.21846	48.2	39	9.2	9.9	41.9	reduced
M. sp. 35	Mac035	Mac035_2048_20180705	0.468057	33.8	29.1	4.7	12.1	54.1	reduced
M. sp. 36	Mac036	Mac036_3344_20180705	0.262331	42.1	29.9	12.2	12.3	45.6	present
M. sp. 37	Mac037	Mac037_2098_20180705	0.510414	54.4	38.7	15.7	15.4	30.2	present
M. sp. 39	Mac039	Mac039_2089_20180705	0.89281	20.9	18.6	2.3	9.1	70	absent
M. sp. 4	Mac004	Mac004_20180705	0.449251	51.4	36.7	14.7	15.2	33.4	present
M. sp. 42	Mac042	Mac042_3213_20180705	0.463072	30	19.3	10.7	13.7	56.3	present
M. sp. 43	Mac043	Mac043_2172_20180705	0.458762	35.6	30.3	5.3	15.3	49.1	present
M. sp. 45	Mac045	Mac045_2107_20180705	0.382521	9.2	7.2	2	7.8	83	reduced
M. sp. 46	Mac046	Mac046_2115_20180705	0.387697	12.2	9	3.2	4.6	83.2	reduced
M. sp. 47	Mac047	Mac047_2822_20180705	0.883448	48.1	32	16.1	13.1	38.8	absent
M. sp. 48	Mac048	Mac048_2472_20180705	1.01992	42.8	27.7	15.1	12.6	44.6	absent
M. sp. 49	Mac049	Mac049_2780_20180705	1.04662	66.3	46.3	20	11.5	22.2	absent
M. sp. 50	Mac050	Mac050_3247_20180705	0.479435	85.6	48.2	37.4	5.5	8.9	reduced
M. sp. 54	Mac054	Mac054_2294_20180705	0.423588	39.7	23.6	16.1	10.9	49.4	present
M. sp. 55	Mac055	Mac055_2375_20180705	0.480679	25.5	20.8	4.7	6.4	68.1	reduced
M. sp. 56	Mac056	Mac056_2668_20180705	0.505028	43.6	26.8	16.8	11.8	44.6	present
M. sp. 57	Mac057	Mac057_2630_20180705	0.52582	21.3	13.9	7.4	8.1	70.6	present
M. sp. 58	Mac058	Mac058_2509_20180705	0.505661	43.5	24.7	18.8	12.3	44.2	present
M. sp. 59	Mac059	Mac059_2512_20180705	0.518976	46.1	27.7	18.4	11.8	42.1	present
M. sp. 60	Mac060	Mac060_2521_20180705	0.494987	39	32.6	6.4	14.6	46.4	present
M. sp. 61	Mac061	Mac061_2514_20180705	0.515354	48.2	42.5	5.7	15	36.8	present
M. sp. 62	Mac062	Mac062_2522_20180705	0.560065	48.7	35.2	13.5	15	36.3	absent
M. sp. 63	Mac063	Mac063_2552_20180705	0.55819	61.6	43.5	18.1	12.1	26.3	reduced
M. sp. 64	Mac064	Mac064_2548_20180705	0.493174	48.7	34.9	13.8	16.2	35.1	absent
M. sp. 65	Mac065	Mac065_2585_20180705	0.490504	32.1	23.6	8.5	16	51.9	present
M. sp. 66	Mac066	Mac066_2701_20180705	0.530528	53.1	33	20.1	14.2	32.7	present
M. sp. 67	Mac067	Mac067_2612_20180705	0.501263	35.5	29.6	5.9	13.9	50.6	present
M. sp. 68	Mac068	Mac068_2692_20180705	0.53705	54.9	35	19.9	14.8	30.3	absent
M. sp. 69	Mac069	Mac069_2576_20180705	0.516478	50.8	30.2	20.6	13.8	35.4	present
M. sp. 70	Mac070	Mac070_2669_20180705	0.504227	25.7	22.1	3.6	7.9	66.4	present
M. sp. 71	Mac071	Mac071_2650_20180705	0.509155	30.3	24.8	5.5	15.1	54.6	present
M. sp. 74	Mac074	Mac074_2691_20180705	0.529513	54.2	34.9	19.3	15	30.8	present
M. sp. 75	Mac075	Mac075_2705_20180705	0.507857	32.6	27.4	5.2	14.5	52.9	present
M. sp. 76	Mac076	Mac076_2756_20180705	0.523449	85.8	36.8	49	5.8	8.4	present
M. sp. 77	Mac077	Mac077_2645_20180705	0.505328	47.7	32.7	15	14.5	37.8	present
M. sp. 78	Mac078	Mac078_3244_20180705	1.00882	54.2	42.1	12.1	13.4	32.4	absent
M. sp. 80	Mac080	Mac080_2801_20180705	0.934976	33.9	23.2	10.7	11	55.1	absent
M. sp. 81	Mac081	Mac081_2864_20180705	0.940813	29.5	25.1	4.4	9.6	60.9	absent
M. sp. 82	Mac082	Mac082_2845_20180705	0.440458	51.5	33.4	18.1	16.7	31.8	absent
M. sp. 83	Mac083	Mac083_2860_20180705	0.403989	41.6	28.4	13.2	15.4	43	present
M. sp. 86	Mac086	Mac086_2915_20180705	0.402362	35.8	30.8	5	13.7	50.5	present
M. sp. 89	Mac089	Mac089_2974_20180705	0.436402	63.5	45.9	17.6	15.4	21.1	absent
M. sp. 9	Mac009	Mac009_3266_20180705	0.469122	31.7	22.9	8.8	13.8	54.5	reduced
M. sp. 92	Mac092	Mac092_2991_20180705	0.992705	55.4	36	19.4	11.6	33	absent
M. sp. 93	Mac093	Mac093_2988_20180705	1.02104	68.9	44.5	24.4	10.3	20.8	absent
M. sp. 95	Mac095	Mac095_2984_20180705	1.01624	49.7	32.1	17.6	10.5	39.8	absent
M. sp. 96	Mac096	Mac096_3038_20180705	0.420708	47.8	29.9	17.9	13.8	38.4	present
M. sp. 98	Mac098	Mac098_3072_20180705	0.418606	47.1	38.3	8.8	14.9	38	present
M. spirale	Macspi	Macspi_20180703	0.419954	79.6	33.3	46.3	8.7	11.7	present
M. tenicauda	Macten	Macten_3414_20180705	0.425508	36	25.1	10.9	13.3	50.7	present
M. tuba	Mactub	Mactub_20180705	0.496493	49.1	28.7	20.4	20.9	30	present

## Sheet: Sheet 4 - OG bitscore decay Wei
og	set	R	L	form	r	makessense	p_detect_dist0.7
OG0000027_7.inclade5.ortho4	arbore2015_ovary1_region	-0.02	192.2	y~192.2e^(-0.02x)	0.000467534	1	1
OG0000027_7.inclade9.ortho5	arbore2015_ovary1_region	-0.67	853.84	y~853.84e^(-0.67x)	0.256839	1	1
OG0000074_4.inclade20.ortho1	arbore2015_ovary1_region	-0.94	306.01	y~306.01e^(-0.94x)	0.292971	1	1
OG0000076_3.inclade2.ortho9	arbore2015_ovary1_region	-0.86	338.79	y~338.79e^(-0.86x)	0.532249	1	1
OG0000078_1.inclade8.ortho1	arbore2015_ovary1_region	-1.33	1478.7	y~1478.7e^(-1.33x)	0.976877	1	1
OG0000088_3.inclade2.ortho9	arbore2015_ovary1_region	-1.32	491.93	y~491.93e^(-1.32x)	0.590695	1	1
OG0000090_5.inclade3.ortho8	arbore2015_ovary1_region	-2.25	395.72	y~395.72e^(-2.25x)	0.599509	1	0.99999
OG0000114_2.inclade2.ortho6	arbore2015_ovary1_region	-0.91	235.16	y~235.16e^(-0.91x)	0.91047	1	1
OG0000147_1.inclade1.ortho24	arbore2015_ovary1_region	-0.73	393.12	y~393.12e^(-0.73x)	0.025459	1	1
OG0000169_3.inclade5.ortho5	arbore2015_ovary1_region	-0.74	292.66	y~292.66e^(-0.74x)	0.252654	1	1
OG0000172_1.inclade2.ortho17	arbore2015_ovary1_region	-0.93	607.46	y~607.46e^(-0.93x)	0.219296	1	1
OG0000180_2.inclade1.ortho24	arbore2015_ovary1_region	-0.77	248.26	y~248.26e^(-0.77x)	0.93896	1	1
OG0000183_2.inclade1.ortho19	arbore2015_ovary1_region	-0.43	1004.86	y~1004.86e^(-0.43x)	0.991734	1	1
OG0000304_1.inclade1.ortho3	arbore2015_ovary1_region	-1.06	677.98	y~677.98e^(-1.06x)	0.698	1	1
OG0000304_1.inclade2.ortho5	arbore2015_ovary1_region	-1.02	529.84	y~529.84e^(-1.02x)	0.129027	1	1
OG0000345_1.inclade3.ortho5	arbore2015_ovary1_region	-1.04	84.98	y~84.98e^(-1.04x)	0.24132	1	0.189255
OG0000383_2.inclade1.ortho20	arbore2015_ovary1_region	-0.17	409.22	y~409.22e^(-0.17x)	0.000676326	1	1
OG0000402_2.inclade4.ortho1	arbore2015_ovary1_region	-1.17	216.05	y~216.05e^(-1.17x)	0.219577	1	1
OG0000436_1.inclade1.ortho17	arbore2015_ovary1_region	-0.99	238.2	y~238.2e^(-0.99x)	0.453024	1	1
OG0000446_1.inclade1.ortho9	arbore2015_ovary1_region	-1.51	483.77	y~483.77e^(-1.51x)	0.50327	1	1
OG0000567_1.inclade3.ortho1	arbore2015_ovary1_region	-1.02	270.99	y~270.99e^(-1.02x)	0.538738	1	1
OG0000604_2.inclade2.ortho9	arbore2015_ovary1_region	-0.27	72.41	y~72.41e^(-0.27x)	0.96929	1	0.999998
OG0000696_1.inclade1.ortho4	arbore2015_ovary1_region	-0.59	325.74	y~325.74e^(-0.59x)	0.412738	1	1
OG0000714_1.inclade2.ortho2	arbore2015_ovary1_region	-0.96	171.59	y~171.59e^(-0.96x)	0.650218	1	1
OG0000807_1.inclade4.ortho1	arbore2015_ovary1_region	-1.1	362.94	y~362.94e^(-1.1x)	0.219365	1	1
OG0001145_1.inclade1.ortho6	arbore2015_ovary1_region	-0.63	364.63	y~364.63e^(-0.63x)	0.328811	1	1
OG0001204_2.inclade2.ortho3	arbore2015_ovary1_region	-0.5	413.6	y~413.6e^(-0.5x)	0.215852	1	1
OG0001409_1_MIortho3	arbore2015_ovary1_region	-2.29	509.57	y~509.57e^(-2.29x)	0.402824	1	1
OG0001422_1.inclade1.ortho2	arbore2015_ovary1_region	-0.45	462.56	y~462.56e^(-0.45x)	0.177042	1	1
OG0001446_1.inclade1.ortho4	arbore2015_ovary1_region	-0.96	510.95	y~510.95e^(-0.96x)	0.28732	1	1
OG0001675_1.inclade1.ortho4	arbore2015_ovary1_region	-2.06	332.01	y~332.01e^(-2.06x)	0.677183	1	0.999973
OG0001675_2_MIortho3	arbore2015_ovary1_region	-0.61	470.83	y~470.83e^(-0.61x)	0.654555	1	1
OG0001833_1.inclade1.ortho2	arbore2015_ovary1_region	-0.61	415.98	y~415.98e^(-0.61x)	0.428379	1	1
OG0001863_1.inclade2.ortho2	arbore2015_ovary1_region	-1.5	208.95	y~208.95e^(-1.5x)	0.390378	1	0.999932
OG0001905_1.inclade1.ortho3	arbore2015_ovary1_region	-0.66	233.27	y~233.27e^(-0.66x)	0.199963	1	1
OG0001993_2.inclade1.ortho7	arbore2015_ovary1_region	-1.29	261.25	y~261.25e^(-1.29x)	0.420389	1	1
OG0002028_1.inclade1.ortho2	arbore2015_ovary1_region	-0.47	644.59	y~644.59e^(-0.47x)	0.387034	1	1
OG0002220_2.inclade1.ortho2	arbore2015_ovary1_region	-1.36	379.26	y~379.26e^(-1.36x)	0.670763	1	1
OG0002388_2.inclade1.ortho3	arbore2015_ovary1_region	-1.28	467.95	y~467.95e^(-1.28x)	0.626857	1	1
OG0002408_1.inclade1.ortho4	arbore2015_ovary1_region	-1.27	440.01	y~440.01e^(-1.27x)	0.431845	1	1
OG0002497_1.inclade1.ortho5	arbore2015_ovary1_region	-0.64	186.12	y~186.12e^(-0.64x)	0.3738	1	1
OG0002586_1.inclade1.ortho1	arbore2015_ovary1_region	-1.61	351.4	y~351.4e^(-1.61x)	0.706524	1	1
OG0002586_1.inclade1.ortho2	arbore2015_ovary1_region	-1.24	430.06	y~430.06e^(-1.24x)	0.415903	1	1
OG0002944_1.inclade1.ortho1	arbore2015_ovary1_region	-1.15	354.57	y~354.57e^(-1.15x)	0.432882	1	1
OG0002997_1.inclade1.ortho9	arbore2015_ovary1_region	-1.57	125.2	y~125.2e^(-1.57x)	0.92036	1	0.237683
OG0003089_1.inclade1.ortho6	arbore2015_ovary1_region	-0.46	399.45	y~399.45e^(-0.46x)	0.209623	1	1
OG0003090_1.inclade1.ortho5	arbore2015_ovary1_region	-0.93	353.49	y~353.49e^(-0.93x)	0.491021	1	1
OG0003159_2.inclade1.ortho2	arbore2015_ovary1_region	-1.38	194.31	y~194.31e^(-1.38x)	0.813094	1	0.999979
OG0003159_2.inclade1.ortho5	arbore2015_ovary1_region	-0.69	230.26	y~230.26e^(-0.69x)	0.776218	1	1
OG0003587_1.inclade1.ortho3	arbore2015_ovary1_region	-1.25	490.93	y~490.93e^(-1.25x)	0.428355	1	1
OG0003742_1.inclade1.ortho3	arbore2015_ovary1_region	-1.29	162.56	y~162.56e^(-1.29x)	0.915851	1	0.999351
OG0004218_1.inclade1.ortho1	arbore2015_ovary1_region	-0.26	181.19	y~181.19e^(-0.26x)	0.0786708	1	1
OG0004388_1.inclade1.ortho5	arbore2015_ovary1_region	-0.23	102.5	y~102.5e^(-0.23x)	0.0982314	1	1
OG0004480_1.inclade1.ortho1	arbore2015_ovary1_region	-1.48	337.97	y~337.97e^(-1.48x)	0.759558	1	1
OG0004725_1.inclade1.ortho3	arbore2015_ovary1_region	-0.42	408.68	y~408.68e^(-0.42x)	0.101361	1	1
OG0005103_2_MIortho2	arbore2015_ovary1_region	-0.66	191.28	y~191.28e^(-0.66x)	0.669354	1	1
OG0006463_1_MIortho4	arbore2015_ovary1_region	-2.8	518.47	y~518.47e^(-2.8x)	0.984196	1	0.999326
OG0007481_1.inclade1.ortho1	arbore2015_ovary1_region	-1.07	518.48	y~518.48e^(-1.07x)	0.501609	1	1
OG0007584_1_MIortho1	arbore2015_ovary1_region	-1.68	364.29	y~364.29e^(-1.68x)	0.839402	1	1
OG0008047_2.unrooted-ortho	arbore2015_ovary1_region	-2.44	224.28	y~224.28e^(-2.44x)	0.84964	1	0.154136
OG0008253_3.unrooted-ortho	arbore2015_ovary1_region	-1.99	188.01	y~188.01e^(-1.99x)	0.770363	1	0.52099
OG0008585_1.inclade1.ortho2	arbore2015_ovary1_region	-0.69	468.65	y~468.65e^(-0.69x)	0.17203	1	1
OG0009035_2_MIortho1	arbore2015_ovary1_region	-2.41	279.86	y~279.86e^(-2.41x)	0.889192	1	0.783152
OG0009080_2_MIortho1	arbore2015_ovary1_region	-1.4	226.93	y~226.93e^(-1.4x)	0.439934	1	1
OG0009192_1_MIortho1	arbore2015_ovary1_region	-0.55	229.22	y~229.22e^(-0.55x)	0.396928	1	1
OG0009205_1.inclade1.ortho1	arbore2015_ovary1_region	-0.76	218.68	y~218.68e^(-0.76x)	0.358342	1	1
OG0009406_2_MIortho1	arbore2015_ovary1_region	-7.21	167.45	y~167.45e^(-7.21x)	0.947278	1	0
OG0009573_2_MIortho1	arbore2015_ovary1_region	-1.48	643.54	y~643.54e^(-1.48x)	0.878158	1	1
OG0009810_1.unrooted-ortho	arbore2015_ovary1_region	-1.65	246.81	y~246.81e^(-1.65x)	0.704943	1	0.999991
OG0009879_1_MIortho1	arbore2015_ovary1_region	-2.3	351	y~351e^(-2.3x)	0.937895	1	0.998966
OG0010341_1_MIortho1	arbore2015_ovary1_region	-1.13	139.1	y~139.1e^(-1.13x)	0.209739	1	0.998112
OG0010695_1_MIortho1	arbore2015_ovary1_region	-1.72	262.19	y~262.19e^(-1.72x)	0.777987	1	0.999993
OG0010739_1_MIortho4	arbore2015_ovary1_region	-1.09	202.96	y~202.96e^(-1.09x)	0.824882	1	1
OG0010818_1.unrooted-ortho	arbore2015_ovary1_region	-1.8	175.92	y~175.92e^(-1.8x)	0.361387	1	0.738019
OG0011654_1_MIortho1	arbore2015_ovary1_region	-1.46	428.26	y~428.26e^(-1.46x)	0.719279	1	1
OG0011808_1.unrooted-ortho	arbore2015_ovary1_region	-1.88	240.61	y~240.61e^(-1.88x)	0.835869	1	0.995679
OG0011904_1_MIortho3	arbore2015_ovary1_region	-1.23	160.79	y~160.79e^(-1.23x)	0.128546	1	0.999689
OG0013798_1_MIortho1	arbore2015_ovary1_region	-2.53	128.08	y~128.08e^(-2.53x)	0.419181	1	4.84454e-09
OG0014871_1_MIortho1	arbore2015_ovary1_region	-4.03	934.95	y~934.95e^(-4.03x)	0.921932	1	0.838285
OG0014881_1_MIortho1	arbore2015_ovary1_region	-5.02	214.15	y~214.15e^(-5.02x)	0.950943	1	0
OG0016207_1_MIortho1	arbore2015_ovary1_region	-4.66	122.02	y~122.02e^(-4.66x)	0.829924	1	0
OG0000088_3.inclade2.ortho4	arbore2015_ovary2_region	-1.97	299.54	y~299.54e^(-1.97x)	0.743039	1	0.999925
OG0000222_1.inclade1.ortho11	arbore2015_ovary2_region	-0.62	658.38	y~658.38e^(-0.62x)	0.189876	1	1
OG0000276_2.inclade12.ortho1	arbore2015_ovary2_region	-4.13	387.35	y~387.35e^(-4.13x)	0.997621	1	5.98348e-09
OG0000286_2.inclade1.ortho8	arbore2015_ovary2_region	-1.44	821.88	y~821.88e^(-1.44x)	0.821561	1	1
OG0000292_1.inclade1.ortho16	arbore2015_ovary2_region	-0.97	350.83	y~350.83e^(-0.97x)	0.385548	1	1
OG0000383_2.inclade1.ortho6	arbore2015_ovary2_region	-0.4	537.62	y~537.62e^(-0.4x)	0.183114	1	1
OG0000407_1.inclade1.ortho11	arbore2015_ovary2_region	-0.96	350.84	y~350.84e^(-0.96x)	0.413302	1	1
OG0000414_1.inclade1.ortho15	arbore2015_ovary2_region	-1.72	351.16	y~351.16e^(-1.72x)	0.487162	1	1
OG0000691_1.inclade2.ortho3	arbore2015_ovary2_region	-0.93	422.29	y~422.29e^(-0.93x)	0.708836	1	1
OG0000761_1.inclade1.ortho5	arbore2015_ovary2_region	-2.21	773.09	y~773.09e^(-2.21x)	0.31368	1	1
OG0000898_1.inclade1.ortho6	arbore2015_ovary2_region	-0.83	313.69	y~313.69e^(-0.83x)	0.623866	1	1
OG0000981_1.inclade2.ortho2	arbore2015_ovary2_region	-1	687.09	y~687.09e^(-1x)	0.267092	1	1
OG0001295_1.inclade1.ortho1	arbore2015_ovary2_region	-1.64	440.68	y~440.68e^(-1.64x)	0.601492	1	1
OG0001729_2.inclade1.ortho8	arbore2015_ovary2_region	-0.56	1027.67	y~1027.67e^(-0.56x)	0.214094	1	1
OG0001863_1.inclade1.ortho4	arbore2015_ovary2_region	-0.94	473.7	y~473.7e^(-0.94x)	0.0897206	1	1
OG0001905_1.inclade1.ortho2	arbore2015_ovary2_region	-0.51	279.01	y~279.01e^(-0.51x)	0.338035	1	1
OG0002597_2.inclade1.ortho1	arbore2015_ovary2_region	-0.52	248.77	y~248.77e^(-0.52x)	0.547656	1	1
OG0002899_1.inclade1.ortho1	arbore2015_ovary2_region	-1.41	488.01	y~488.01e^(-1.41x)	0.865067	1	1
OG0002904_1.inclade1.ortho9	arbore2015_ovary2_region	-0.23	356.31	y~356.31e^(-0.23x)	0.499926	1	1
OG0003645_1.inclade1.ortho1	arbore2015_ovary2_region	-1.21	534.75	y~534.75e^(-1.21x)	0.525815	1	1
OG0003804_1.inclade1.ortho1	arbore2015_ovary2_region	-1.41	1881.01	y~1881.01e^(-1.41x)	0.962439	1	1
OG0004304_2_MIortho3	arbore2015_ovary2_region	-1.6	507.57	y~507.57e^(-1.6x)	0.927695	1	1
OG0005202_1_MIortho1	arbore2015_ovary2_region	-2.75	651.26	y~651.26e^(-2.75x)	0.94099	1	1
OG0005324_1_MIortho2	arbore2015_ovary2_region	-1.75	769.58	y~769.58e^(-1.75x)	0.824828	1	1
OG0005676_1.inclade1.ortho4	arbore2015_ovary2_region	-0.46	517.58	y~517.58e^(-0.46x)	0.654926	1	1
OG0006463_1_MIortho2	arbore2015_ovary2_region	-3.87	411.44	y~411.44e^(-3.87x)	0.974996	1	4.53446e-05
OG0006975_3_MIortho1	arbore2015_ovary2_region	-1.05	272.96	y~272.96e^(-1.05x)	0.728037	1	1
OG0008443_1.inclade1.ortho1	arbore2015_ovary2_region	-0.55	603.62	y~603.62e^(-0.55x)	0.126241	1	1
OG0010513_1_MIortho1	arbore2015_ovary2_region	-1.68	154.54	y~154.54e^(-1.68x)	0.761765	1	0.618138
OG0010585_1_MIortho1	arbore2015_ovary2_region	-1.72	362.38	y~362.38e^(-1.72x)	0.577564	1	1
OG0012402_1_MIortho2	arbore2015_ovary2_region	-3.54	327.86	y~327.86e^(-3.54x)	0.614451	1	5.11736e-05
OG0012602_1.unrooted-ortho	arbore2015_ovary2_region	-1.15	90.09	y~90.09e^(-1.15x)	0.577933	1	0.159898
OG0013101_1_MIortho1	arbore2015_ovary2_region	-1.98	110.09	y~110.09e^(-1.98x)	0.778396	1	4.16486e-05
OG0016214_1_MIortho1	arbore2015_ovary2_region	-3.12	66.08	y~66.08e^(-3.12x)	0.519992	1	0
OG0018458_1_MIortho1	arbore2015_ovary2_region	-5.31	127.2	y~127.2e^(-5.31x)	0.977038	1	0
OG0000024_1.inclade2.ortho6	arbore2015_tail_region	-0.96	137.86	y~137.86e^(-0.96x)	0.436573	1	0.999985
OG0000025_2.inclade6.ortho3	arbore2015_tail_region	-2.69	384.58	y~384.58e^(-2.69x)	0.732126	1	0.944209
OG0000060_1.inclade1.ortho11	arbore2015_tail_region	-1.4	129.34	y~129.34e^(-1.4x)	0.511158	1	0.693981
OG0000074_4.inclade28.ortho1	arbore2015_tail_region	-0.37	211.51	y~211.51e^(-0.37x)	0.707994	1	1
OG0000076_3.inclade2.ortho4	arbore2015_tail_region	-0.84	289.85	y~289.85e^(-0.84x)	0.323349	1	1
OG0000088_3.inclade1.ortho19	arbore2015_tail_region	-1.13	426.26	y~426.26e^(-1.13x)	0.631918	1	1
OG0000117_2.inclade2.ortho4	arbore2015_tail_region	-0.32	375.09	y~375.09e^(-0.32x)	0.249197	1	1
OG0000131_3.inclade6.ortho7	arbore2015_tail_region	-1.09	363.88	y~363.88e^(-1.09x)	0.577651	1	1
OG0000136_2_MIortho55	arbore2015_tail_region	-0.74	236.68	y~236.68e^(-0.74x)	0.575744	1	1
OG0000139_2.inclade1.ortho5	arbore2015_tail_region	-0.55	913.83	y~913.83e^(-0.55x)	0.0359389	1	1
OG0000145_1.inclade1.ortho28	arbore2015_tail_region	-3.6	1072.73	y~1072.73e^(-3.6x)	0.568487	1	0.999986
OG0000169_3.inclade4.ortho2	arbore2015_tail_region	-1.26	394.01	y~394.01e^(-1.26x)	0.27046	1	1
OG0000172_1.inclade2.ortho11	arbore2015_tail_region	-0.69	325.27	y~325.27e^(-0.69x)	0.123399	1	1
OG0000196_1.inclade1.ortho40	arbore2015_tail_region	-0.52	109.64	y~109.64e^(-0.52x)	0.136187	1	1
OG0000239_1.inclade2.ortho3	arbore2015_tail_region	-0.92	239.71	y~239.71e^(-0.92x)	0.980947	1	1
OG0000249_2.inclade1.ortho22	arbore2015_tail_region	-1.38	390.43	y~390.43e^(-1.38x)	0.994243	1	1
OG0000253_1.inclade1.ortho19	arbore2015_tail_region	-1.96	1132.5	y~1132.5e^(-1.96x)	0.713928	1	1
OG0000266_1.inclade2.ortho1	arbore2015_tail_region	-1.14	434.96	y~434.96e^(-1.14x)	0.570519	1	1
OG0000312_1.inclade1.ortho9	arbore2015_tail_region	-0.98	409.34	y~409.34e^(-0.98x)	0.38233	1	1
OG0000313_1.inclade1.ortho20	arbore2015_tail_region	-0.81	395.73	y~395.73e^(-0.81x)	0.12944	1	1
OG0000329_1.inclade1.ortho7	arbore2015_tail_region	-0.86	210.27	y~210.27e^(-0.86x)	0.250938	1	1
OG0000450_2.inclade1.ortho5	arbore2015_tail_region	-0.97	111.54	y~111.54e^(-0.97x)	0.476147	1	0.978424
OG0000472_1.inclade1.ortho9	arbore2015_tail_region	-1.16	458.28	y~458.28e^(-1.16x)	0.296535	1	1
OG0000495_1.inclade3.ortho3	arbore2015_tail_region	-1.21	272.62	y~272.62e^(-1.21x)	0.320622	1	1
OG0000556_1_MIortho15	arbore2015_tail_region	-1.33	214.32	y~214.32e^(-1.33x)	0.477524	1	1
OG0000603_1.inclade2.ortho3	arbore2015_tail_region	-0.72	366.22	y~366.22e^(-0.72x)	0.65678	1	1
OG0000671_1.inclade1.ortho8	arbore2015_tail_region	-0.28	1189.82	y~1189.82e^(-0.28x)	0.0961008	1	1
OG0000701_1.inclade1.ortho9	arbore2015_tail_region	-0.87	620.18	y~620.18e^(-0.87x)	0.337717	1	1
OG0000781_1.inclade3.ortho2	arbore2015_tail_region	-1.39	320.89	y~320.89e^(-1.39x)	0.37435	1	1
OG0000799_1.inclade1.ortho12	arbore2015_tail_region	-0.84	26.44	y~26.44e^(-0.84x)	0.954419	1	0
OG0000823_2.inclade1.ortho3	arbore2015_tail_region	0.01	186.8	y~186.8e^(0.01x)	0.0049191	0	NA
OG0000850_1.inclade1.ortho3	arbore2015_tail_region	-0.71	261.08	y~261.08e^(-0.71x)	0.580206	1	1
OG0000938_1.inclade2.ortho3	arbore2015_tail_region	-0.34	145.85	y~145.85e^(-0.34x)	0.496186	1	1
OG0000971_2.inclade3.ortho2	arbore2015_tail_region	-1.07	684.69	y~684.69e^(-1.07x)	0.569937	1	1
OG0001234_1.inclade1.ortho10	arbore2015_tail_region	-0.56	603.32	y~603.32e^(-0.56x)	0.991408	1	1
OG0001259_1.inclade2.ortho4	arbore2015_tail_region	-0.82	733.31	y~733.31e^(-0.82x)	0.394356	1	1
OG0001330_2.inclade1.ortho2	arbore2015_tail_region	-0.7	153.49	y~153.49e^(-0.7x)	0.479164	1	1
OG0001482_1.inclade1.ortho9	arbore2015_tail_region	-0.81	34.86	y~34.86e^(-0.81x)	0.906606	1	1.11022e-16
OG0001507_1.inclade2.ortho2	arbore2015_tail_region	-0.4	214.69	y~214.69e^(-0.4x)	0.690569	1	1
OG0001582_1.inclade1.ortho8	arbore2015_tail_region	-1.2	600.89	y~600.89e^(-1.2x)	0.566889	1	1
OG0001926_1.inclade1.ortho1	arbore2015_tail_region	-1.02	539.94	y~539.94e^(-1.02x)	0.490594	1	1
OG0002051_1.inclade1.ortho8	arbore2015_tail_region	-1.16	129.59	y~129.59e^(-1.16x)	0.590864	1	0.980601
OG0002174_1_MIortho4	arbore2015_tail_region	-2.04	179.17	y~179.17e^(-2.04x)	0.854314	1	0.281214
OG0002374_1.inclade1.ortho5	arbore2015_tail_region	-0.25	271.3	y~271.3e^(-0.25x)	0.29243	1	1
OG0002411_2.inclade1.ortho3	arbore2015_tail_region	-2.68	482.96	y~482.96e^(-2.68x)	0.282073	1	0.999606
OG0002420_3.inclade1.ortho6	arbore2015_tail_region	-0.25	243.38	y~243.38e^(-0.25x)	0.280529	1	1
OG0002528_1.inclade2.ortho1	arbore2015_tail_region	-0.65	170.83	y~170.83e^(-0.65x)	0.409386	1	1
OG0002759_1.inclade1.ortho4	arbore2015_tail_region	-1.71	198.41	y~198.41e^(-1.71x)	0.776964	1	0.980834
OG0002781_2.inclade1.ortho3	arbore2015_tail_region	-1.11	337.7	y~337.7e^(-1.11x)	0.439624	1	1
OG0002846_2.inclade1.ortho4	arbore2015_tail_region	-0.72	616.77	y~616.77e^(-0.72x)	0.136378	1	1
OG0002898_1.inclade1.ortho4	arbore2015_tail_region	-1.25	239.87	y~239.87e^(-1.25x)	0.474139	1	1
OG0003007_1.inclade2.ortho1	arbore2015_tail_region	-0.86	602.72	y~602.72e^(-0.86x)	0.464576	1	1
OG0003123_1.inclade1.ortho4	arbore2015_tail_region	-1.09	703.59	y~703.59e^(-1.09x)	0.673036	1	1
OG0003276_1.inclade1.ortho2	arbore2015_tail_region	-1.36	306.66	y~306.66e^(-1.36x)	0.412882	1	1
OG0003507_1.inclade1.ortho3	arbore2015_tail_region	-0.78	404.13	y~404.13e^(-0.78x)	0.188706	1	1
OG0003627_1.inclade1.ortho2	arbore2015_tail_region	-0.79	488.57	y~488.57e^(-0.79x)	0.309854	1	1
OG0003741_1.inclade1.ortho2	arbore2015_tail_region	-0.41	320.26	y~320.26e^(-0.41x)	0.163026	1	1
OG0003741_1.inclade1.ortho3	arbore2015_tail_region	-1.05	271.2	y~271.2e^(-1.05x)	0.266973	1	1
OG0003997_1.inclade1.ortho4	arbore2015_tail_region	-1.47	422.09	y~422.09e^(-1.47x)	0.527153	1	1
OG0004119_1.inclade1.ortho4	arbore2015_tail_region	-0.56	320.68	y~320.68e^(-0.56x)	0.132531	1	1
OG0004243_1_MIortho1	arbore2015_tail_region	-3.43	604.99	y~604.99e^(-3.43x)	0.787431	1	0.836405
OG0004397_1_MIortho7	arbore2015_tail_region	-4.33	186.82	y~186.82e^(-4.33x)	0.968394	1	0
OG0004947_1.inclade1.ortho1	arbore2015_tail_region	-0.9	189.11	y~189.11e^(-0.9x)	0.536214	1	1
OG0005275_1.inclade1.ortho4	arbore2015_tail_region	-1.42	254.4	y~254.4e^(-1.42x)	0.600392	1	1
OG0006137_1_MIortho1	arbore2015_tail_region	-6.92	250.15	y~250.15e^(-6.92x)	0.539344	1	0
OG0006137_1_MIortho2	arbore2015_tail_region	-6.1	861.33	y~861.33e^(-6.1x)	0.987475	1	0
OG0006267_1.inclade1.ortho1	arbore2015_tail_region	-0.61	456.31	y~456.31e^(-0.61x)	0.146202	1	1
OG0006329_1.inclade1.ortho2	arbore2015_tail_region	-2.45	166.39	y~166.39e^(-2.45x)	0.388059	1	0.000524927
OG0006832_1_MIortho1	arbore2015_tail_region	-1.67	246.04	y~246.04e^(-1.67x)	0.909599	1	0.999978
OG0007375_1.inclade1.ortho3	arbore2015_tail_region	-0.37	640.99	y~640.99e^(-0.37x)	0.242349	1	1
OG0008587_1.unrooted-ortho	arbore2015_tail_region	-1.52	197.54	y~197.54e^(-1.52x)	0.802383	1	0.999404
OG0008666_1_MIortho1	arbore2015_tail_region	-5.21	126.14	y~126.14e^(-5.21x)	0.725327	1	0
OG0009258_1.inclade1.ortho1	arbore2015_tail_region	-0.77	310.38	y~310.38e^(-0.77x)	0.684148	1	1
OG0009532_1_MIortho1	arbore2015_tail_region	-0.7	171.43	y~171.43e^(-0.7x)	0.506128	1	1
OG0009878_1_MIortho2	arbore2015_tail_region	-4.2	329.7	y~329.7e^(-4.2x)	0.741769	1	1.57763e-13
OG0010649_1.unrooted-ortho	arbore2015_tail_region	-1.43	410.22	y~410.22e^(-1.43x)	0.732043	1	1
OG0011162_1_MIortho3	arbore2015_tail_region	-1.84	175.61	y~175.61e^(-1.84x)	0.780039	1	0.643557
OG0011236_1_MIortho1	arbore2015_tail_region	-2.25	272.61	y~272.61e^(-2.25x)	0.563972	1	0.921953
OG0011441_1.unrooted-ortho	arbore2015_tail_region	-1.41	178.83	y~178.83e^(-1.41x)	0.930756	1	0.999299
OG0011490_1_MIortho1	arbore2015_tail_region	-1.13	169.89	y~169.89e^(-1.13x)	0.700613	1	0.999999
OG0011712_1_MIortho1	arbore2015_tail_region	-1.57	262.29	y~262.29e^(-1.57x)	0.373873	1	1
OG0012974_1.unrooted-ortho	arbore2015_tail_region	-4.89	327.04	y~327.04e^(-4.89x)	0.907941	1	0
OG0013990_1_MIortho1	arbore2015_tail_region	-2.03	121.54	y~121.54e^(-2.03x)	0.768764	1	0.000254621
OG0016237_1.unrooted-ortho	arbore2015_tail_region	-2.59	185.15	y~185.15e^(-2.59x)	0.848997	1	0.000664142
OG0016643_1_MIortho1	arbore2015_tail_region	-5.47	294.65	y~294.65e^(-5.47x)	0.989365	1	0
OG0017757_1_MIortho1	arbore2015_tail_region	-3.84	221.27	y~221.27e^(-3.84x)	0.923994	1	0
OG0018122_1.unrooted-ortho	arbore2015_tail_region	-2.09	133.74	y~133.74e^(-2.09x)	0.988116	1	0.00125141
OG0019400_1.unrooted-ortho	arbore2015_tail_region	-1.81	126.12	y~126.12e^(-1.81x)	0.558116	1	0.0220045
OG0000018_3.inclade1.ortho19	arbore2015_testes_region	-1.31	3504.52	y~3504.52e^(-1.31x)	0.946528	1	1
OG0000018_3.inclade1.ortho42	arbore2015_testes_region	-2.48	1683.92	y~1683.92e^(-2.48x)	0.841238	1	1
OG0000018_3.inclade1.ortho47	arbore2015_testes_region	-2.57	3529.68	y~3529.68e^(-2.57x)	0.934932	1	1
OG0000018_3.inclade1.ortho50	arbore2015_testes_region	-2.56	472.12	y~472.12e^(-2.56x)	0.962324	1	0.999937
OG0000018_3.inclade1.ortho72	arbore2015_testes_region	-2.37	486.26	y~486.26e^(-2.37x)	0.79823	1	1
OG0000024_1.inclade13.ortho3	arbore2015_testes_region	-1	209.08	y~209.08e^(-1x)	0.42084	1	1
OG0000029_2.inclade10.ortho3	arbore2015_testes_region	-1.34	151.02	y~151.02e^(-1.34x)	0.384083	1	0.984435
OG0000076_3.inclade1.ortho13	arbore2015_testes_region	-0.74	285.73	y~285.73e^(-0.74x)	0.715847	1	1
OG0000079_1.inclade1.ortho11	arbore2015_testes_region	-3.66	441.09	y~441.09e^(-3.66x)	0.9646	1	0.00920366
OG0000079_1.inclade1.ortho18	arbore2015_testes_region	-2.88	452.3	y~452.3e^(-2.88x)	0.956755	1	0.959712
OG0000088_3.inclade2.ortho8	arbore2015_testes_region	-0.98	761.15	y~761.15e^(-0.98x)	0.637615	1	1
OG0000091_1.inclade1.ortho9	arbore2015_testes_region	-1.69	335.47	y~335.47e^(-1.69x)	0.468282	1	1
OG0000100_1.inclade8.ortho3	arbore2015_testes_region	-1.28	323.69	y~323.69e^(-1.28x)	0.193962	1	1
OG0000104_2.inclade2.ortho14	arbore2015_testes_region	-1.81	318.76	y~318.76e^(-1.81x)	0.871574	1	1
OG0000104_2.inclade2.ortho17	arbore2015_testes_region	-1.72	799.59	y~799.59e^(-1.72x)	0.728998	1	1
OG0000104_2.inclade2.ortho3	arbore2015_testes_region	-3.59	652.38	y~652.38e^(-3.59x)	0.766863	1	0.761392
OG0000106_2.inclade1.ortho16	arbore2015_testes_region	-0.35	863.31	y~863.31e^(-0.35x)	0.0708116	1	1
OG0000108_2.inclade1.ortho19	arbore2015_testes_region	-0.8	1633.32	y~1633.32e^(-0.8x)	0.397774	1	1
OG0000110_7_MIortho2	arbore2015_testes_region	-2.22	344.17	y~344.17e^(-2.22x)	0.935648	1	0.999638
OG0000110_8.inclade6.ortho3	arbore2015_testes_region	-0.57	328.72	y~328.72e^(-0.57x)	0.403272	1	1
OG0000112_2.inclade3.ortho3	arbore2015_testes_region	-1.19	581.5	y~581.5e^(-1.19x)	0.375661	1	1
OG0000120_1.inclade5.ortho3	arbore2015_testes_region	-1.53	495.89	y~495.89e^(-1.53x)	0.941172	1	1
OG0000123_1.inclade2.ortho5	arbore2015_testes_region	-0.44	1996.55	y~1996.55e^(-0.44x)	0.0963524	1	1
OG0000132_1.inclade5.ortho3	arbore2015_testes_region	-0.91	628.79	y~628.79e^(-0.91x)	0.730309	1	1
OG0000133_1_MIortho1	arbore2015_testes_region	-2.57	766.77	y~766.77e^(-2.57x)	0.988063	1	1
OG0000138_4.inclade1.ortho13	arbore2015_testes_region	-3.09	455.44	y~455.44e^(-3.09x)	0.765155	1	0.759646
OG0000138_4.inclade1.ortho20	arbore2015_testes_region	-3.34	552.89	y~552.89e^(-3.34x)	0.97441	1	0.790254
OG0000138_4.inclade1.ortho24	arbore2015_testes_region	-2.83	540.56	y~540.56e^(-2.83x)	0.85735	1	0.999626
OG0000138_4.inclade1.ortho26	arbore2015_testes_region	-2.92	570.38	y~570.38e^(-2.92x)	0.943553	1	0.999468
OG0000138_4.inclade1.ortho31	arbore2015_testes_region	-3.07	474.77	y~474.77e^(-3.07x)	0.711009	1	0.860468
OG0000138_4.inclade1.ortho40	arbore2015_testes_region	-2.6	498.3	y~498.3e^(-2.6x)	0.909817	1	0.999974
OG0000141_3.inclade2.ortho25	arbore2015_testes_region	-0.86	179.67	y~179.67e^(-0.86x)	0.592812	1	1
OG0000148_1.inclade1.ortho29	arbore2015_testes_region	-0.3	247.08	y~247.08e^(-0.3x)	0.0182706	1	1
OG0000149_1.inclade2.ortho3	arbore2015_testes_region	-1.72	704.64	y~704.64e^(-1.72x)	0.781994	1	1
OG0000152_6.inclade1.ortho22	arbore2015_testes_region	-0.86	576.88	y~576.88e^(-0.86x)	0.524859	1	1
OG0000165_1.inclade2.ortho2	arbore2015_testes_region	-1.16	558.86	y~558.86e^(-1.16x)	0.320615	1	1
OG0000168_1.inclade2.ortho10	arbore2015_testes_region	-1.74	149.81	y~149.81e^(-1.74x)	0.876196	1	0.379874
OG0000172_1.inclade2.ortho21	arbore2015_testes_region	-2.35	298.51	y~298.51e^(-2.35x)	0.695806	1	0.943337
OG0000196_1.inclade1.ortho20	arbore2015_testes_region	-0.47	90.92	y~90.92e^(-0.47x)	0.0929138	1	0.999999
OG0000196_1.inclade2.ortho6	arbore2015_testes_region	-0.81	385.72	y~385.72e^(-0.81x)	0.43836	1	1
OG0000198_3.inclade3.ortho6	arbore2015_testes_region	-0.6	1258.71	y~1258.71e^(-0.6x)	0.232088	1	1
OG0000201_1.inclade1.ortho13	arbore2015_testes_region	-1.52	345.39	y~345.39e^(-1.52x)	0.769417	1	1
OG0000205_1.inclade1.ortho1	arbore2015_testes_region	-1.82	1118.48	y~1118.48e^(-1.82x)	0.819482	1	1
OG0000205_1.inclade1.ortho11	arbore2015_testes_region	-1.97	1148.24	y~1148.24e^(-1.97x)	0.622588	1	1
OG0000205_1.inclade1.ortho2	arbore2015_testes_region	-3.97	1311.81	y~1311.81e^(-3.97x)	0.96492	1	0.999893
OG0000205_1.inclade1.ortho4	arbore2015_testes_region	-1.65	1043.48	y~1043.48e^(-1.65x)	0.610553	1	1
OG0000205_1.inclade1.ortho7	arbore2015_testes_region	-2.2	817.11	y~817.11e^(-2.2x)	0.385265	1	1
OG0000207_1.inclade1.ortho11	arbore2015_testes_region	-3.06	1413.39	y~1413.39e^(-3.06x)	0.949364	1	1
OG0000215_1.inclade2.ortho3	arbore2015_testes_region	-2.13	1885.18	y~1885.18e^(-2.13x)	0.410057	1	1
OG0000215_1.inclade2.ortho5	arbore2015_testes_region	-0.81	1382.59	y~1382.59e^(-0.81x)	0.258658	1	1
OG0000216_1.inclade1.ortho15	arbore2015_testes_region	-0.68	844.74	y~844.74e^(-0.68x)	0.366866	1	1
OG0000223_1.inclade1.ortho16	arbore2015_testes_region	-0.21	1614.96	y~1614.96e^(-0.21x)	0.0343348	1	1
OG0000225_2.inclade2.ortho11	arbore2015_testes_region	-3.21	1031	y~1031e^(-3.21x)	0.68752	1	1
OG0000225_2.inclade2.ortho12	arbore2015_testes_region	-2.46	1105.47	y~1105.47e^(-2.46x)	0.830027	1	1
OG0000230_1.inclade7.ortho1	arbore2015_testes_region	-1.38	207.43	y~207.43e^(-1.38x)	0.820729	1	0.999999
OG0000239_1.inclade10.ortho1	arbore2015_testes_region	-4.22	547.09	y~547.09e^(-4.22x)	0.721644	1	0.000122311
OG0000247_1.inclade1.ortho7	arbore2015_testes_region	-0.76	329.52	y~329.52e^(-0.76x)	0.317793	1	1
OG0000247_1.inclade3.ortho11	arbore2015_testes_region	-0.98	211.95	y~211.95e^(-0.98x)	0.79377	1	1
OG0000247_1.inclade3.ortho5	arbore2015_testes_region	-0.47	268.14	y~268.14e^(-0.47x)	0.0831991	1	1
OG0000265_2.inclade3.ortho3	arbore2015_testes_region	-0.31	345.12	y~345.12e^(-0.31x)	0.0462944	1	1
OG0000285_1.inclade1.ortho6	arbore2015_testes_region	-0.9	183.11	y~183.11e^(-0.9x)	0.888968	1	1
OG0000285_1.inclade1.ortho7	arbore2015_testes_region	-1.54	122.71	y~122.71e^(-1.54x)	0.889781	1	0.220308
OG0000285_1.inclade1.ortho8	arbore2015_testes_region	-1.12	169.8	y~169.8e^(-1.12x)	0.86335	1	0.999999
OG0000287_1.inclade1.ortho11	arbore2015_testes_region	-5.6	314.24	y~314.24e^(-5.6x)	0.432404	1	0
OG0000292_1.inclade1.ortho15	arbore2015_testes_region	-2.56	1832.2	y~1832.2e^(-2.56x)	0.803432	1	1
OG0000292_1.inclade1.ortho5	arbore2015_testes_region	-1.15	506.06	y~506.06e^(-1.15x)	0.584108	1	1
OG0000296_4.inclade2.ortho11	arbore2015_testes_region	-0.76	263.31	y~263.31e^(-0.76x)	0.814447	1	1
OG0000299_2.inclade1.ortho2	arbore2015_testes_region	-0.46	249.69	y~249.69e^(-0.46x)	0.0281496	1	1
OG0000305_1.inclade1.ortho11	arbore2015_testes_region	-0.9	473.46	y~473.46e^(-0.9x)	0.4945	1	1
OG0000305_1.inclade1.ortho13	arbore2015_testes_region	-0.94	739.78	y~739.78e^(-0.94x)	0.324135	1	1
OG0000305_1.inclade1.ortho17	arbore2015_testes_region	-0.93	823.93	y~823.93e^(-0.93x)	0.613257	1	1
OG0000305_1.inclade1.ortho19	arbore2015_testes_region	-0.59	802.79	y~802.79e^(-0.59x)	0.299707	1	1
OG0000305_1.inclade1.ortho21	arbore2015_testes_region	-1.15	1070.75	y~1070.75e^(-1.15x)	0.986147	1	1
OG0000305_1.inclade1.ortho24	arbore2015_testes_region	-0.79	859.96	y~859.96e^(-0.79x)	0.406264	1	1
OG0000305_1.inclade1.ortho25	arbore2015_testes_region	-0.34	585.49	y~585.49e^(-0.34x)	0.281097	1	1
OG0000321_1.inclade2.ortho4	arbore2015_testes_region	-0.84	654.8	y~654.8e^(-0.84x)	0.25385	1	1
OG0000323_1.inclade1.ortho5	arbore2015_testes_region	-0.99	675.4	y~675.4e^(-0.99x)	0.295054	1	1
OG0000329_1.inclade1.ortho9	arbore2015_testes_region	-0.57	902.1	y~902.1e^(-0.57x)	0.443723	1	1
OG0000336_1.inclade1.ortho22	arbore2015_testes_region	-2.15	432.32	y~432.32e^(-2.15x)	0.775427	1	1
OG0000351_1.inclade1.ortho15	arbore2015_testes_region	-1.56	623.78	y~623.78e^(-1.56x)	0.520417	1	1
OG0000363_1.inclade2.ortho5	arbore2015_testes_region	-0.17	741.53	y~741.53e^(-0.17x)	0.0578575	1	1
OG0000365_2.inclade5.ortho1	arbore2015_testes_region	-3.85	912.69	y~912.69e^(-3.85x)	0.860275	1	0.956946
OG0000383_1_MIortho1	arbore2015_testes_region	-2.38	366.56	y~366.56e^(-2.38x)	0.814438	1	0.99857
OG0000395_1.inclade1.ortho21	arbore2015_testes_region	-0.4	21.64	y~21.64e^(-0.4x)	0.893803	1	0
OG0000414_1.inclade1.ortho7	arbore2015_testes_region	-2.31	456.97	y~456.97e^(-2.31x)	0.918237	1	1
OG0000414_1.inclade1.ortho9	arbore2015_testes_region	-1.26	383.81	y~383.81e^(-1.26x)	0.981366	1	1
OG0000435_3.inclade1.ortho7	arbore2015_testes_region	-1.12	166.06	y~166.06e^(-1.12x)	0.43157	1	0.999998
OG0000436_1.inclade1.ortho34	arbore2015_testes_region	-0.96	262	y~262e^(-0.96x)	0.611677	1	1
OG0000440_1.inclade1.ortho3	arbore2015_testes_region	-2.51	764.49	y~764.49e^(-2.51x)	0.670726	1	1
OG0000446_1.inclade1.ortho6	arbore2015_testes_region	-2.37	382.57	y~382.57e^(-2.37x)	0.650058	1	0.999492
OG0000454_1.inclade1.ortho7	arbore2015_testes_region	-0.66	665.15	y~665.15e^(-0.66x)	0.802589	1	1
OG0000465_1.inclade3.ortho1	arbore2015_testes_region	-1.08	535.77	y~535.77e^(-1.08x)	0.0746178	1	1
OG0000475_3.inclade12.ortho1	arbore2015_testes_region	-0.66	317.62	y~317.62e^(-0.66x)	0.802129	1	1
OG0000477_1.inclade1.ortho5	arbore2015_testes_region	-1.32	387.18	y~387.18e^(-1.32x)	0.328363	1	1
OG0000480_1.inclade1.ortho10	arbore2015_testes_region	-0.92	1305.7	y~1305.7e^(-0.92x)	0.516062	1	1
OG0000480_1.inclade1.ortho11	arbore2015_testes_region	-1.01	1088.21	y~1088.21e^(-1.01x)	0.449761	1	1
OG0000480_1.inclade1.ortho13	arbore2015_testes_region	-0.49	1279.07	y~1279.07e^(-0.49x)	0.209873	1	1
OG0000480_1.inclade1.ortho14	arbore2015_testes_region	-1.16	948.5	y~948.5e^(-1.16x)	0.241227	1	1
OG0000480_1.inclade1.ortho6	arbore2015_testes_region	-1.89	1339.95	y~1339.95e^(-1.89x)	0.909274	1	1
OG0000480_1.inclade1.ortho9	arbore2015_testes_region	-1.8	1041.08	y~1041.08e^(-1.8x)	0.637903	1	1
OG0000484_1.inclade1.ortho5	arbore2015_testes_region	-1.64	488.07	y~488.07e^(-1.64x)	0.627941	1	1
OG0000490_1.inclade1.ortho2	arbore2015_testes_region	-3.61	625.95	y~625.95e^(-3.61x)	0.981587	1	0.621257
OG0000505_1_MIortho4	arbore2015_testes_region	-1.52	585.91	y~585.91e^(-1.52x)	0.955144	1	1
OG0000531_1.inclade1.ortho20	arbore2015_testes_region	-1.91	331.28	y~331.28e^(-1.91x)	0.499838	1	1
OG0000556_1.inclade1.ortho9	arbore2015_testes_region	-1.33	176.58	y~176.58e^(-1.33x)	0.594031	1	0.999837
OG0000561_2.inclade1.ortho5	arbore2015_testes_region	-0.41	395.15	y~395.15e^(-0.41x)	0.104706	1	1
OG0000571_1.inclade3.ortho3	arbore2015_testes_region	-0.96	632.95	y~632.95e^(-0.96x)	0.453411	1	1
OG0000578_1.inclade1.ortho11	arbore2015_testes_region	-2.8	280.13	y~280.13e^(-2.8x)	0.867171	1	0.107061
OG0000581_1.inclade1.ortho17	arbore2015_testes_region	-1.54	1267.93	y~1267.93e^(-1.54x)	0.528662	1	1
OG0000581_1.inclade1.ortho20	arbore2015_testes_region	-2.32	1293.07	y~1293.07e^(-2.32x)	0.974989	1	1
OG0000588_1.inclade1.ortho5	arbore2015_testes_region	-1.31	915.82	y~915.82e^(-1.31x)	0.630044	1	1
OG0000588_1.inclade1.ortho6	arbore2015_testes_region	-0.91	927.92	y~927.92e^(-0.91x)	0.0910434	1	1
OG0000588_1.inclade1.ortho9	arbore2015_testes_region	-1.07	941.06	y~941.06e^(-1.07x)	0.648217	1	1
OG0000590_1.inclade1.ortho7	arbore2015_testes_region	-2.06	439.24	y~439.24e^(-2.06x)	0.845344	1	1
OG0000597_2.inclade3.ortho1	arbore2015_testes_region	-1.85	548.23	y~548.23e^(-1.85x)	0.731268	1	1
OG0000605_1_MIortho2	arbore2015_testes_region	-1.05	1180.02	y~1180.02e^(-1.05x)	0.874083	1	1
OG0000607_1.inclade3.ortho1	arbore2015_testes_region	-0.76	429.42	y~429.42e^(-0.76x)	0.15602	1	1
OG0000622_1.inclade4.ortho1	arbore2015_testes_region	-0.95	116.75	y~116.75e^(-0.95x)	0.992347	1	0.996378
OG0000623_1.inclade1.ortho6	arbore2015_testes_region	-0.42	746.19	y~746.19e^(-0.42x)	0.0523754	1	1
OG0000625_1.inclade1.ortho10	arbore2015_testes_region	-2.12	750.53	y~750.53e^(-2.12x)	0.94051	1	1
OG0000625_1.inclade1.ortho11	arbore2015_testes_region	-1.12	783.48	y~783.48e^(-1.12x)	0.545213	1	1
OG0000625_1.inclade1.ortho13	arbore2015_testes_region	-0.57	709.78	y~709.78e^(-0.57x)	0.38568	1	1
OG0000625_1.inclade1.ortho14	arbore2015_testes_region	-0.41	742.57	y~742.57e^(-0.41x)	0.807595	1	1
OG0000625_1.inclade1.ortho15	arbore2015_testes_region	-0.45	725.29	y~725.29e^(-0.45x)	0.264861	1	1
OG0000625_1.inclade1.ortho5	arbore2015_testes_region	-0.98	756.58	y~756.58e^(-0.98x)	0.977933	1	1
OG0000651_1_MIortho1	arbore2015_testes_region	-2.43	630.34	y~630.34e^(-2.43x)	0.973684	1	1
OG0000651_1_MIortho5	arbore2015_testes_region	-6.36	555.8	y~555.8e^(-6.36x)	0.962461	1	0
OG0000657_1.inclade2.ortho2	arbore2015_testes_region	-1.22	639.75	y~639.75e^(-1.22x)	0.613067	1	1
OG0000678_1.inclade1.ortho3	arbore2015_testes_region	-0.48	232.91	y~232.91e^(-0.48x)	0.0220914	1	1
OG0000684_1.inclade2.ortho4	arbore2015_testes_region	-0.39	401.26	y~401.26e^(-0.39x)	0.110635	1	1
OG0000684_1.inclade2.ortho6	arbore2015_testes_region	-0.79	418.34	y~418.34e^(-0.79x)	0.530939	1	1
OG0000697_1_MIortho1	arbore2015_testes_region	-0.64	667.9	y~667.9e^(-0.64x)	0.417575	1	1
OG0000697_1_MIortho9	arbore2015_testes_region	-1.56	521.65	y~521.65e^(-1.56x)	0.994581	1	1
OG0000698_1.inclade1.ortho8	arbore2015_testes_region	-1.39	460.86	y~460.86e^(-1.39x)	0.371796	1	1
OG0000708_1.inclade1.ortho1	arbore2015_testes_region	-0.98	215.96	y~215.96e^(-0.98x)	0.564744	1	1
OG0000708_1.inclade1.ortho2	arbore2015_testes_region	-0.74	229.54	y~229.54e^(-0.74x)	0.634395	1	1
OG0000721_1.inclade1.ortho12	arbore2015_testes_region	-2.8	958.96	y~958.96e^(-2.8x)	0.618278	1	1
OG0000721_1.inclade1.ortho4	arbore2015_testes_region	-1.95	1162.42	y~1162.42e^(-1.95x)	0.988023	1	1
OG0000721_1.inclade1.ortho6	arbore2015_testes_region	-1.08	1396.47	y~1396.47e^(-1.08x)	0.869598	1	1
OG0000721_1.inclade1.ortho9	arbore2015_testes_region	-0.96	846.44	y~846.44e^(-0.96x)	0.9859	1	1
OG0000727_1.inclade1.ortho9	arbore2015_testes_region	-3.56	621.47	y~621.47e^(-3.56x)	0.847442	1	0.696535
OG0000739_1.inclade1.ortho1	arbore2015_testes_region	-2.5	1149.66	y~1149.66e^(-2.5x)	0.944828	1	1
OG0000751_3.inclade1.ortho7	arbore2015_testes_region	-0.25	776.57	y~776.57e^(-0.25x)	0.106069	1	1
OG0000751_3.inclade1.ortho8	arbore2015_testes_region	-0.28	791.39	y~791.39e^(-0.28x)	0.153265	1	1
OG0000765_1.inclade3.ortho1	arbore2015_testes_region	-1.93	367.02	y~367.02e^(-1.93x)	0.629403	1	1
OG0000767_2.inclade2.ortho3	arbore2015_testes_region	-0.22	1066.31	y~1066.31e^(-0.22x)	0.0488625	1	1
OG0000774_1.inclade1.ortho11	arbore2015_testes_region	-1.72	700.29	y~700.29e^(-1.72x)	0.977835	1	1
OG0000777_1.inclade1.ortho5	arbore2015_testes_region	-0.62	272.12	y~272.12e^(-0.62x)	0.134548	1	1
OG0000781_1.inclade1.ortho10	arbore2015_testes_region	-2.01	212.24	y~212.24e^(-2.01x)	0.923453	1	0.811774
OG0000781_1.inclade1.ortho3	arbore2015_testes_region	-1.74	307.72	y~307.72e^(-1.74x)	0.790415	1	1
OG0000781_1.inclade2.ortho3	arbore2015_testes_region	-0.88	349.49	y~349.49e^(-0.88x)	0.459915	1	1
OG0000782_1.inclade1.ortho7	arbore2015_testes_region	-0.28	733.32	y~733.32e^(-0.28x)	0.0248669	1	1
OG0000785_1.inclade1.ortho2	arbore2015_testes_region	-0.88	283.64	y~283.64e^(-0.88x)	0.449761	1	1
OG0000797_1.inclade2.ortho10	arbore2015_testes_region	-0.75	109.17	y~109.17e^(-0.75x)	0.398766	1	0.999873
OG0000802_2_MIortho1	arbore2015_testes_region	-1.23	1160.81	y~1160.81e^(-1.23x)	0.916778	1	1
OG0000802_2_MIortho4	arbore2015_testes_region	-1.5	1113.84	y~1113.84e^(-1.5x)	0.456049	1	1
OG0000818_1.inclade1.ortho9	arbore2015_testes_region	-0.39	779.49	y~779.49e^(-0.39x)	0.0676346	1	1
OG0000838_2.inclade1.ortho7	arbore2015_testes_region	-0.24	224.07	y~224.07e^(-0.24x)	0.162253	1	1
OG0000842_1.inclade5.ortho1	arbore2015_testes_region	-1.68	316.09	y~316.09e^(-1.68x)	0.31976	1	1
OG0000853_1.inclade1.ortho2	arbore2015_testes_region	-0.91	392.65	y~392.65e^(-0.91x)	0.431479	1	1
OG0000859_1.inclade1.ortho9	arbore2015_testes_region	-1.75	929.3	y~929.3e^(-1.75x)	0.632889	1	1
OG0000865_1.inclade1.ortho5	arbore2015_testes_region	-2.55	893.21	y~893.21e^(-2.55x)	0.74982	1	1
OG0000865_1.inclade1.ortho6	arbore2015_testes_region	-0.94	1215.87	y~1215.87e^(-0.94x)	0.483191	1	1
OG0000865_1.inclade1.ortho8	arbore2015_testes_region	-1.6	406.94	y~406.94e^(-1.6x)	0.516273	1	1
OG0000873_1.inclade1.ortho6	arbore2015_testes_region	-1.5	1062.27	y~1062.27e^(-1.5x)	0.576156	1	1
OG0000877_2_MIortho2	arbore2015_testes_region	-1.37	1223.1	y~1223.1e^(-1.37x)	0.50549	1	1
OG0000877_2_MIortho3	arbore2015_testes_region	-1.51	1303.16	y~1303.16e^(-1.51x)	0.990863	1	1
OG0000893_2.inclade1.ortho1	arbore2015_testes_region	-0.77	736.35	y~736.35e^(-0.77x)	0.452634	1	1
OG0000903_2.inclade1.ortho3	arbore2015_testes_region	-0.79	651.27	y~651.27e^(-0.79x)	0.596102	1	1
OG0000928_1.inclade1.ortho25	arbore2015_testes_region	-0.06	178.09	y~178.09e^(-0.06x)	0.000729201	1	1
OG0000928_1.inclade1.ortho9	arbore2015_testes_region	-2.82	605.09	y~605.09e^(-2.82x)	0.705517	1	0.99999
OG0000952_2.inclade3.ortho3	arbore2015_testes_region	-1.25	249.78	y~249.78e^(-1.25x)	0.24556	1	1
OG0000967_1_MIortho3	arbore2015_testes_region	-1.22	735.81	y~735.81e^(-1.22x)	0.974258	1	1
OG0000973_1_MIortho19	arbore2015_testes_region	-2.24	784.9	y~784.9e^(-2.24x)	0.980111	1	1
OG0000986_1.inclade1.ortho3	arbore2015_testes_region	-1.42	420.4	y~420.4e^(-1.42x)	0.947596	1	1
OG0000986_1.inclade1.ortho4	arbore2015_testes_region	-1.11	191.17	y~191.17e^(-1.11x)	0.655952	1	1
OG0000995_1.inclade1.ortho9	arbore2015_testes_region	-0.37	809.98	y~809.98e^(-0.37x)	0.240493	1	1
OG0001015_1.inclade1.ortho6	arbore2015_testes_region	-1.52	234.34	y~234.34e^(-1.52x)	0.437983	1	0.999999
OG0001033_1_MIortho3	arbore2015_testes_region	-1.62	520.8	y~520.8e^(-1.62x)	0.786463	1	1
OG0001036_1.inclade1.ortho1	arbore2015_testes_region	-1.64	717.46	y~717.46e^(-1.64x)	0.871023	1	1
OG0001065_1_MIortho3	arbore2015_testes_region	-1.06	1282.85	y~1282.85e^(-1.06x)	0.905943	1	1
OG0001067_1.inclade2.ortho7	arbore2015_testes_region	-1.25	248.07	y~248.07e^(-1.25x)	0.801378	1	1
OG0001079_6_MIortho7	arbore2015_testes_region	-0.86	283.33	y~283.33e^(-0.86x)	0.990979	1	1
OG0001086_1.inclade1.ortho7	arbore2015_testes_region	-0.56	292.36	y~292.36e^(-0.56x)	0.0812106	1	1
OG0001093_1_MIortho1	arbore2015_testes_region	-1.85	369.41	y~369.41e^(-1.85x)	0.94	1	1
OG0001118_2.inclade1.ortho4	arbore2015_testes_region	-1.66	1326.43	y~1326.43e^(-1.66x)	0.779265	1	1
OG0001144_1.inclade1.ortho4	arbore2015_testes_region	-0.89	1039.85	y~1039.85e^(-0.89x)	0.832849	1	1
OG0001145_1.inclade1.ortho3	arbore2015_testes_region	-1.01	366.69	y~366.69e^(-1.01x)	0.56955	1	1
OG0001145_1.inclade1.ortho5	arbore2015_testes_region	-0.67	548.06	y~548.06e^(-0.67x)	0.261775	1	1
OG0001150_1.inclade2.ortho6	arbore2015_testes_region	-1.14	271.77	y~271.77e^(-1.14x)	0.554541	1	1
OG0001164_1.inclade1.ortho6	arbore2015_testes_region	-2.22	332.96	y~332.96e^(-2.22x)	0.860722	1	0.999067
OG0001182_1.inclade1.ortho3	arbore2015_testes_region	-0.84	357.72	y~357.72e^(-0.84x)	0.0922399	1	1
OG0001192_2.inclade1.ortho1	arbore2015_testes_region	-0.43	1754.73	y~1754.73e^(-0.43x)	0.200917	1	1
OG0001201_1.inclade1.ortho3	arbore2015_testes_region	-1.03	233.69	y~233.69e^(-1.03x)	0.505299	1	1
OG0001206_1.inclade1.ortho10	arbore2015_testes_region	-2.76	212.88	y~212.88e^(-2.76x)	0.24431	1	0.00124951
OG0001219_1.inclade1.ortho3	arbore2015_testes_region	-0.94	314.03	y~314.03e^(-0.94x)	0.482496	1	1
OG0001227_1.inclade1.ortho5	arbore2015_testes_region	-1.53	545.47	y~545.47e^(-1.53x)	0.885836	1	1
OG0001228_1.inclade1.ortho1	arbore2015_testes_region	-1.39	360.96	y~360.96e^(-1.39x)	0.685261	1	1
OG0001228_1.inclade1.ortho3	arbore2015_testes_region	-0.9	298.87	y~298.87e^(-0.9x)	0.913889	1	1
OG0001228_1.inclade1.ortho4	arbore2015_testes_region	-0.55	395.39	y~395.39e^(-0.55x)	0.867519	1	1
OG0001228_1.inclade1.ortho5	arbore2015_testes_region	-1.15	300.79	y~300.79e^(-1.15x)	0.564381	1	1
OG0001231_1.inclade1.ortho2	arbore2015_testes_region	-1.67	728.56	y~728.56e^(-1.67x)	0.596976	1	1
OG0001244_1.inclade1.ortho3	arbore2015_testes_region	-0.43	470.44	y~470.44e^(-0.43x)	0.0912132	1	1
OG0001273_1_MIortho10	arbore2015_testes_region	-0.08	959.69	y~959.69e^(-0.08x)	0.649367	1	1
OG0001273_1_MIortho11	arbore2015_testes_region	-0.54	983.93	y~983.93e^(-0.54x)	0.992795	1	1
OG0001273_1_MIortho9	arbore2015_testes_region	-0.55	923.62	y~923.62e^(-0.55x)	0.988671	1	1
OG0001347_3_MIortho5	arbore2015_testes_region	-1.06	762.88	y~762.88e^(-1.06x)	0.961086	1	1
OG0001411_3_MIortho2	arbore2015_testes_region	-1.1	870.39	y~870.39e^(-1.1x)	0.970986	1	1
OG0001425_2.inclade1.ortho5	arbore2015_testes_region	-0.68	379.76	y~379.76e^(-0.68x)	0.265988	1	1
OG0001425_2.inclade1.ortho6	arbore2015_testes_region	-0.64	366.23	y~366.23e^(-0.64x)	0.496474	1	1
OG0001425_2.inclade1.ortho7	arbore2015_testes_region	-0.1	370.32	y~370.32e^(-0.1x)	0.00684517	1	1
OG0001446_1.inclade1.ortho3	arbore2015_testes_region	-1.09	572.84	y~572.84e^(-1.09x)	0.781815	1	1
OG0001520_2.inclade1.ortho3	arbore2015_testes_region	-0.36	720.79	y~720.79e^(-0.36x)	0.751673	1	1
OG0001520_2.inclade1.ortho7	arbore2015_testes_region	-1.13	780.28	y~780.28e^(-1.13x)	0.690106	1	1
OG0001520_2.inclade1.ortho8	arbore2015_testes_region	-0.46	660.59	y~660.59e^(-0.46x)	0.22873	1	1
OG0001521_1.inclade1.ortho6	arbore2015_testes_region	-0.32	638.89	y~638.89e^(-0.32x)	0.0795844	1	1
OG0001533_1.inclade1.ortho3	arbore2015_testes_region	-0.67	790.54	y~790.54e^(-0.67x)	0.46607	1	1
OG0001546_1.inclade1.ortho7	arbore2015_testes_region	-2.98	449.54	y~449.54e^(-2.98x)	0.587227	1	0.885737
OG0001631_2.inclade1.ortho6	arbore2015_testes_region	-1.23	214.46	y~214.46e^(-1.23x)	0.752455	1	1
OG0001633_1.inclade1.ortho3	arbore2015_testes_region	-0.54	411.91	y~411.91e^(-0.54x)	0.18006	1	1
OG0001667_1.inclade1.ortho7	arbore2015_testes_region	-0.65	317.32	y~317.32e^(-0.65x)	0.872925	1	1
OG0001677_3.inclade1.ortho1	arbore2015_testes_region	-0.3	481.17	y~481.17e^(-0.3x)	0.0614897	1	1
OG0001677_3.inclade1.ortho2	arbore2015_testes_region	-0.48	464.04	y~464.04e^(-0.48x)	0.0609336	1	1
OG0001688_1.inclade1.ortho4	arbore2015_testes_region	-1.26	407.37	y~407.37e^(-1.26x)	0.689493	1	1
OG0001707_1_MIortho3	arbore2015_testes_region	-0.87	164.56	y~164.56e^(-0.87x)	0.499084	1	1
OG0001725_2_MIortho3	arbore2015_testes_region	-0.25	269.89	y~269.89e^(-0.25x)	0.924264	1	1
OG0001725_2_MIortho4	arbore2015_testes_region	-0.96	280.65	y~280.65e^(-0.96x)	0.88408	1	1
OG0001725_2_MIortho6	arbore2015_testes_region	-2.02	296.82	y~296.82e^(-2.02x)	0.891772	1	0.999665
OG0001725_2_MIortho8	arbore2015_testes_region	-0.95	273.41	y~273.41e^(-0.95x)	0.54767	1	1
OG0001794_1.inclade2.ortho2	arbore2015_testes_region	-1.41	172.68	y~172.68e^(-1.41x)	0.205541	1	0.998051
OG0001797_2_MIortho1	arbore2015_testes_region	-0.62	1508.3	y~1508.3e^(-0.62x)	0.997848	1	1
OG0001842_1.inclade1.ortho2	arbore2015_testes_region	-0.83	594.03	y~594.03e^(-0.83x)	0.965622	1	1
OG0001870_1.inclade1.ortho8	arbore2015_testes_region	-1	998.07	y~998.07e^(-1x)	0.94682	1	1
OG0001871_1.inclade1.ortho4	arbore2015_testes_region	-0.44	460.24	y~460.24e^(-0.44x)	0.112535	1	1
OG0001882_1.inclade2.ortho2	arbore2015_testes_region	-0.7	305.13	y~305.13e^(-0.7x)	0.381992	1	1
OG0001898_1.inclade1.ortho2	arbore2015_testes_region	-0.69	373.03	y~373.03e^(-0.69x)	0.439366	1	1
OG0001926_1.inclade1.ortho4	arbore2015_testes_region	-0.35	488.43	y~488.43e^(-0.35x)	0.064003	1	1
OG0001948_1.inclade1.ortho2	arbore2015_testes_region	-1.07	620.62	y~620.62e^(-1.07x)	0.628488	1	1
OG0001964_2_MIortho4	arbore2015_testes_region	-0.54	549.02	y~549.02e^(-0.54x)	0.641823	1	1
OG0001964_2_MIortho6	arbore2015_testes_region	-0.67	579.78	y~579.78e^(-0.67x)	0.923865	1	1
OG0001973_1_MIortho4	arbore2015_testes_region	-3.43	396.75	y~396.75e^(-3.43x)	0.511192	1	0.0243701
OG0001985_1.inclade1.ortho10	arbore2015_testes_region	-0.36	217.15	y~217.15e^(-0.36x)	0.525031	1	1
OG0002015_1.inclade1.ortho6	arbore2015_testes_region	-0.81	661.34	y~661.34e^(-0.81x)	0.791301	1	1
OG0002025_1.inclade1.ortho3	arbore2015_testes_region	-0.77	371.19	y~371.19e^(-0.77x)	0.797268	1	1
OG0002096_2.inclade4.ortho1	arbore2015_testes_region	-0.81	297.84	y~297.84e^(-0.81x)	0.96226	1	1
OG0002129_1_MIortho6	arbore2015_testes_region	-2.34	574.4	y~574.4e^(-2.34x)	0.886902	1	1
OG0002171_1.inclade1.ortho4	arbore2015_testes_region	-0.78	387.74	y~387.74e^(-0.78x)	0.346045	1	1
OG0002175_1_MIortho4	arbore2015_testes_region	-3.26	215.94	y~215.94e^(-3.26x)	0.924475	1	2.63386e-08
OG0002182_1_MIortho2	arbore2015_testes_region	-1.03	1961.76	y~1961.76e^(-1.03x)	0.994581	1	1
OG0002191_1.inclade1.ortho4	arbore2015_testes_region	-1.28	89.2	y~89.2e^(-1.28x)	0.217766	1	0.0297206
OG0002224_1.inclade1.ortho8	arbore2015_testes_region	-0.67	442.3	y~442.3e^(-0.67x)	0.320807	1	1
OG0002293_1.inclade1.ortho4	arbore2015_testes_region	-0.31	431.85	y~431.85e^(-0.31x)	0.0313502	1	1
OG0002320_1.inclade1.ortho2	arbore2015_testes_region	-0.92	1059.56	y~1059.56e^(-0.92x)	0.467761	1	1
OG0002330_1.inclade1.ortho2	arbore2015_testes_region	-1.83	108.01	y~108.01e^(-1.83x)	0.970591	1	0.000486656
OG0002340_1.inclade1.ortho5	arbore2015_testes_region	-0.86	380.43	y~380.43e^(-0.86x)	0.828555	1	1
OG0002349_1.inclade1.ortho4	arbore2015_testes_region	-2.31	337.98	y~337.98e^(-2.31x)	0.24438	1	0.99666
OG0002384_1.inclade1.ortho2	arbore2015_testes_region	-1.9	960.72	y~960.72e^(-1.9x)	0.809665	1	1
OG0002388_2.inclade1.ortho7	arbore2015_testes_region	-1.19	556.94	y~556.94e^(-1.19x)	0.599526	1	1
OG0002390_1.inclade1.ortho7	arbore2015_testes_region	-0.56	186.98	y~186.98e^(-0.56x)	0.846355	1	1
OG0002399_1_MIortho2	arbore2015_testes_region	-0.55	1607.69	y~1607.69e^(-0.55x)	0.971423	1	1
OG0002399_1_MIortho3	arbore2015_testes_region	-1.53	1673.02	y~1673.02e^(-1.53x)	0.922927	1	1
OG0002453_1.inclade2.ortho3	arbore2015_testes_region	-2.03	149.14	y~149.14e^(-2.03x)	0.505997	1	0.0249567
OG0002478_1.inclade1.ortho5	arbore2015_testes_region	-1.65	287.73	y~287.73e^(-1.65x)	0.715213	1	1
OG0002496_1.inclade1.ortho1	arbore2015_testes_region	-1.34	403.12	y~403.12e^(-1.34x)	0.555237	1	1
OG0002498_1.inclade1.ortho2	arbore2015_testes_region	-1.97	381.84	y~381.84e^(-1.97x)	0.953806	1	1
OG0002525_1.inclade1.ortho3	arbore2015_testes_region	-0.48	1215.13	y~1215.13e^(-0.48x)	0.926752	1	1
OG0002525_1.inclade1.ortho4	arbore2015_testes_region	-0.93	1388.26	y~1388.26e^(-0.93x)	0.43585	1	1
OG0002539_1.inclade1.ortho2	arbore2015_testes_region	-0.07	48.93	y~48.93e^(-0.07x)	0.307162	1	0.946151
OG0002588_1.inclade1.ortho7	arbore2015_testes_region	-1.1	612.96	y~612.96e^(-1.1x)	0.561055	1	1
OG0002605_2.inclade1.ortho10	arbore2015_testes_region	-1.02	860.34	y~860.34e^(-1.02x)	0.705279	1	1
OG0002608_1.inclade1.ortho4	arbore2015_testes_region	-1.58	277.89	y~277.89e^(-1.58x)	0.58813	1	1
OG0002611_1.inclade1.ortho2	arbore2015_testes_region	-0.9	577.65	y~577.65e^(-0.9x)	0.398729	1	1
OG0002638_1.inclade1.ortho4	arbore2015_testes_region	-2.24	1013.26	y~1013.26e^(-2.24x)	0.840487	1	1
OG0002654_6_MIortho2	arbore2015_testes_region	-0.53	319.94	y~319.94e^(-0.53x)	0.931051	1	1
OG0002703_1.inclade1.ortho4	arbore2015_testes_region	-2.06	421.64	y~421.64e^(-2.06x)	0.755394	1	1
OG0002738_1_MIortho1	arbore2015_testes_region	-0.29	1476.52	y~1476.52e^(-0.29x)	0.730347	1	1
OG0002738_1_MIortho3	arbore2015_testes_region	-0.21	1467.77	y~1467.77e^(-0.21x)	0.821334	1	1
OG0002754_1.inclade1.ortho3	arbore2015_testes_region	-0.12	223.48	y~223.48e^(-0.12x)	0.73425	1	1
OG0002777_1.inclade1.ortho5	arbore2015_testes_region	-0.66	1225.42	y~1225.42e^(-0.66x)	0.29565	1	1
OG0002813_1.inclade1.ortho3	arbore2015_testes_region	-0.96	386.46	y~386.46e^(-0.96x)	0.303351	1	1
OG0002836_1_MIortho5	arbore2015_testes_region	-0.21	1420.09	y~1420.09e^(-0.21x)	0.87126	1	1
OG0002853_1.inclade1.ortho3	arbore2015_testes_region	-2.31	862.84	y~862.84e^(-2.31x)	0.764894	1	1
OG0002887_1.inclade1.ortho2	arbore2015_testes_region	-0.25	287.21	y~287.21e^(-0.25x)	0.89448	1	1
OG0002912_1.inclade1.ortho4	arbore2015_testes_region	-1.02	207.49	y~207.49e^(-1.02x)	0.76067	1	1
OG0002921_1_MIortho4	arbore2015_testes_region	-2.17	795.03	y~795.03e^(-2.17x)	0.992283	1	1
OG0002943_1_MIortho1	arbore2015_testes_region	-4.27	505.59	y~505.59e^(-4.27x)	0.989408	1	3.25408e-06
OG0002965_1.inclade1.ortho6	arbore2015_testes_region	-0.53	108.45	y~108.45e^(-0.53x)	0.703909	1	1
OG0002969_1.inclade1.ortho6	arbore2015_testes_region	-1.66	152.23	y~152.23e^(-1.66x)	0.0467271	1	0.598387
OG0002995_1.inclade1.ortho2	arbore2015_testes_region	-0.41	507.65	y~507.65e^(-0.41x)	0.441066	1	1
OG0003000_1.inclade1.ortho2	arbore2015_testes_region	-1.23	843	y~843e^(-1.23x)	0.500384	1	1
OG0003000_1.inclade1.ortho3	arbore2015_testes_region	-0.4	820.24	y~820.24e^(-0.4x)	0.10994	1	1
OG0003019_2_MIortho1	arbore2015_testes_region	-0.74	468.34	y~468.34e^(-0.74x)	0.598586	1	1
OG0003085_1.inclade1.ortho4	arbore2015_testes_region	-0.38	249.14	y~249.14e^(-0.38x)	0.0504899	1	1
OG0003112_1.inclade6.ortho1	arbore2015_testes_region	-2.53	186.04	y~186.04e^(-2.53x)	0.97073	1	0.00246221
OG0003150_1.inclade1.ortho4	arbore2015_testes_region	-1.61	363.13	y~363.13e^(-1.61x)	0.721484	1	1
OG0003184_1_MIortho1	arbore2015_testes_region	-0.43	613.04	y~613.04e^(-0.43x)	0.715559	1	1
OG0003201_1_MIortho1	arbore2015_testes_region	-1.34	226.81	y~226.81e^(-1.34x)	0.943893	1	1
OG0003217_2_MIortho2	arbore2015_testes_region	-2.33	851.97	y~851.97e^(-2.33x)	0.934004	1	1
OG0003314_1_MIortho2	arbore2015_testes_region	-2.73	757.94	y~757.94e^(-2.73x)	0.493897	1	1
OG0003314_1_MIortho5	arbore2015_testes_region	-1.12	640.56	y~640.56e^(-1.12x)	0.962093	1	1
OG0003488_1.inclade1.ortho3	arbore2015_testes_region	-0.99	330.55	y~330.55e^(-0.99x)	0.552756	1	1
OG0003488_1.inclade1.ortho4	arbore2015_testes_region	-1.07	340.94	y~340.94e^(-1.07x)	0.668279	1	1
OG0003509_1.inclade1.ortho5	arbore2015_testes_region	-0.84	69.93	y~69.93e^(-0.84x)	0.472225	1	0.0732837
OG0003534_2.inclade1.ortho3	arbore2015_testes_region	-0.46	666.15	y~666.15e^(-0.46x)	0.19303	1	1
OG0003544_1_MIortho3	arbore2015_testes_region	-4.75	343.23	y~343.23e^(-4.75x)	0.93372	1	0
OG0003634_2_MIortho3	arbore2015_testes_region	-1.34	499.47	y~499.47e^(-1.34x)	0.860858	1	1
OG0003651_1.inclade1.ortho2	arbore2015_testes_region	-1.76	339.73	y~339.73e^(-1.76x)	0.627208	1	1
OG0003770_1.inclade1.ortho2	arbore2015_testes_region	-0.63	578.35	y~578.35e^(-0.63x)	0.397598	1	1
OG0003806_1.inclade1.ortho4	arbore2015_testes_region	-0.48	112.66	y~112.66e^(-0.48x)	0.343087	1	1
OG0003883_1.inclade1.ortho5	arbore2015_testes_region	-0.49	87.53	y~87.53e^(-0.49x)	0.173284	1	0.999945
OG0003887_1.inclade1.ortho1	arbore2015_testes_region	-1.27	306.27	y~306.27e^(-1.27x)	0.424496	1	1
OG0003887_1.inclade1.ortho2	arbore2015_testes_region	-1.68	318.92	y~318.92e^(-1.68x)	0.857511	1	1
OG0003908_1_MIortho3	arbore2015_testes_region	-2.95	591.28	y~591.28e^(-2.95x)	0.891742	1	0.999586
OG0003956_1.inclade1.ortho1	arbore2015_testes_region	-2.04	700.96	y~700.96e^(-2.04x)	0.709972	1	1
OG0003982_1.inclade1.ortho2	arbore2015_testes_region	-0.38	503.5	y~503.5e^(-0.38x)	0.0918932	1	1
OG0004141_1.inclade1.ortho3	arbore2015_testes_region	-2.21	168.77	y~168.77e^(-2.21x)	0.491164	1	0.0264215
OG0004159_1.inclade1.ortho1	arbore2015_testes_region	-0.29	397.75	y~397.75e^(-0.29x)	0.0510606	1	1
OG0004192_1_MIortho1	arbore2015_testes_region	-1.54	313.53	y~313.53e^(-1.54x)	0.70659	1	1
OG0004194_1.inclade1.ortho3	arbore2015_testes_region	-0.46	418.13	y~418.13e^(-0.46x)	0.368283	1	1
OG0004276_2_MIortho1	arbore2015_testes_region	-1.52	349.86	y~349.86e^(-1.52x)	0.830955	1	1
OG0004281_1.inclade1.ortho1	arbore2015_testes_region	-0.74	589.37	y~589.37e^(-0.74x)	0.196338	1	1
OG0004321_1.inclade1.ortho2	arbore2015_testes_region	-1.09	245.21	y~245.21e^(-1.09x)	0.403532	1	1
OG0004377_1.inclade1.ortho1	arbore2015_testes_region	-0.98	1047.26	y~1047.26e^(-0.98x)	0.77225	1	1
OG0004380_1.inclade1.ortho9	arbore2015_testes_region	-0.39	22.35	y~22.35e^(-0.39x)	0.734621	1	0
OG0004390_1.inclade1.ortho4	arbore2015_testes_region	-2.52	462.32	y~462.32e^(-2.52x)	0.816766	1	0.999954
OG0004419_1.inclade1.ortho2	arbore2015_testes_region	-1.93	1158.92	y~1158.92e^(-1.93x)	0.420548	1	1
OG0004428_1_MIortho5	arbore2015_testes_region	-0.35	416.65	y~416.65e^(-0.35x)	0.950232	1	1
OG0004547_2_MIortho2	arbore2015_testes_region	-2.02	222.83	y~222.83e^(-2.02x)	0.976214	1	0.885914
OG0004601_1.inclade1.ortho1	arbore2015_testes_region	-0.82	564.49	y~564.49e^(-0.82x)	0.396445	1	1
OG0004601_1.inclade1.ortho2	arbore2015_testes_region	-1.32	386.99	y~386.99e^(-1.32x)	0.65111	1	1
OG0004716_1.inclade1.ortho2	arbore2015_testes_region	-1.11	328.56	y~328.56e^(-1.11x)	0.343829	1	1
OG0004720_1_MIortho1	arbore2015_testes_region	-2.43	189.65	y~189.65e^(-2.43x)	0.971338	1	0.014205
OG0004953_1.inclade1.ortho4	arbore2015_testes_region	-0.66	585.3	y~585.3e^(-0.66x)	0.392398	1	1
OG0005115_1.inclade1.ortho1	arbore2015_testes_region	-0.21	431.16	y~431.16e^(-0.21x)	0.0373995	1	1
OG0005150_1_MIortho1	arbore2015_testes_region	-0.59	1179.05	y~1179.05e^(-0.59x)	0.990956	1	1
OG0005208_1.inclade1.ortho2	arbore2015_testes_region	-1.23	327.06	y~327.06e^(-1.23x)	0.133441	1	1
OG0005211_1.inclade1.ortho2	arbore2015_testes_region	-0.63	466.18	y~466.18e^(-0.63x)	0.579266	1	1
OG0005277_1.inclade1.ortho1	arbore2015_testes_region	-1.52	589.76	y~589.76e^(-1.52x)	0.658729	1	1
OG0005283_1.inclade1.ortho5	arbore2015_testes_region	-0.37	147.01	y~147.01e^(-0.37x)	0.757937	1	1
OG0005307_1_MIortho1	arbore2015_testes_region	-0.79	734.27	y~734.27e^(-0.79x)	0.864859	1	1
OG0005351_3_MIortho3	arbore2015_testes_region	-0.58	440.88	y~440.88e^(-0.58x)	0.987675	1	1
OG0005387_1_MIortho1	arbore2015_testes_region	-0.08	551.38	y~551.38e^(-0.08x)	0.643238	1	1
OG0005402_1_MIortho7	arbore2015_testes_region	-0.4	986.14	y~986.14e^(-0.4x)	0.37987	1	1
OG0005412_2.inclade1.ortho1	arbore2015_testes_region	-1.29	485.35	y~485.35e^(-1.29x)	0.51287	1	1
OG0005505_1.inclade1.ortho4	arbore2015_testes_region	0.22	350.12	y~350.12e^(0.22x)	0.0837818	0	NA
OG0005541_1.inclade1.ortho5	arbore2015_testes_region	-1.67	255.34	y~255.34e^(-1.67x)	0.81869	1	0.999996
OG0005575_1.inclade1.ortho1	arbore2015_testes_region	-1.34	861.51	y~861.51e^(-1.34x)	0.623332	1	1
OG0005589_1.inclade1.ortho1	arbore2015_testes_region	-0.48	805.56	y~805.56e^(-0.48x)	0.219799	1	1
OG0005596_1.inclade1.ortho1	arbore2015_testes_region	-0.27	644.89	y~644.89e^(-0.27x)	0.923722	1	1
OG0005654_2_MIortho2	arbore2015_testes_region	-1.23	583.05	y~583.05e^(-1.23x)	0.697664	1	1
OG0005673_1.inclade1.ortho7	arbore2015_testes_region	-0.56	668.55	y~668.55e^(-0.56x)	0.385995	1	1
OG0005702_1.inclade1.ortho5	arbore2015_testes_region	0.13	298.42	y~298.42e^(0.13x)	0.01345	0	NA
OG0005824_1.inclade1.ortho3	arbore2015_testes_region	-1.49	670.65	y~670.65e^(-1.49x)	0.505159	1	1
OG0005861_1.inclade1.ortho1	arbore2015_testes_region	-0.32	448.58	y~448.58e^(-0.32x)	0.691372	1	1
OG0005918_3.inclade1.ortho1	arbore2015_testes_region	-0.4	713.95	y~713.95e^(-0.4x)	0.252918	1	1
OG0005938_1_MIortho1	arbore2015_testes_region	-3.01	677.82	y~677.82e^(-3.01x)	0.950936	1	0.999977
OG0006092_1_MIortho2	arbore2015_testes_region	0.33	736.59	y~736.59e^(0.33x)	0.0780368	0	NA
OG0006149_1_MIortho1	arbore2015_testes_region	-0.69	794.89	y~794.89e^(-0.69x)	0.929315	1	1
OG0006181_1.inclade1.ortho1	arbore2015_testes_region	-1.48	394.1	y~394.1e^(-1.48x)	0.710931	1	1
OG0006231_1_MIortho3	arbore2015_testes_region	-0.46	347.03	y~347.03e^(-0.46x)	0.867603	1	1
OG0006246_1_MIortho1	arbore2015_testes_region	-0.01	311.41	y~311.41e^(-0.01x)	0.836893	1	1
OG0006261_1.inclade1.ortho4	arbore2015_testes_region	-1.77	301.95	y~301.95e^(-1.77x)	0.775381	1	1
OG0006300_1.inclade1.ortho1	arbore2015_testes_region	-1.53	634.6	y~634.6e^(-1.53x)	0.523114	1	1
OG0006463_1_MIortho1	arbore2015_testes_region	-1.98	471.95	y~471.95e^(-1.98x)	0.877764	1	1
OG0006492_1.inclade1.ortho2	arbore2015_testes_region	-0.52	85.86	y~85.86e^(-0.52x)	0.300086	1	0.999707
OG0006518_2.inclade1.ortho4	arbore2015_testes_region	-0.81	255.28	y~255.28e^(-0.81x)	0.874399	1	1
OG0006529_1.inclade1.ortho2	arbore2015_testes_region	-1.01	180.26	y~180.26e^(-1.01x)	0.893675	1	1
OG0006530_1.inclade1.ortho1	arbore2015_testes_region	-0.47	304.49	y~304.49e^(-0.47x)	0.377936	1	1
OG0006572_2_MIortho1	arbore2015_testes_region	-1.12	308.45	y~308.45e^(-1.12x)	0.953823	1	1
OG0006581_1_MIortho2	arbore2015_testes_region	-2.48	442.52	y~442.52e^(-2.48x)	0.965971	1	0.999941
OG0006582_1_MIortho2	arbore2015_testes_region	-1.59	709.38	y~709.38e^(-1.59x)	0.869388	1	1
OG0006627_2_MIortho1	arbore2015_testes_region	-0.64	343.45	y~343.45e^(-0.64x)	0.869866	1	1
OG0006632_4_MIortho1	arbore2015_testes_region	-1.15	544.39	y~544.39e^(-1.15x)	0.465378	1	1
OG0006680_2_MIortho1	arbore2015_testes_region	-4.14	319.08	y~319.08e^(-4.14x)	0.818484	1	2.51799e-13
OG0006841_3.unrooted-ortho	arbore2015_testes_region	-1.26	251.26	y~251.26e^(-1.26x)	0.832515	1	1
OG0006861_1.inclade1.ortho1	arbore2015_testes_region	-0.79	446.19	y~446.19e^(-0.79x)	0.399663	1	1
OG0006882_1.inclade1.ortho1	arbore2015_testes_region	-1.09	454.77	y~454.77e^(-1.09x)	0.440141	1	1
OG0006886_3_MIortho1	arbore2015_testes_region	-0.85	354.04	y~354.04e^(-0.85x)	0.673929	1	1
OG0006915_1_MIortho1	arbore2015_testes_region	-1.53	336.75	y~336.75e^(-1.53x)	0.280036	1	1
OG0006926_4_MIortho3	arbore2015_testes_region	-1.38	281.38	y~281.38e^(-1.38x)	0.994259	1	1
OG0007038_1.inclade1.ortho1	arbore2015_testes_region	-0.92	457.58	y~457.58e^(-0.92x)	0.533323	1	1
OG0007115_1.inclade1.ortho2	arbore2015_testes_region	-1.11	573.2	y~573.2e^(-1.11x)	0.482526	1	1
OG0007147_1_MIortho4	arbore2015_testes_region	-1.32	213.14	y~213.14e^(-1.32x)	0.698794	1	1
OG0007302_1_MIortho1	arbore2015_testes_region	-1.75	522.05	y~522.05e^(-1.75x)	0.966647	1	1
OG0007367_1_MIortho2	arbore2015_testes_region	-2.34	501.43	y~501.43e^(-2.34x)	0.953423	1	1
OG0007394_1.inclade1.ortho3	arbore2015_testes_region	-0.5	171.74	y~171.74e^(-0.5x)	0.284134	1	1
OG0007418_1_MIortho1	arbore2015_testes_region	-1.18	271.18	y~271.18e^(-1.18x)	0.804587	1	1
OG0007427_1_MIortho1	arbore2015_testes_region	-2.3	571.89	y~571.89e^(-2.3x)	0.699363	1	1
OG0007453_1.inclade1.ortho2	arbore2015_testes_region	-0.66	560.03	y~560.03e^(-0.66x)	0.258174	1	1
OG0007466_1_MIortho1	arbore2015_testes_region	-1.12	416.35	y~416.35e^(-1.12x)	0.494261	1	1
OG0007569_1_MIortho1	arbore2015_testes_region	-1.12	264.8	y~264.8e^(-1.12x)	0.712903	1	1
OG0007612_1.inclade1.ortho6	arbore2015_testes_region	-0.39	241.9	y~241.9e^(-0.39x)	0.181547	1	1
OG0007614_1.inclade1.ortho1	arbore2015_testes_region	-1.67	325.45	y~325.45e^(-1.67x)	0.320233	1	1
OG0007639_2_MIortho1	arbore2015_testes_region	-2.46	361.69	y~361.69e^(-2.46x)	0.740111	1	0.992157
OG0007699_5_MIortho3	arbore2015_testes_region	-1.48	229.88	y~229.88e^(-1.48x)	0.91624	1	0.999999
OG0007705_2_MIortho2	arbore2015_testes_region	-0.45	197.32	y~197.32e^(-0.45x)	0.19958	1	1
OG0007737_1.inclade1.ortho2	arbore2015_testes_region	-0.58	184.14	y~184.14e^(-0.58x)	0.434066	1	1
OG0007757_1_MIortho1	arbore2015_testes_region	-2.03	237.34	y~237.34e^(-2.03x)	0.965552	1	0.950844
OG0007767_3_MIortho1	arbore2015_testes_region	-1.46	263.38	y~263.38e^(-1.46x)	0.660406	1	1
OG0007890_2_MIortho1	arbore2015_testes_region	-1.24	333.73	y~333.73e^(-1.24x)	0.283886	1	1
OG0007954_3_MIortho2	arbore2015_testes_region	-2.36	550.61	y~550.61e^(-2.36x)	0.722438	1	1
OG0007999_2_MIortho1	arbore2015_testes_region	-1.41	198.5	y~198.5e^(-1.41x)	0.875437	1	0.999973
OG0008017_1.inclade1.ortho1	arbore2015_testes_region	-1.25	206.81	y~206.81e^(-1.25x)	0.710162	1	1
OG0008053_1_MIortho1	arbore2015_testes_region	-2.86	487.73	y~487.73e^(-2.86x)	0.913852	1	0.992143
OG0008179_1_MIortho1	arbore2015_testes_region	-1.96	211.27	y~211.27e^(-1.96x)	0.761846	1	0.87159
OG0008228_1.inclade1.ortho1	arbore2015_testes_region	-0.98	635.59	y~635.59e^(-0.98x)	0.385077	1	1
OG0008246_1_MIortho1	arbore2015_testes_region	-1.06	208.61	y~208.61e^(-1.06x)	0.766193	1	1
OG0008324_2_MIortho1	arbore2015_testes_region	-2.67	261.84	y~261.84e^(-2.67x)	0.903708	1	0.142645
OG0008336_1_MIortho1	arbore2015_testes_region	-2.62	133.23	y~133.23e^(-2.62x)	0.89856	1	4.13558e-09
OG0008352_1.inclade1.ortho2	arbore2015_testes_region	-0.65	360.28	y~360.28e^(-0.65x)	0.49802	1	1
OG0008364_1_MIortho1	arbore2015_testes_region	-3.61	346.27	y~346.27e^(-3.61x)	0.872418	1	5.66947e-05
OG0008371_2_MIortho1	arbore2015_testes_region	-1.1	409.18	y~409.18e^(-1.1x)	0.478541	1	1
OG0008376_1_MIortho1	arbore2015_testes_region	-1.05	416.37	y~416.37e^(-1.05x)	0.844292	1	1
OG0008396_1.inclade1.ortho1	arbore2015_testes_region	-1.12	271.04	y~271.04e^(-1.12x)	0.217188	1	1
OG0008422_1_MIortho1	arbore2015_testes_region	-1.97	296.47	y~296.47e^(-1.97x)	0.839361	1	0.999912
OG0008467_1_MIortho2	arbore2015_testes_region	-2.29	407.49	y~407.49e^(-2.29x)	0.65242	1	0.999991
OG0008554_1.inclade1.ortho1	arbore2015_testes_region	-2.26	171.8	y~171.8e^(-2.26x)	0.570147	1	0.0163572
OG0008576_1.inclade1.ortho1	arbore2015_testes_region	-1.31	479.57	y~479.57e^(-1.31x)	0.509749	1	1
OG0008606_2_MIortho1	arbore2015_testes_region	-1.05	246.59	y~246.59e^(-1.05x)	0.893984	1	1
OG0008612_2_MIortho1	arbore2015_testes_region	-0.62	324.44	y~324.44e^(-0.62x)	0.667886	1	1
OG0008673_1_MIortho1	arbore2015_testes_region	-2.05	296.35	y~296.35e^(-2.05x)	0.836531	1	0.999416
OG0008805_1_MIortho1	arbore2015_testes_region	-1.53	336.32	y~336.32e^(-1.53x)	0.890208	1	1
OG0008811_1.inclade1.ortho2	arbore2015_testes_region	-0.76	404.31	y~404.31e^(-0.76x)	0.117953	1	1
OG0008850_1_MIortho1	arbore2015_testes_region	-3.24	352.66	y~352.66e^(-3.24x)	0.93734	1	0.0345476
OG0008890_1_MIortho1	arbore2015_testes_region	-0.62	674.02	y~674.02e^(-0.62x)	0.113728	1	1
OG0008893_1_MIortho1	arbore2015_testes_region	-2.24	612.07	y~612.07e^(-2.24x)	0.873557	1	1
OG0008894_1_MIortho1	arbore2015_testes_region	-1.39	321.55	y~321.55e^(-1.39x)	0.720002	1	1
OG0008897_3_MIortho1	arbore2015_testes_region	-1.41	257.12	y~257.12e^(-1.41x)	0.908387	1	1
OG0008906_1_MIortho1	arbore2015_testes_region	-0.42	157.75	y~157.75e^(-0.42x)	0.129371	1	1
OG0008908_2_MIortho1	arbore2015_testes_region	-0.88	189.28	y~189.28e^(-0.88x)	0.68388	1	1
OG0008973_2_MIortho1	arbore2015_testes_region	-1.44	359.12	y~359.12e^(-1.44x)	0.835305	1	1
OG0009026_2.unrooted-ortho	arbore2015_testes_region	-1.29	260.64	y~260.64e^(-1.29x)	0.9064	1	1
OG0009040_1_MIortho1	arbore2015_testes_region	-0.6	234.18	y~234.18e^(-0.6x)	0.606366	1	1
OG0009089_1.unrooted-ortho	arbore2015_testes_region	-1.61	194.13	y~194.13e^(-1.61x)	0.689702	1	0.994964
OG0009167_1_MIortho1	arbore2015_testes_region	-1.36	148	y~148e^(-1.36x)	0.678572	1	0.973377
OG0009214_1_MIortho1	arbore2015_testes_region	-2.63	291.94	y~291.94e^(-2.63x)	0.923715	1	0.466598
OG0009267_1_MIortho4	arbore2015_testes_region	-2.96	318.7	y~318.7e^(-2.96x)	0.987739	1	0.128522
OG0009276_1_MIortho1	arbore2015_testes_region	-1.39	398.75	y~398.75e^(-1.39x)	0.984524	1	1
OG0009281_1_MIortho1	arbore2015_testes_region	-1.2	137.96	y~137.96e^(-1.2x)	0.574395	1	0.990103
OG0009289_1_MIortho1	arbore2015_testes_region	-3.51	293.95	y~293.95e^(-3.51x)	0.754613	1	2.52202e-06
OG0009295_1_MIortho1	arbore2015_testes_region	-1.12	282.32	y~282.32e^(-1.12x)	0.617887	1	1
OG0009346_1_MIortho3	arbore2015_testes_region	-1.65	314.82	y~314.82e^(-1.65x)	0.563705	1	1
OG0009348_1_MIortho1	arbore2015_testes_region	-3.13	204.86	y~204.86e^(-3.13x)	0.988389	1	1.09417e-07
OG0009416_1_MIortho2	arbore2015_testes_region	-1.46	708.34	y~708.34e^(-1.46x)	0.650541	1	1
OG0009495_1_MIortho1	arbore2015_testes_region	-0.6	220.96	y~220.96e^(-0.6x)	0.327348	1	1
OG0009531_2_MIortho2	arbore2015_testes_region	-1	461.61	y~461.61e^(-1x)	0.968767	1	1
OG0009538_1.inclade1.ortho1	arbore2015_testes_region	-1.27	420.89	y~420.89e^(-1.27x)	0.322573	1	1
OG0009560_1_MIortho2	arbore2015_testes_region	-1.16	162.62	y~162.62e^(-1.16x)	0.708336	1	0.999983
OG0009564_2_MIortho1	arbore2015_testes_region	-1.02	206.13	y~206.13e^(-1.02x)	0.854783	1	1
OG0009637_1_MIortho1	arbore2015_testes_region	-2.03	298.24	y~298.24e^(-2.03x)	0.889301	1	0.999669
OG0009703_3_MIortho2	arbore2015_testes_region	-1.76	376.14	y~376.14e^(-1.76x)	0.558358	1	1
OG0009709_2_MIortho1	arbore2015_testes_region	-0.91	389.01	y~389.01e^(-0.91x)	0.634333	1	1
OG0009833_1_MIortho1	arbore2015_testes_region	-0.91	187.55	y~187.55e^(-0.91x)	0.883984	1	1
OG0009880_1.unrooted-ortho	arbore2015_testes_region	-1.27	208.52	y~208.52e^(-1.27x)	0.738049	1	1
OG0009885_1_MIortho1	arbore2015_testes_region	-2.86	226.55	y~226.55e^(-2.86x)	0.972818	1	0.00106908
OG0009942_1_MIortho1	arbore2015_testes_region	-0.71	156.26	y~156.26e^(-0.71x)	0.859747	1	1
OG0010174_2_MIortho1	arbore2015_testes_region	-1.24	284.97	y~284.97e^(-1.24x)	0.647424	1	1
OG0010184_1_MIortho1	arbore2015_testes_region	-1.04	344.15	y~344.15e^(-1.04x)	0.688108	1	1
OG0010191_1_MIortho2	arbore2015_testes_region	-4.77	975.08	y~975.08e^(-4.77x)	0.95965	1	0.00843948
OG0010289_1.unrooted-ortho	arbore2015_testes_region	-1.87	162.23	y~162.23e^(-1.87x)	0.928762	1	0.345547
OG0010294_1_MIortho4	arbore2015_testes_region	-3.59	295.68	y~295.68e^(-3.59x)	0.945576	1	5.80503e-07
OG0010308_1.unrooted-ortho	arbore2015_testes_region	-1.99	262.32	y~262.32e^(-1.99x)	0.927692	1	0.996032
OG0010349_1.unrooted-ortho	arbore2015_testes_region	-2.11	284.73	y~284.73e^(-2.11x)	0.638771	1	0.99484
OG0010405_1_MIortho1	arbore2015_testes_region	-2.01	148.64	y~148.64e^(-2.01x)	0.632758	1	0.036691
OG0010423_1_MIortho1	arbore2015_testes_region	-1.95	193.78	y~193.78e^(-1.95x)	0.769701	1	0.687673
OG0010458_1_MIortho1	arbore2015_testes_region	-3.67	393.4	y~393.4e^(-3.67x)	0.994436	1	0.000629541
OG0010463_1.unrooted-ortho	arbore2015_testes_region	-0.95	311.85	y~311.85e^(-0.95x)	0.457347	1	1
OG0010469_3_MIortho1	arbore2015_testes_region	-1.72	281.02	y~281.02e^(-1.72x)	0.831456	1	0.999999
OG0010486_1.inclade1.ortho1	arbore2015_testes_region	-1.59	553.63	y~553.63e^(-1.59x)	0.800581	1	1
OG0010642_1.unrooted-ortho	arbore2015_testes_region	-1.06	251.57	y~251.57e^(-1.06x)	0.646556	1	1
OG0010651_1_MIortho1	arbore2015_testes_region	-2.64	382.12	y~382.12e^(-2.64x)	0.728196	1	0.964348
OG0010856_1.inclade1.ortho1	arbore2015_testes_region	-0.65	331.38	y~331.38e^(-0.65x)	0.172647	1	1
OG0010889_2_MIortho1	arbore2015_testes_region	-4.41	324.59	y~324.59e^(-4.41x)	0.89977	1	0
OG0010895_1_MIortho1	arbore2015_testes_region	-1.26	124.99	y~124.99e^(-1.26x)	0.742979	1	0.877506
OG0010916_1_MIortho1	arbore2015_testes_region	-0.76	208.85	y~208.85e^(-0.76x)	0.150933	1	1
OG0010921_1_MIortho1	arbore2015_testes_region	-1.7	122.17	y~122.17e^(-1.7x)	0.908965	1	0.048822
OG0010922_1_MIortho2	arbore2015_testes_region	-2.52	635.27	y~635.27e^(-2.52x)	0.56664	1	1
OG0010996_1_MIortho1	arbore2015_testes_region	-2.76	406.25	y~406.25e^(-2.76x)	0.788026	1	0.946891
OG0011004_1_MIortho1	arbore2015_testes_region	-2.81	241.55	y~241.55e^(-2.81x)	0.889686	1	0.00893788
OG0011025_1.inclade1.ortho1	arbore2015_testes_region	-0.77	158.91	y~158.91e^(-0.77x)	0.800647	1	1
OG0011060_1.inclade1.ortho1	arbore2015_testes_region	-1.41	499	y~499e^(-1.41x)	0.559892	1	1
OG0011096_1_MIortho1	arbore2015_testes_region	-0.8	474.42	y~474.42e^(-0.8x)	0.26923	1	1
OG0011126_1_MIortho1	arbore2015_testes_region	-1.24	106.17	y~106.17e^(-1.24x)	0.905383	1	0.415502
OG0011170_1.unrooted-ortho	arbore2015_testes_region	-0.25	179.3	y~179.3e^(-0.25x)	0.69871	1	1
OG0011173_1_MIortho1	arbore2015_testes_region	-2.64	209.15	y~209.15e^(-2.64x)	0.649787	1	0.00574063
OG0011288_1.inclade1.ortho1	arbore2015_testes_region	-0.97	273.57	y~273.57e^(-0.97x)	0.169055	1	1
OG0011354_1.inclade1.ortho3	arbore2015_testes_region	-0.26	163.5	y~163.5e^(-0.26x)	0.0764314	1	1
OG0011362_1_MIortho1	arbore2015_testes_region	-0.93	181.57	y~181.57e^(-0.93x)	0.798592	1	1
OG0011367_1_MIortho1	arbore2015_testes_region	-0.42	160.13	y~160.13e^(-0.42x)	0.614355	1	1
OG0011446_1.unrooted-ortho	arbore2015_testes_region	-1.19	229.95	y~229.95e^(-1.19x)	0.158755	1	1
OG0011554_1_MIortho1	arbore2015_testes_region	-1.52	179.07	y~179.07e^(-1.52x)	0.379814	1	0.992347
OG0011588_2.unrooted-ortho	arbore2015_testes_region	-1	140.45	y~140.45e^(-1x)	0.914947	1	0.999977
OG0011741_1_MIortho1	arbore2015_testes_region	-2.41	297.97	y~297.97e^(-2.41x)	0.699135	1	0.895185
OG0011755_1_MIortho1	arbore2015_testes_region	-3.43	579.99	y~579.99e^(-3.43x)	0.801951	1	0.760785
OG0012066_1.unrooted-ortho	arbore2015_testes_region	-1.82	344.16	y~344.16e^(-1.82x)	0.800063	1	1
OG0012140_1_MIortho1	arbore2015_testes_region	-1.91	140.61	y~140.61e^(-1.91x)	0.772141	1	0.0427198
OG0012141_1_MIortho2	arbore2015_testes_region	-3.53	244	y~244e^(-3.53x)	0.948129	1	1.13464e-09
OG0012165_1_MIortho1	arbore2015_testes_region	-1.97	179.26	y~179.26e^(-1.97x)	0.938933	1	0.425879
OG0012346_1_MIortho1	arbore2015_testes_region	-1.29	97.53	y~97.53e^(-1.29x)	0.849702	1	0.118671
OG0012380_1.unrooted-ortho	arbore2015_testes_region	-2.12	175.6	y~175.6e^(-2.12x)	0.968344	1	0.12971
OG0012415_1.unrooted-ortho	arbore2015_testes_region	-2.48	153.67	y~153.67e^(-2.48x)	0.775971	1	3.22276e-05
OG0012429_1.unrooted-ortho	arbore2015_testes_region	-1.17	106.84	y~106.84e^(-1.17x)	0.83448	1	0.628707
OG0012478_2.unrooted-ortho	arbore2015_testes_region	-4.02	531.39	y~531.39e^(-4.02x)	0.984026	1	0.0019418
OG0012484_1_MIortho1	arbore2015_testes_region	-3.49	214.91	y~214.91e^(-3.49x)	0.831449	1	8.73046e-12
OG0012714_1_MIortho1	arbore2015_testes_region	-1.72	231.14	y~231.14e^(-1.72x)	0.9575	1	0.999468
OG0012882_1_MIortho1	arbore2015_testes_region	-2.08	127.95	y~127.95e^(-2.08x)	0.927059	1	0.00045108
OG0012894_1.unrooted-ortho	arbore2015_testes_region	-1.34	266.04	y~266.04e^(-1.34x)	0.931619	1	1
OG0012894_2.unrooted-ortho	arbore2015_testes_region	-2.2	590.09	y~590.09e^(-2.2x)	0.893116	1	1
OG0013008_1.unrooted-ortho	arbore2015_testes_region	-4.75	821.31	y~821.31e^(-4.75x)	0.967399	1	0.00022122
OG0013238_1.unrooted-ortho	arbore2015_testes_region	-1.26	148.98	y~148.98e^(-1.26x)	0.856964	1	0.996079
OG0013376_2_MIortho1	arbore2015_testes_region	-1.52	173.32	y~173.32e^(-1.52x)	0.973782	1	0.987194
OG0013504_1_MIortho1	arbore2015_testes_region	-3.98	1721.41	y~1721.41e^(-3.98x)	0.955693	1	1
OG0013544_1_MIortho1	arbore2015_testes_region	-1.39	106.91	y~106.91e^(-1.39x)	0.903253	1	0.159659
OG0013625_1_MIortho1	arbore2015_testes_region	-0.94	144.1	y~144.1e^(-0.94x)	0.86894	1	0.999999
OG0013646_1_MIortho1	arbore2015_testes_region	-5.1	1128.2	y~1128.2e^(-5.1x)	0.895237	1	0.00114236
OG0013977_1_MIortho1	arbore2015_testes_region	-4.03	618.87	y~618.87e^(-4.03x)	0.922088	1	0.0310664
OG0014042_1_MIortho2	arbore2015_testes_region	-0.64	88.25	y~88.25e^(-0.64x)	0.111845	1	0.99422
OG0014161_1_MIortho1	arbore2015_testes_region	-0.82	123.73	y~123.73e^(-0.82x)	0.439013	1	0.999995
OG0014188_1_MIortho1	arbore2015_testes_region	-2.2	131.1	y~131.1e^(-2.2x)	0.828566	1	8.93371e-05
OG0014246_1.unrooted-ortho	arbore2015_testes_region	-1.33	143.98	y~143.98e^(-1.33x)	0.940409	1	0.968357
OG0014247_1.unrooted-ortho	arbore2015_testes_region	-1.68	175.87	y~175.87e^(-1.68x)	0.92073	1	0.908952
OG0014297_1_MIortho1	arbore2015_testes_region	-1.67	119.25	y~119.25e^(-1.67x)	0.731037	1	0.042977
OG0014382_1_MIortho1	arbore2015_testes_region	-4.31	340.62	y~340.62e^(-4.31x)	0.928583	1	1.26565e-14
OG0014560_1_MIortho1	arbore2015_testes_region	-0.91	308.06	y~308.06e^(-0.91x)	0.43517	1	1
OG0014592_1_MIortho1	arbore2015_testes_region	-5.79	217.95	y~217.95e^(-5.79x)	0.885347	1	0
OG0014592_1_MIortho2	arbore2015_testes_region	-4.21	213.32	y~213.32e^(-4.21x)	0.859681	1	0
OG0014599_1_MIortho1	arbore2015_testes_region	-4.95	452.9	y~452.9e^(-4.95x)	0.917394	1	0
OG0014602_1_MIortho1	arbore2015_testes_region	-4.33	521.18	y~521.18e^(-4.33x)	0.945173	1	2.41216e-06
OG0015154_1_MIortho1	arbore2015_testes_region	-2.79	269.79	y~269.79e^(-2.79x)	0.889732	1	0.0727328
OG0015162_1_MIortho1	arbore2015_testes_region	-3.15	255.08	y~255.08e^(-3.15x)	0.669949	1	9.94459e-05
OG0015539_1_MIortho1	arbore2015_testes_region	-1.51	120.94	y~120.94e^(-1.51x)	0.882355	1	0.254963
OG0015792_1_MIortho1	arbore2015_testes_region	-2.87	226.52	y~226.52e^(-2.87x)	0.716034	1	0.000792182
OG0015798_1.unrooted-ortho	arbore2015_testes_region	-3.09	243.83	y~243.83e^(-3.09x)	0.907339	1	9.93757e-05
OG0015814_1_MIortho1	arbore2015_testes_region	-5.12	634.69	y~634.69e^(-5.12x)	0.976103	1	1.44662e-13
OG0016210_1.unrooted-ortho	arbore2015_testes_region	-4.75	803.61	y~803.61e^(-4.75x)	0.853167	1	0.000126726
OG0016220_1_MIortho1	arbore2015_testes_region	-5.59	321.1	y~321.1e^(-5.59x)	0.887731	1	0
OG0016221_1_MIortho1	arbore2015_testes_region	-4.16	251.28	y~251.28e^(-4.16x)	0.98487	1	0
OG0016223_1_MIortho1	arbore2015_testes_region	-4.62	355.09	y~355.09e^(-4.62x)	0.778825	1	0
OG0016652_1.unrooted-ortho	arbore2015_testes_region	-4.2	235.56	y~235.56e^(-4.2x)	0.950597	1	0
OG0016686_1.unrooted-ortho	arbore2015_testes_region	-5.89	480.2	y~480.2e^(-5.89x)	0.794762	1	0
OG0017178_1.unrooted-ortho	arbore2015_testes_region	-4.23	466.91	y~466.91e^(-4.23x)	0.769544	1	5.85082e-07
OG0017197_1_MIortho1	arbore2015_testes_region	-4.46	240.4	y~240.4e^(-4.46x)	0.99082	1	0
OG0017200_1_MIortho1	arbore2015_testes_region	-3.94	152.09	y~152.09e^(-3.94x)	0.559863	1	0
OG0017754_1_MIortho1	arbore2015_testes_region	-4.78	333.38	y~333.38e^(-4.78x)	0.895911	1	0
OG0017783_1_MIortho1	arbore2015_testes_region	-7.05	461.21	y~461.21e^(-7.05x)	0.751896	1	0
OG0018457_1_MIortho1	arbore2015_testes_region	-3.75	148.42	y~148.42e^(-3.75x)	0.89866	1	0
OG0018493_1.unrooted-ortho	arbore2015_testes_region	-6.57	214.25	y~214.25e^(-6.57x)	0.918368	1	0
OG0018623_1.unrooted-ortho	arbore2015_testes_region	-2.51	122.83	y~122.83e^(-2.51x)	0.926523	1	2.97658e-09
OG0019023_1_MIortho1	arbore2015_testes_region	-3.12	116.57	y~116.57e^(-3.12x)	0.90528	1	0
OG0019412_1.unrooted-ortho	arbore2015_testes_region	-1.94	108.81	y~108.81e^(-1.94x)	0.897714	1	6.86682e-05
OG0000025_2.inclade5.ortho2	arbore2015_ubiq_region	-0.46	408.17	y~408.17e^(-0.46x)	0.235591	1	1
OG0000060_1.inclade1.ortho17	arbore2015_ubiq_region	-3.94	941.93	y~941.93e^(-3.94x)	0.418249	1	0.93147
OG0000106_2.inclade1.ortho18	arbore2015_ubiq_region	-0.52	658.57	y~658.57e^(-0.52x)	0.108114	1	1
OG0000142_2.inclade2.ortho9	arbore2015_ubiq_region	-0.04	147.55	y~147.55e^(-0.04x)	0.0016457	1	1
OG0000148_1.inclade1.ortho13	arbore2015_ubiq_region	-0.79	520.62	y~520.62e^(-0.79x)	0.150091	1	1
OG0000177_9.inclade4.ortho1	arbore2015_ubiq_region	-0.63	172.47	y~172.47e^(-0.63x)	0.630038	1	1
OG0000179_4.inclade6.ortho5	arbore2015_ubiq_region	-0.59	255	y~255e^(-0.59x)	0.0830843	1	1
OG0000184_1.inclade1.ortho6	arbore2015_ubiq_region	-2.46	677.98	y~677.98e^(-2.46x)	0.495377	1	1
OG0000203_2.inclade6.ortho2	arbore2015_ubiq_region	-0.53	705.25	y~705.25e^(-0.53x)	0.222532	1	1
OG0000228_3.inclade9.ortho2	arbore2015_ubiq_region	-2.75	610.39	y~610.39e^(-2.75x)	0.776037	1	0.999999
OG0000236_2.inclade1.ortho19	arbore2015_ubiq_region	-0.68	674.96	y~674.96e^(-0.68x)	0.19502	1	1
OG0000268_4.inclade1.ortho24	arbore2015_ubiq_region	-2.96	433.46	y~433.46e^(-2.96x)	0.545553	1	0.845742
OG0000268_4.inclade1.ortho26	arbore2015_ubiq_region	-3.78	298.83	y~298.83e^(-3.78x)	0.893734	1	3.80776e-09
OG0000269_2.inclade2.ortho4	arbore2015_ubiq_region	-1.32	313.51	y~313.51e^(-1.32x)	0.421991	1	1
OG0000273_2.inclade3.ortho1	arbore2015_ubiq_region	-0.45	642.03	y~642.03e^(-0.45x)	0.271962	1	1
OG0000292_1.inclade1.ortho9	arbore2015_ubiq_region	-0.12	382.65	y~382.65e^(-0.12x)	0.000927064	1	1
OG0000304_2.inclade1.ortho8	arbore2015_ubiq_region	0.09	587.45	y~587.45e^(0.09x)	0.00335588	0	NA
OG0000339_2.inclade1.ortho14	arbore2015_ubiq_region	-0.96	559.57	y~559.57e^(-0.96x)	0.427835	1	1
OG0000394_1.inclade1.ortho22	arbore2015_ubiq_region	-0.94	911.38	y~911.38e^(-0.94x)	0.919785	1	1
OG0000410_1.inclade2.ortho4	arbore2015_ubiq_region	-0.13	48.46	y~48.46e^(-0.13x)	0.101134	1	0.474879
OG0000429_3.inclade2.ortho4	arbore2015_ubiq_region	-0.5	315.58	y~315.58e^(-0.5x)	0.203747	1	1
OG0000452_1.inclade1.ortho8	arbore2015_ubiq_region	-1.05	756.23	y~756.23e^(-1.05x)	0.52182	1	1
OG0000472_1.inclade1.ortho15	arbore2015_ubiq_region	-0.79	547.68	y~547.68e^(-0.79x)	0.341186	1	1
OG0000476_2.inclade1.ortho6	arbore2015_ubiq_region	-0.58	550.76	y~550.76e^(-0.58x)	0.176413	1	1
OG0000490_1.inclade1.ortho7	arbore2015_ubiq_region	-1.31	545.72	y~545.72e^(-1.31x)	0.443489	1	1
OG0000498_1.inclade1.ortho21	arbore2015_ubiq_region	-0.87	877.74	y~877.74e^(-0.87x)	0.492098	1	1
OG0000508_1.inclade1.ortho15	arbore2015_ubiq_region	-2.32	394.67	y~394.67e^(-2.32x)	0.791867	1	0.99994
OG0000571_1.inclade2.ortho2	arbore2015_ubiq_region	-1.12	642.39	y~642.39e^(-1.12x)	0.393086	1	1
OG0000646_2.inclade1.ortho21	arbore2015_ubiq_region	-0.89	347.34	y~347.34e^(-0.89x)	0.819278	1	1
OG0000662_1.inclade2.ortho2	arbore2015_ubiq_region	-0.9	957.37	y~957.37e^(-0.9x)	0.333316	1	1
OG0000673_1.inclade1.ortho14	arbore2015_ubiq_region	-1.44	158	y~158e^(-1.44x)	0.898439	1	0.971344
OG0000728_1.inclade1.ortho6	arbore2015_ubiq_region	-2.65	369.97	y~369.97e^(-2.65x)	0.882749	1	0.935689
OG0000750_1.inclade2.ortho6	arbore2015_ubiq_region	-1.01	195.52	y~195.52e^(-1.01x)	0.348663	1	1
OG0000756_1.inclade1.ortho2	arbore2015_ubiq_region	-0.41	754.15	y~754.15e^(-0.41x)	0.00129696	1	1
OG0000766_1.inclade3.ortho1	arbore2015_ubiq_region	-1.74	267.33	y~267.33e^(-1.74x)	0.837821	1	0.999991
OG0000777_1.inclade1.ortho1	arbore2015_ubiq_region	-1.61	651.01	y~651.01e^(-1.61x)	0.602554	1	1
OG0000787_1.inclade3.ortho1	arbore2015_ubiq_region	-0.58	470.43	y~470.43e^(-0.58x)	0.133883	1	1
OG0000790_3.inclade1.ortho5	arbore2015_ubiq_region	-1.13	901.42	y~901.42e^(-1.13x)	0.65695	1	1
OG0000794_1.inclade1.ortho10	arbore2015_ubiq_region	-1.02	869.99	y~869.99e^(-1.02x)	0.725879	1	1
OG0000795_3.inclade4.ortho1	arbore2015_ubiq_region	-0.84	228.19	y~228.19e^(-0.84x)	0.145328	1	1
OG0000809_1.inclade1.ortho4	arbore2015_ubiq_region	-0.91	723.51	y~723.51e^(-0.91x)	0.30279	1	1
OG0000821_1.inclade1.ortho3	arbore2015_ubiq_region	-2.56	812.18	y~812.18e^(-2.56x)	0.911881	1	1
OG0000883_1.inclade1.ortho9	arbore2015_ubiq_region	-2.33	248.57	y~248.57e^(-2.33x)	0.783267	1	0.633749
OG0000898_1.inclade1.ortho7	arbore2015_ubiq_region	-0.68	271.39	y~271.39e^(-0.68x)	0.28929	1	1
OG0000929_1.inclade3.ortho1	arbore2015_ubiq_region	-0.58	571.98	y~571.98e^(-0.58x)	0.176187	1	1
OG0000974_1.inclade1.ortho6	arbore2015_ubiq_region	-1.17	311.77	y~311.77e^(-1.17x)	0.698059	1	1
OG0000976_1.inclade4.ortho2	arbore2015_ubiq_region	-0.2	334.29	y~334.29e^(-0.2x)	0.0756174	1	1
OG0000977_1.inclade1.ortho9	arbore2015_ubiq_region	-0.99	144.15	y~144.15e^(-0.99x)	0.773796	1	0.999994
OG0000982_2.inclade2.ortho1	arbore2015_ubiq_region	-1.62	377.3	y~377.3e^(-1.62x)	0.753948	1	1
OG0000982_2.inclade3.ortho1	arbore2015_ubiq_region	-1.77	260.8	y~260.8e^(-1.77x)	0.425994	1	0.999956
OG0000990_1.inclade1.ortho6	arbore2015_ubiq_region	-1.17	304.04	y~304.04e^(-1.17x)	0.471788	1	1
OG0001000_1.inclade1.ortho7	arbore2015_ubiq_region	-1	537.29	y~537.29e^(-1x)	0.424476	1	1
OG0001013_1.inclade1.ortho2	arbore2015_ubiq_region	-0.26	377.81	y~377.81e^(-0.26x)	0.0318093	1	1
OG0001099_1.inclade1.ortho3	arbore2015_ubiq_region	-0.05	555.73	y~555.73e^(-0.05x)	0.00198727	1	1
OG0001112_1.inclade1.ortho6	arbore2015_ubiq_region	-0.46	755.44	y~755.44e^(-0.46x)	0.136266	1	1
OG0001132_2.inclade4.ortho1	arbore2015_ubiq_region	-1.49	311.66	y~311.66e^(-1.49x)	0.439081	1	1
OG0001157_2.inclade1.ortho5	arbore2015_ubiq_region	-0.35	859.83	y~859.83e^(-0.35x)	0.0638176	1	1
OG0001160_1.inclade1.ortho3	arbore2015_ubiq_region	-0.49	929.29	y~929.29e^(-0.49x)	0.0697071	1	1
OG0001167_1.inclade1.ortho10	arbore2015_ubiq_region	-1.89	208	y~208e^(-1.89x)	0.390792	1	0.912223
OG0001215_1.inclade1.ortho10	arbore2015_ubiq_region	-0.13	221.59	y~221.59e^(-0.13x)	0.478176	1	1
OG0001227_1.inclade1.ortho7	arbore2015_ubiq_region	-0.97	782.69	y~782.69e^(-0.97x)	0.579995	1	1
OG0001271_1.inclade1.ortho10	arbore2015_ubiq_region	-0.86	475.38	y~475.38e^(-0.86x)	0.291383	1	1
OG0001287_3.inclade5.ortho2	arbore2015_ubiq_region	-0.16	271.93	y~271.93e^(-0.16x)	0.0616989	1	1
OG0001300_1.inclade1.ortho15	arbore2015_ubiq_region	-0.71	262.15	y~262.15e^(-0.71x)	0.188705	1	1
OG0001342_1.inclade1.ortho6	arbore2015_ubiq_region	-1.59	363.55	y~363.55e^(-1.59x)	0.672723	1	1
OG0001353_2.inclade1.ortho2	arbore2015_ubiq_region	-0.92	679.68	y~679.68e^(-0.92x)	0.700559	1	1
OG0001374_1.inclade1.ortho10	arbore2015_ubiq_region	0.3	593.68	y~593.68e^(0.3x)	0.0680594	0	NA
OG0001381_2.inclade2.ortho2	arbore2015_ubiq_region	-1.13	673.23	y~673.23e^(-1.13x)	0.572718	1	1
OG0001383_1.inclade1.ortho4	arbore2015_ubiq_region	-1.68	211.04	y~211.04e^(-1.68x)	0.658965	1	0.997588
OG0001386_1.inclade1.ortho1	arbore2015_ubiq_region	-0.7	416.66	y~416.66e^(-0.7x)	0.246185	1	1
OG0001480_1.inclade1.ortho4	arbore2015_ubiq_region	-2	644.09	y~644.09e^(-2x)	0.882727	1	1
OG0001521_1.inclade1.ortho7	arbore2015_ubiq_region	-0.82	564.53	y~564.53e^(-0.82x)	0.356232	1	1
OG0001522_1.inclade1.ortho5	arbore2015_ubiq_region	-1.41	235.32	y~235.32e^(-1.41x)	0.397036	1	1
OG0001556_1.inclade1.ortho8	arbore2015_ubiq_region	0.22	133.83	y~133.83e^(0.22x)	0.0349205	0	NA
OG0001590_2.inclade1.ortho1	arbore2015_ubiq_region	-0.43	819.9	y~819.9e^(-0.43x)	0.153539	1	1
OG0001626_1.inclade1.ortho6	arbore2015_ubiq_region	-0.31	432.81	y~432.81e^(-0.31x)	0.19286	1	1
OG0001628_2.inclade1.ortho5	arbore2015_ubiq_region	-0.8	570.94	y~570.94e^(-0.8x)	0.264964	1	1
OG0001671_1.inclade1.ortho7	arbore2015_ubiq_region	-0.78	221.37	y~221.37e^(-0.78x)	0.343344	1	1
OG0001723_1.inclade3.ortho6	arbore2015_ubiq_region	-1.81	141.96	y~141.96e^(-1.81x)	0.758653	1	0.138437
OG0001739_1.inclade1.ortho1	arbore2015_ubiq_region	-1.14	238.48	y~238.48e^(-1.14x)	0.442222	1	1
OG0001747_1.inclade1.ortho7	arbore2015_ubiq_region	-0.72	480.68	y~480.68e^(-0.72x)	0.450833	1	1
OG0001770_5.inclade2.ortho7	arbore2015_ubiq_region	-0.38	484.43	y~484.43e^(-0.38x)	0.132421	1	1
OG0001792_1.inclade4.ortho1	arbore2015_ubiq_region	-1.98	139.05	y~139.05e^(-1.98x)	0.572958	1	0.0147771
OG0001829_5_MIortho1	arbore2015_ubiq_region	-0.51	196.97	y~196.97e^(-0.51x)	0.881181	1	1
OG0001829_5_MIortho2	arbore2015_ubiq_region	-1.15	180.92	y~180.92e^(-1.15x)	0.550631	1	1
OG0001889_1.inclade1.ortho2	arbore2015_ubiq_region	-0.45	390.6	y~390.6e^(-0.45x)	0.0135016	1	1
OG0001902_1.inclade1.ortho8	arbore2015_ubiq_region	-0.94	388.96	y~388.96e^(-0.94x)	0.312897	1	1
OG0001925_2.inclade1.ortho2	arbore2015_ubiq_region	-0.39	878.33	y~878.33e^(-0.39x)	0.0386887	1	1
OG0001956_1.inclade1.ortho6	arbore2015_ubiq_region	-0.86	439.94	y~439.94e^(-0.86x)	0.359371	1	1
OG0001984_1.inclade1.ortho8	arbore2015_ubiq_region	-0.63	331.57	y~331.57e^(-0.63x)	0.392306	1	1
OG0002008_1.inclade1.ortho3	arbore2015_ubiq_region	-0.57	1474.53	y~1474.53e^(-0.57x)	0.489498	1	1
OG0002028_3.inclade1.ortho1	arbore2015_ubiq_region	-0.67	476.52	y~476.52e^(-0.67x)	0.488786	1	1
OG0002086_1.inclade1.ortho2	arbore2015_ubiq_region	-0.63	362.83	y~362.83e^(-0.63x)	0.88122	1	1
OG0002095_2.inclade1.ortho6	arbore2015_ubiq_region	-0.88	757.86	y~757.86e^(-0.88x)	0.612809	1	1
OG0002178_1.inclade1.ortho2	arbore2015_ubiq_region	-0.74	755.98	y~755.98e^(-0.74x)	0.289991	1	1
OG0002188_1.inclade1.ortho4	arbore2015_ubiq_region	-0.68	624.68	y~624.68e^(-0.68x)	0.262383	1	1
OG0002206_1.inclade1.ortho2	arbore2015_ubiq_region	-0.64	201.08	y~201.08e^(-0.64x)	0.835211	1	1
OG0002234_1.inclade1.ortho5	arbore2015_ubiq_region	-0.61	490.87	y~490.87e^(-0.61x)	0.29378	1	1
OG0002240_1.inclade1.ortho7	arbore2015_ubiq_region	-1.03	173.34	y~173.34e^(-1.03x)	0.574768	1	1
OG0002283_1.inclade2.ortho1	arbore2015_ubiq_region	-0.57	690.5	y~690.5e^(-0.57x)	0.0585162	1	1
OG0002285_1.inclade1.ortho1	arbore2015_ubiq_region	-0.51	270.97	y~270.97e^(-0.51x)	0.816935	1	1
OG0002288_1.inclade1.ortho3	arbore2015_ubiq_region	-0.36	465.28	y~465.28e^(-0.36x)	0.255814	1	1
OG0002357_1.inclade1.ortho5	arbore2015_ubiq_region	-0.29	810.98	y~810.98e^(-0.29x)	0.0354391	1	1
OG0002383_1.inclade1.ortho2	arbore2015_ubiq_region	-0.57	2548.19	y~2548.19e^(-0.57x)	0.993432	1	1
OG0002390_1.inclade1.ortho3	arbore2015_ubiq_region	-0.56	423.89	y~423.89e^(-0.56x)	0.837849	1	1
OG0002450_1.inclade1.ortho1	arbore2015_ubiq_region	-0.51	334.76	y~334.76e^(-0.51x)	0.68762	1	1
OG0002605_2.inclade1.ortho11	arbore2015_ubiq_region	-1.71	166.83	y~166.83e^(-1.71x)	0.64965	1	0.778495
OG0002714_1.inclade1.ortho1	arbore2015_ubiq_region	-0.44	689.22	y~689.22e^(-0.44x)	0.0996311	1	1
OG0002732_2.inclade1.ortho3	arbore2015_ubiq_region	-0.12	463.52	y~463.52e^(-0.12x)	0.000337243	1	1
OG0002736_1.inclade1.ortho8	arbore2015_ubiq_region	-0.44	395.06	y~395.06e^(-0.44x)	0.130586	1	1
OG0002759_1.inclade1.ortho2	arbore2015_ubiq_region	-1.51	206.46	y~206.46e^(-1.51x)	0.866268	1	0.999882
OG0002815_1.inclade1.ortho4	arbore2015_ubiq_region	-1.55	316.26	y~316.26e^(-1.55x)	0.18848	1	1
OG0002835_1.inclade1.ortho2	arbore2015_ubiq_region	-0.84	318.72	y~318.72e^(-0.84x)	0.298441	1	1
OG0002924_1.inclade1.ortho5	arbore2015_ubiq_region	-0.69	247.25	y~247.25e^(-0.69x)	0.238128	1	1
OG0002978_1.inclade1.ortho6	arbore2015_ubiq_region	-0.57	595.8	y~595.8e^(-0.57x)	0.11313	1	1
OG0003015_1.inclade1.ortho2	arbore2015_ubiq_region	-1.08	629.27	y~629.27e^(-1.08x)	0.607338	1	1
OG0003061_1.inclade1.ortho3	arbore2015_ubiq_region	-1.48	388.27	y~388.27e^(-1.48x)	0.488862	1	1
OG0003235_1.inclade2.ortho5	arbore2015_ubiq_region	-0.71	214.86	y~214.86e^(-0.71x)	0.37648	1	1
OG0003322_1.inclade1.ortho2	arbore2015_ubiq_region	-1.64	375.63	y~375.63e^(-1.64x)	0.724071	1	1
OG0003366_1_MIortho1	arbore2015_ubiq_region	-1.98	420.12	y~420.12e^(-1.98x)	0.830852	1	1
OG0003416_1.inclade1.ortho5	arbore2015_ubiq_region	-0.85	1171.76	y~1171.76e^(-0.85x)	0.374053	1	1
OG0003511_1.inclade1.ortho4	arbore2015_ubiq_region	-0.41	193.84	y~193.84e^(-0.41x)	0.18615	1	1
OG0003608_1.inclade1.ortho5	arbore2015_ubiq_region	-0.47	101.5	y~101.5e^(-0.47x)	0.326636	1	1
OG0003722_1.inclade1.ortho2	arbore2015_ubiq_region	-0.54	397.24	y~397.24e^(-0.54x)	0.101066	1	1
OG0003863_1.inclade1.ortho1	arbore2015_ubiq_region	-1.45	136.97	y~136.97e^(-1.45x)	0.95517	1	0.75008
OG0004092_1.inclade1.ortho4	arbore2015_ubiq_region	-0.36	431.12	y~431.12e^(-0.36x)	0.0706338	1	1
OG0004133_1.inclade1.ortho8	arbore2015_ubiq_region	-0.21	751.44	y~751.44e^(-0.21x)	0.987564	1	1
OG0004261_1.inclade1.ortho2	arbore2015_ubiq_region	-1.17	314.81	y~314.81e^(-1.17x)	0.827029	1	1
OG0004301_1.inclade1.ortho9	arbore2015_ubiq_region	-1.25	89.35	y~89.35e^(-1.25x)	0.643832	1	0.0490995
OG0004310_1.inclade1.ortho5	arbore2015_ubiq_region	-1.38	999.08	y~999.08e^(-1.38x)	0.433243	1	1
OG0004362_1.inclade1.ortho6	arbore2015_ubiq_region	-0.53	374.18	y~374.18e^(-0.53x)	0.258419	1	1
OG0004363_1.inclade1.ortho3	arbore2015_ubiq_region	-0.49	880.55	y~880.55e^(-0.49x)	0.239752	1	1
OG0004407_1.inclade1.ortho2	arbore2015_ubiq_region	-0.51	185.41	y~185.41e^(-0.51x)	0.460728	1	1
OG0004466_2.inclade1.ortho2	arbore2015_ubiq_region	-0.59	717.06	y~717.06e^(-0.59x)	0.63529	1	1
OG0004471_1.inclade1.ortho4	arbore2015_ubiq_region	-0.86	936.35	y~936.35e^(-0.86x)	0.610877	1	1
OG0004481_1_MIortho3	arbore2015_ubiq_region	-3.21	328.86	y~328.86e^(-3.21x)	0.955967	1	0.014573
OG0004518_1_MIortho1	arbore2015_ubiq_region	-2.42	163.99	y~163.99e^(-2.42x)	0.657547	1	0.000637263
OG0004540_2.inclade1.ortho4	arbore2015_ubiq_region	-0.4	181.1	y~181.1e^(-0.4x)	0.656245	1	1
OG0004575_1.inclade1.ortho4	arbore2015_ubiq_region	-0.46	750.86	y~750.86e^(-0.46x)	0.302248	1	1
OG0004589_1.inclade1.ortho2	arbore2015_ubiq_region	-1.28	120.74	y~120.74e^(-1.28x)	0.775421	1	0.765763
OG0004636_2.inclade1.ortho1	arbore2015_ubiq_region	-0.31	188.1	y~188.1e^(-0.31x)	0.91104	1	1
OG0004721_1.inclade1.ortho3	arbore2015_ubiq_region	-0.97	653.01	y~653.01e^(-0.97x)	0.354738	1	1
OG0004728_2_MIortho5	arbore2015_ubiq_region	-0.42	304.75	y~304.75e^(-0.42x)	0.820084	1	1
OG0004737_1.inclade1.ortho1	arbore2015_ubiq_region	-0.61	525.54	y~525.54e^(-0.61x)	0.23336	1	1
OG0004893_1.inclade1.ortho1	arbore2015_ubiq_region	-0.24	919.58	y~919.58e^(-0.24x)	0.0845974	1	1
OG0004931_1.inclade1.ortho1	arbore2015_ubiq_region	-0.03	360.96	y~360.96e^(-0.03x)	0.00381987	1	1
OG0005006_1.inclade1.ortho2	arbore2015_ubiq_region	-0.94	490.68	y~490.68e^(-0.94x)	0.330045	1	1
OG0005162_1.inclade1.ortho5	arbore2015_ubiq_region	-0.67	329.68	y~329.68e^(-0.67x)	0.212024	1	1
OG0005249_1.inclade1.ortho1	arbore2015_ubiq_region	-1.12	410.39	y~410.39e^(-1.12x)	0.38389	1	1
OG0005291_1.inclade1.ortho1	arbore2015_ubiq_region	-0.95	454	y~454e^(-0.95x)	0.212869	1	1
OG0005325_1.inclade1.ortho2	arbore2015_ubiq_region	-0.91	523.68	y~523.68e^(-0.91x)	0.564669	1	1
OG0005592_1.inclade1.ortho2	arbore2015_ubiq_region	-0.52	795.75	y~795.75e^(-0.52x)	0.292328	1	1
OG0005595_1.inclade1.ortho2	arbore2015_ubiq_region	-0.5	173.38	y~173.38e^(-0.5x)	0.140177	1	1
OG0005648_1.inclade1.ortho2	arbore2015_ubiq_region	-0.51	515.82	y~515.82e^(-0.51x)	0.201058	1	1
OG0006105_1.inclade1.ortho2	arbore2015_ubiq_region	-0.52	629.52	y~629.52e^(-0.52x)	0.024185	1	1
OG0006131_1.inclade1.ortho2	arbore2015_ubiq_region	-0.62	391	y~391e^(-0.62x)	0.16396	1	1
OG0006418_1.inclade1.ortho3	arbore2015_ubiq_region	-0.4	1142.11	y~1142.11e^(-0.4x)	0.137651	1	1
OG0006573_1_MIortho1	arbore2015_ubiq_region	-0.94	429.89	y~429.89e^(-0.94x)	0.276537	1	1
OG0006578_1.inclade1.ortho3	arbore2015_ubiq_region	-1.85	420.29	y~420.29e^(-1.85x)	0.914749	1	1
OG0006665_2_MIortho2	arbore2015_ubiq_region	-0.46	276.7	y~276.7e^(-0.46x)	0.718208	1	1
OG0006819_1.inclade1.ortho3	arbore2015_ubiq_region	-1.27	377.3	y~377.3e^(-1.27x)	0.223818	1	1
OG0006877_1.inclade1.ortho3	arbore2015_ubiq_region	-0.81	493.67	y~493.67e^(-0.81x)	0.30564	1	1
OG0006899_1.inclade1.ortho1	arbore2015_ubiq_region	-0.24	289.62	y~289.62e^(-0.24x)	0.216813	1	1
OG0006937_1.inclade1.ortho2	arbore2015_ubiq_region	-1.7	237.76	y~237.76e^(-1.7x)	0.701788	1	0.999865
OG0006965_1.inclade1.ortho2	arbore2015_ubiq_region	-0.78	582.29	y~582.29e^(-0.78x)	0.363521	1	1
OG0007069_1.inclade1.ortho2	arbore2015_ubiq_region	-0.99	633.6	y~633.6e^(-0.99x)	0.669081	1	1
OG0007092_1_MIortho3	arbore2015_ubiq_region	-3.01	225.3	y~225.3e^(-3.01x)	0.950632	1	4.53912e-05
OG0007376_1.inclade1.ortho5	arbore2015_ubiq_region	-0.33	115.79	y~115.79e^(-0.33x)	0.92146	1	1
OG0007443_1.inclade1.ortho2	arbore2015_ubiq_region	-0.75	342.9	y~342.9e^(-0.75x)	0.423997	1	1
OG0007624_1.inclade1.ortho1	arbore2015_ubiq_region	-0.97	665.21	y~665.21e^(-0.97x)	0.48362	1	1
OG0007749_3_MIortho1	arbore2015_ubiq_region	-1.34	83.6	y~83.6e^(-1.34x)	0.583737	1	0.00227705
OG0007910_1.inclade1.ortho3	arbore2015_ubiq_region	-1.45	75.46	y~75.46e^(-1.45x)	0.872706	1	1.63526e-05
OG0007976_1_MIortho2	arbore2015_ubiq_region	-0.65	203.99	y~203.99e^(-0.65x)	0.36423	1	1
OG0008239_1.inclade1.ortho1	arbore2015_ubiq_region	-0.51	181.5	y~181.5e^(-0.51x)	0.839242	1	1
OG0008553_1.inclade1.ortho2	arbore2015_ubiq_region	-1.61	416.48	y~416.48e^(-1.61x)	0.620479	1	1
OG0008652_1.inclade1.ortho2	arbore2015_ubiq_region	-1.18	415.32	y~415.32e^(-1.18x)	0.406076	1	1
OG0008823_1.inclade1.ortho1	arbore2015_ubiq_region	-0.73	427.76	y~427.76e^(-0.73x)	0.255938	1	1
OG0008863_1.inclade1.ortho2	arbore2015_ubiq_region	-0.3	326.48	y~326.48e^(-0.3x)	0.199975	1	1
OG0008941_1.inclade1.ortho1	arbore2015_ubiq_region	-0.87	685.66	y~685.66e^(-0.87x)	0.28215	1	1
OG0009005_1.inclade1.ortho1	arbore2015_ubiq_region	-0.86	315.76	y~315.76e^(-0.86x)	0.457744	1	1
OG0009310_1.inclade1.ortho1	arbore2015_ubiq_region	-1.04	608.94	y~608.94e^(-1.04x)	0.512393	1	1
OG0009316_1.inclade1.ortho1	arbore2015_ubiq_region	-0.7	214.87	y~214.87e^(-0.7x)	0.380338	1	1
OG0009381_1.inclade1.ortho1	arbore2015_ubiq_region	-0.4	565.77	y~565.77e^(-0.4x)	0.053818	1	1
OG0009394_1.inclade1.ortho2	arbore2015_ubiq_region	-1.14	341.9	y~341.9e^(-1.14x)	0.722533	1	1
OG0009613_1.inclade1.ortho1	arbore2015_ubiq_region	-1.01	407.81	y~407.81e^(-1.01x)	0.233128	1	1
OG0009646_1_MIortho6	arbore2015_ubiq_region	-1.1	345.27	y~345.27e^(-1.1x)	0.775327	1	1
OG0009790_1.inclade1.ortho2	arbore2015_ubiq_region	-0.69	359.42	y~359.42e^(-0.69x)	0.283031	1	1
OG0009974_1.inclade1.ortho1	arbore2015_ubiq_region	-0.61	377.18	y~377.18e^(-0.61x)	0.689352	1	1
OG0010043_1_MIortho1	arbore2015_ubiq_region	-0.37	237.94	y~237.94e^(-0.37x)	0.608518	1	1
OG0010169_1.inclade1.ortho1	arbore2015_ubiq_region	-0.66	299.51	y~299.51e^(-0.66x)	0.53492	1	1
OG0010214_1.inclade1.ortho1	arbore2015_ubiq_region	-0.97	603.98	y~603.98e^(-0.97x)	0.369996	1	1
OG0010423_1_MIortho2	arbore2015_ubiq_region	-3.5	209.53	y~209.53e^(-3.5x)	0.930271	1	1.74138e-12
OG0010448_1.inclade1.ortho1	arbore2015_ubiq_region	-1.94	150.28	y~150.28e^(-1.94x)	0.596469	1	0.0833749
OG0010771_1.inclade1.ortho2	arbore2015_ubiq_region	-0.41	155.18	y~155.18e^(-0.41x)	0.968489	1	1
OG0011469_1.inclade1.ortho1	arbore2015_ubiq_region	-2.12	448.31	y~448.31e^(-2.12x)	0.372351	1	1
OG0011621_2_MIortho1	arbore2015_ubiq_region	-0.92	180.03	y~180.03e^(-0.92x)	0.811979	1	1
OG0012239_1_MIortho1	arbore2015_ubiq_region	-1.16	107.19	y~107.19e^(-1.16x)	0.738807	1	0.661543
OG0012475_1_MIortho1	arbore2015_ubiq_region	-1.42	285.24	y~285.24e^(-1.42x)	0.309258	1	1
OG0012539_1.inclade1.ortho1	arbore2015_ubiq_region	-1.26	184.01	y~184.01e^(-1.26x)	0.976244	1	0.999996
OG0012713_1_MIortho2	arbore2015_ubiq_region	-0.56	67.1	y~67.1e^(-0.56x)	0.00127996	1	0.525529
OG0013374_1_MIortho1	arbore2015_ubiq_region	-2.15	126.79	y~126.79e^(-2.15x)	0.773096	1	8.138e-05
OG0013833_1.unrooted-ortho	arbore2015_ubiq_region	-1.27	226.83	y~226.83e^(-1.27x)	0.49848	1	1
OG0013996_1_MIortho1	arbore2015_ubiq_region	-0.98	118.85	y~118.85e^(-0.98x)	0.993965	1	0.995747
OG0014219_1_MIortho1	arbore2015_ubiq_region	-2.24	211.48	y~211.48e^(-2.24x)	0.797163	1	0.329627
OG0014696_1.unrooted-ortho	arbore2015_ubiq_region	-1.19	239.39	y~239.39e^(-1.19x)	0.693938	1	1
OG0015153_1_MIortho1	arbore2015_ubiq_region	-5.24	437.77	y~437.77e^(-5.24x)	0.950593	1	0
OG0015433_1.unrooted-ortho	arbore2015_ubiq_region	-2.74	183.72	y~183.72e^(-2.74x)	0.903567	1	2.89756e-05
OG0015493_1.unrooted-ortho	arbore2015_ubiq_region	-0.76	128.71	y~128.71e^(-0.76x)	0.39687	1	1
OG0015509_1_MIortho1	arbore2015_ubiq_region	-1.87	91.78	y~91.78e^(-1.87x)	0.922288	1	7.06333e-07
OG0015901_1_MIortho1	arbore2015_ubiq_region	-1.83	243.61	y~243.61e^(-1.83x)	0.659252	1	0.99861
OG0016239_1_MIortho1	arbore2015_ubiq_region	-5.85	291.94	y~291.94e^(-5.85x)	0.893154	1	0
OG0016670_1.unrooted-ortho	arbore2015_ubiq_region	-2.17	273.82	y~273.82e^(-2.17x)	0.533905	1	0.970849

## Sheet: Sheet 5 - OG bitscore decay nor
og	set	b	a	form	makessense
OG0000027_7.inclade5.ortho4	arbore2015_ovary1_region	0.21	0.84	y~log(0.84)+(0.21x)	0
OG0000027_7.inclade9.ortho5	arbore2015_ovary1_region	-0.58	1.12	y~log(1.12)+(-0.58x)	1
OG0000074_4.inclade20.ortho1	arbore2015_ovary1_region	-0.42	0.82	y~log(0.82)+(-0.42x)	1
OG0000076_3.inclade2.ortho9	arbore2015_ovary1_region	-0.79	0.95	y~log(0.95)+(-0.79x)	1
OG0000078_1.inclade8.ortho1	arbore2015_ovary1_region	-0.81	0.95	y~log(0.95)+(-0.81x)	1
OG0000088_3.inclade2.ortho9	arbore2015_ovary1_region	-1.14	1	y~log(1)+(-1.14x)	1
OG0000090_5.inclade3.ortho8	arbore2015_ovary1_region	-1.58	0.78	y~log(0.78)+(-1.58x)	1
OG0000114_2.inclade2.ortho6	arbore2015_ovary1_region	-0.96	0.85	y~log(0.85)+(-0.96x)	1
OG0000147_1.inclade1.ortho24	arbore2015_ovary1_region	1.78	0.26	y~log(0.26)+(1.78x)	0
OG0000169_3.inclade5.ortho5	arbore2015_ovary1_region	-0.33	0.7	y~log(0.7)+(-0.33x)	1
OG0000172_1.inclade2.ortho17	arbore2015_ovary1_region	0.29	0.61	y~log(0.61)+(0.29x)	0
OG0000180_2.inclade1.ortho24	arbore2015_ovary1_region	-0.49	0.85	y~log(0.85)+(-0.49x)	1
OG0000304_1.inclade1.ortho3	arbore2015_ovary1_region	-0.77	0.82	y~log(0.82)+(-0.77x)	1
OG0000304_1.inclade2.ortho5	arbore2015_ovary1_region	0.06	0.78	y~log(0.78)+(0.06x)	0
OG0000345_1.inclade3.ortho5	arbore2015_ovary1_region	-1.71	1.26	y~log(1.26)+(-1.71x)	1
OG0000383_2.inclade1.ortho20	arbore2015_ovary1_region	-0.02	0.73	y~log(0.73)+(-0.02x)	1
OG0000402_2.inclade4.ortho1	arbore2015_ovary1_region	0.13	0.5	y~log(0.5)+(0.13x)	0
OG0000436_1.inclade1.ortho17	arbore2015_ovary1_region	-0.38	0.83	y~log(0.83)+(-0.38x)	1
OG0000446_1.inclade1.ortho9	arbore2015_ovary1_region	-1.19	0.72	y~log(0.72)+(-1.19x)	1
OG0000567_1.inclade3.ortho1	arbore2015_ovary1_region	-0.85	0.89	y~log(0.89)+(-0.85x)	1
OG0000696_1.inclade1.ortho4	arbore2015_ovary1_region	-0.51	1.01	y~log(1.01)+(-0.51x)	1
OG0000714_1.inclade2.ortho2	arbore2015_ovary1_region	-0.61	0.85	y~log(0.85)+(-0.61x)	1
OG0000807_1.inclade4.ortho1	arbore2015_ovary1_region	-0.53	0.65	y~log(0.65)+(-0.53x)	1
OG0001145_1.inclade1.ortho6	arbore2015_ovary1_region	-0.4	0.85	y~log(0.85)+(-0.4x)	1
OG0001204_2.inclade2.ortho3	arbore2015_ovary1_region	-0.15	0.86	y~log(0.86)+(-0.15x)	1
OG0001422_1.inclade1.ortho2	arbore2015_ovary1_region	-0.38	0.99	y~log(0.99)+(-0.38x)	1
OG0001446_1.inclade1.ortho4	arbore2015_ovary1_region	-0.76	0.93	y~log(0.93)+(-0.76x)	1
OG0001675_1.inclade1.ortho4	arbore2015_ovary1_region	-1.5	0.71	y~log(0.71)+(-1.5x)	1
OG0001833_1.inclade1.ortho2	arbore2015_ovary1_region	-0.5	0.84	y~log(0.84)+(-0.5x)	1
OG0001863_1.inclade2.ortho2	arbore2015_ovary1_region	-0.85	0.64	y~log(0.64)+(-0.85x)	1
OG0001905_1.inclade1.ortho3	arbore2015_ovary1_region	-0.36	0.84	y~log(0.84)+(-0.36x)	1
OG0001993_2.inclade1.ortho7	arbore2015_ovary1_region	-0.79	0.72	y~log(0.72)+(-0.79x)	1
OG0002028_1.inclade1.ortho2	arbore2015_ovary1_region	-0.46	1.09	y~log(1.09)+(-0.46x)	1
OG0002220_2.inclade1.ortho2	arbore2015_ovary1_region	-1.08	0.94	y~log(0.94)+(-1.08x)	1
OG0002388_2.inclade1.ortho3	arbore2015_ovary1_region	-1.03	1	y~log(1)+(-1.03x)	1
OG0002408_1.inclade1.ortho4	arbore2015_ovary1_region	-0.99	0.87	y~log(0.87)+(-0.99x)	1
OG0002497_1.inclade1.ortho5	arbore2015_ovary1_region	0.12	0.76	y~log(0.76)+(0.12x)	0
OG0002586_1.inclade1.ortho1	arbore2015_ovary1_region	-1.41	0.93	y~log(0.93)+(-1.41x)	1
OG0002586_1.inclade1.ortho2	arbore2015_ovary1_region	-1.15	0.93	y~log(0.93)+(-1.15x)	1
OG0002944_1.inclade1.ortho1	arbore2015_ovary1_region	-0.96	0.85	y~log(0.85)+(-0.96x)	1
OG0003089_1.inclade1.ortho6	arbore2015_ovary1_region	-0.29	0.88	y~log(0.88)+(-0.29x)	1
OG0003090_1.inclade1.ortho5	arbore2015_ovary1_region	-0.48	0.75	y~log(0.75)+(-0.48x)	1
OG0003159_2.inclade1.ortho2	arbore2015_ovary1_region	-0.93	0.88	y~log(0.88)+(-0.93x)	1
OG0003159_2.inclade1.ortho5	arbore2015_ovary1_region	-0.6	0.96	y~log(0.96)+(-0.6x)	1
OG0003587_1.inclade1.ortho3	arbore2015_ovary1_region	-1.07	0.96	y~log(0.96)+(-1.07x)	1
OG0003742_1.inclade1.ortho3	arbore2015_ovary1_region	-1.2	0.93	y~log(0.93)+(-1.2x)	1
OG0004218_1.inclade1.ortho1	arbore2015_ovary1_region	0	0.8	y~log(0.8)+(0x)	0
OG0004388_1.inclade1.ortho5	arbore2015_ovary1_region	-0.21	0.97	y~log(0.97)+(-0.21x)	1
OG0004480_1.inclade1.ortho1	arbore2015_ovary1_region	-1.04	0.82	y~log(0.82)+(-1.04x)	1
OG0004725_1.inclade1.ortho3	arbore2015_ovary1_region	-0.32	0.99	y~log(0.99)+(-0.32x)	1
OG0005103_2_MIortho2	arbore2015_ovary1_region	-0.56	0.93	y~log(0.93)+(-0.56x)	1
OG0007481_1.inclade1.ortho1	arbore2015_ovary1_region	-0.89	1.01	y~log(1.01)+(-0.89x)	1
OG0007584_1_MIortho1	arbore2015_ovary1_region	-1.59	0.98	y~log(0.98)+(-1.59x)	1
OG0008047_2.unrooted-ortho	arbore2015_ovary1_region	-2.45	0.94	y~log(0.94)+(-2.45x)	1
OG0008253_3.unrooted-ortho	arbore2015_ovary1_region	-1.43	0.7	y~log(0.7)+(-1.43x)	1
OG0008585_1.inclade1.ortho2	arbore2015_ovary1_region	-0.46	0.9	y~log(0.9)+(-0.46x)	1
OG0009035_2_MIortho1	arbore2015_ovary1_region	-2.02	0.81	y~log(0.81)+(-2.02x)	1
OG0009080_2_MIortho1	arbore2015_ovary1_region	-0.99	0.82	y~log(0.82)+(-0.99x)	1
OG0009192_1_MIortho1	arbore2015_ovary1_region	-0.33	0.8	y~log(0.8)+(-0.33x)	1
OG0009205_1.inclade1.ortho1	arbore2015_ovary1_region	-0.69	0.92	y~log(0.92)+(-0.69x)	1
OG0009406_2_MIortho1	arbore2015_ovary1_region	-5.46	0.62	y~log(0.62)+(-5.46x)	1
OG0009573_2_MIortho1	arbore2015_ovary1_region	-1.19	0.89	y~log(0.89)+(-1.19x)	1
OG0009810_1.unrooted-ortho	arbore2015_ovary1_region	-1.28	0.79	y~log(0.79)+(-1.28x)	1
OG0010341_1_MIortho1	arbore2015_ovary1_region	-0.63	0.68	y~log(0.68)+(-0.63x)	1
OG0010695_1_MIortho1	arbore2015_ovary1_region	-1.31	0.78	y~log(0.78)+(-1.31x)	1
OG0010739_1_MIortho4	arbore2015_ovary1_region	-0.95	0.92	y~log(0.92)+(-0.95x)	1
OG0010818_1.unrooted-ortho	arbore2015_ovary1_region	-1.6	0.86	y~log(0.86)+(-1.6x)	1
OG0011654_1_MIortho1	arbore2015_ovary1_region	-1.14	0.76	y~log(0.76)+(-1.14x)	1
OG0011808_1.unrooted-ortho	arbore2015_ovary1_region	-1.81	0.93	y~log(0.93)+(-1.81x)	1
OG0011904_1_MIortho3	arbore2015_ovary1_region	-0.3	0.37	y~log(0.37)+(-0.3x)	1
OG0014871_1_MIortho1	arbore2015_ovary1_region	-4.29	1.09	y~log(1.09)+(-4.29x)	1
OG0014881_1_MIortho1	arbore2015_ovary1_region	-4.91	0.89	y~log(0.89)+(-4.91x)	1
OG0016207_1_MIortho1	arbore2015_ovary1_region	-3.72	0.76	y~log(0.76)+(-3.72x)	1
OG0000088_3.inclade2.ortho4	arbore2015_ovary2_region	-2.07	1.16	y~log(1.16)+(-2.07x)	1
OG0000222_1.inclade1.ortho11	arbore2015_ovary2_region	-0.5	0.91	y~log(0.91)+(-0.5x)	1
OG0000276_2.inclade12.ortho1	arbore2015_ovary2_region	-4.39	1.06	y~log(1.06)+(-4.39x)	1
OG0000286_2.inclade1.ortho8	arbore2015_ovary2_region	-1.18	0.95	y~log(0.95)+(-1.18x)	1
OG0000292_1.inclade1.ortho16	arbore2015_ovary2_region	-0.86	0.98	y~log(0.98)+(-0.86x)	1
OG0000383_2.inclade1.ortho6	arbore2015_ovary2_region	-0.36	0.99	y~log(0.99)+(-0.36x)	1
OG0000407_1.inclade1.ortho11	arbore2015_ovary2_region	-0.76	0.86	y~log(0.86)+(-0.76x)	1
OG0000414_1.inclade1.ortho15	arbore2015_ovary2_region	-1.77	0.98	y~log(0.98)+(-1.77x)	1
OG0000691_1.inclade2.ortho3	arbore2015_ovary2_region	-0.92	0.93	y~log(0.93)+(-0.92x)	1
OG0000898_1.inclade1.ortho6	arbore2015_ovary2_region	-0.79	0.96	y~log(0.96)+(-0.79x)	1
OG0000981_1.inclade2.ortho2	arbore2015_ovary2_region	-0.8	0.93	y~log(0.93)+(-0.8x)	1
OG0001295_1.inclade1.ortho1	arbore2015_ovary2_region	-1.42	0.96	y~log(0.96)+(-1.42x)	1
OG0001729_2.inclade1.ortho8	arbore2015_ovary2_region	-0.43	0.97	y~log(0.97)+(-0.43x)	1
OG0001863_1.inclade1.ortho4	arbore2015_ovary2_region	-0.13	0.58	y~log(0.58)+(-0.13x)	1
OG0001905_1.inclade1.ortho2	arbore2015_ovary2_region	-0.45	0.92	y~log(0.92)+(-0.45x)	1
OG0002597_2.inclade1.ortho1	arbore2015_ovary2_region	-0.33	0.87	y~log(0.87)+(-0.33x)	1
OG0002899_1.inclade1.ortho1	arbore2015_ovary2_region	-0.15	0.79	y~log(0.79)+(-0.15x)	1
OG0002904_1.inclade1.ortho9	arbore2015_ovary2_region	-0.2	1.03	y~log(1.03)+(-0.2x)	1
OG0003645_1.inclade1.ortho1	arbore2015_ovary2_region	-1.11	1.02	y~log(1.02)+(-1.11x)	1
OG0003804_1.inclade1.ortho1	arbore2015_ovary2_region	-1.26	1.02	y~log(1.02)+(-1.26x)	1
OG0004304_2_MIortho3	arbore2015_ovary2_region	-1.5	1.04	y~log(1.04)+(-1.5x)	1
OG0005202_1_MIortho1	arbore2015_ovary2_region	-2.73	1.02	y~log(1.02)+(-2.73x)	1
OG0005324_1_MIortho2	arbore2015_ovary2_region	-0.68	0.82	y~log(0.82)+(-0.68x)	1
OG0005676_1.inclade1.ortho4	arbore2015_ovary2_region	-0.43	0.97	y~log(0.97)+(-0.43x)	1
OG0006975_3_MIortho1	arbore2015_ovary2_region	-1	0.96	y~log(0.96)+(-1x)	1
OG0008443_1.inclade1.ortho1	arbore2015_ovary2_region	-0.23	0.84	y~log(0.84)+(-0.23x)	1
OG0010513_1_MIortho1	arbore2015_ovary2_region	-1.5	0.81	y~log(0.81)+(-1.5x)	1
OG0010585_1_MIortho1	arbore2015_ovary2_region	-1.44	0.81	y~log(0.81)+(-1.44x)	1
OG0012602_1.unrooted-ortho	arbore2015_ovary2_region	-1.29	1.04	y~log(1.04)+(-1.29x)	1
OG0013101_1_MIortho1	arbore2015_ovary2_region	-1.7	0.81	y~log(0.81)+(-1.7x)	1
OG0016214_1_MIortho1	arbore2015_ovary2_region	0.21	0.35	y~log(0.35)+(0.21x)	0
OG0018458_1_MIortho1	arbore2015_ovary2_region	-5.91	1.07	y~log(1.07)+(-5.91x)	1
OG0000024_1.inclade2.ortho6	arbore2015_tail_region	-1.28	1.08	y~log(1.08)+(-1.28x)	1
OG0000025_2.inclade6.ortho3	arbore2015_tail_region	-0.6	0.6	y~log(0.6)+(-0.6x)	1
OG0000060_1.inclade1.ortho11	arbore2015_tail_region	-0.22	0.52	y~log(0.52)+(-0.22x)	1
OG0000074_4.inclade28.ortho1	arbore2015_tail_region	-0.23	0.93	y~log(0.93)+(-0.23x)	1
OG0000076_3.inclade2.ortho4	arbore2015_tail_region	-0.8	0.89	y~log(0.89)+(-0.8x)	1
OG0000088_3.inclade1.ortho19	arbore2015_tail_region	-0.91	1.03	y~log(1.03)+(-0.91x)	1
OG0000117_2.inclade2.ortho4	arbore2015_tail_region	-0.32	1	y~log(1)+(-0.32x)	1
OG0000139_2.inclade1.ortho5	arbore2015_tail_region	-0.11	0.67	y~log(0.67)+(-0.11x)	1
OG0000145_1.inclade1.ortho28	arbore2015_tail_region	-2.05	0.81	y~log(0.81)+(-2.05x)	1
OG0000172_1.inclade2.ortho11	arbore2015_tail_region	-0.07	0.64	y~log(0.64)+(-0.07x)	1
OG0000196_1.inclade1.ortho40	arbore2015_tail_region	0.1	0.63	y~log(0.63)+(0.1x)	0
OG0000253_1.inclade1.ortho19	arbore2015_tail_region	-1.04	0.78	y~log(0.78)+(-1.04x)	1
OG0000266_1.inclade2.ortho1	arbore2015_tail_region	-0.83	0.91	y~log(0.91)+(-0.83x)	1
OG0000312_1.inclade1.ortho9	arbore2015_tail_region	-0.89	1	y~log(1)+(-0.89x)	1
OG0000313_1.inclade1.ortho20	arbore2015_tail_region	-0.8	0.93	y~log(0.93)+(-0.8x)	1
OG0000329_1.inclade1.ortho7	arbore2015_tail_region	-0.78	0.63	y~log(0.63)+(-0.78x)	1
OG0000450_2.inclade1.ortho5	arbore2015_tail_region	0.02	0.37	y~log(0.37)+(0.02x)	0
OG0000472_1.inclade1.ortho9	arbore2015_tail_region	0.01	0.6	y~log(0.6)+(0.01x)	0
OG0000495_1.inclade3.ortho3	arbore2015_tail_region	-0.64	0.88	y~log(0.88)+(-0.64x)	1
OG0000556_1_MIortho15	arbore2015_tail_region	-0.55	0.76	y~log(0.76)+(-0.55x)	1
OG0000603_1.inclade2.ortho3	arbore2015_tail_region	-0.65	1	y~log(1)+(-0.65x)	1
OG0000671_1.inclade1.ortho8	arbore2015_tail_region	-0.21	1	y~log(1)+(-0.21x)	1
OG0000701_1.inclade1.ortho9	arbore2015_tail_region	-0.66	0.94	y~log(0.94)+(-0.66x)	1
OG0000781_1.inclade3.ortho2	arbore2015_tail_region	-0.92	0.71	y~log(0.71)+(-0.92x)	1
OG0000799_1.inclade1.ortho12	arbore2015_tail_region	-0.94	1.17	y~log(1.17)+(-0.94x)	1
OG0000823_2.inclade1.ortho3	arbore2015_tail_region	0.08	0.84	y~log(0.84)+(0.08x)	0
OG0000850_1.inclade1.ortho3	arbore2015_tail_region	-0.54	0.86	y~log(0.86)+(-0.54x)	1
OG0000938_1.inclade2.ortho3	arbore2015_tail_region	-0.32	0.96	y~log(0.96)+(-0.32x)	1
OG0000971_2.inclade3.ortho2	arbore2015_tail_region	-0.97	0.91	y~log(0.91)+(-0.97x)	1
OG0001234_1.inclade1.ortho10	arbore2015_tail_region	-0.49	1.01	y~log(1.01)+(-0.49x)	1
OG0001330_2.inclade1.ortho2	arbore2015_tail_region	-0.37	0.83	y~log(0.83)+(-0.37x)	1
OG0001482_1.inclade1.ortho9	arbore2015_tail_region	-0.98	1.11	y~log(1.11)+(-0.98x)	1
OG0001507_1.inclade2.ortho2	arbore2015_tail_region	-0.29	0.92	y~log(0.92)+(-0.29x)	1
OG0001582_1.inclade1.ortho8	arbore2015_tail_region	-0.76	0.77	y~log(0.77)+(-0.76x)	1
OG0001926_1.inclade1.ortho1	arbore2015_tail_region	-0.82	0.96	y~log(0.96)+(-0.82x)	1
OG0002051_1.inclade1.ortho8	arbore2015_tail_region	-0.85	0.78	y~log(0.78)+(-0.85x)	1
OG0002174_1_MIortho4	arbore2015_tail_region	-1.23	0.75	y~log(0.75)+(-1.23x)	1
OG0002411_2.inclade1.ortho3	arbore2015_tail_region	1.57	0.43	y~log(0.43)+(1.57x)	0
OG0002420_3.inclade1.ortho6	arbore2015_tail_region	-0.21	0.94	y~log(0.94)+(-0.21x)	1
OG0002528_1.inclade2.ortho1	arbore2015_tail_region	-0.28	0.79	y~log(0.79)+(-0.28x)	1
OG0002759_1.inclade1.ortho4	arbore2015_tail_region	-1.15	0.62	y~log(0.62)+(-1.15x)	1
OG0002781_2.inclade1.ortho3	arbore2015_tail_region	-0.81	0.93	y~log(0.93)+(-0.81x)	1
OG0002846_2.inclade1.ortho4	arbore2015_tail_region	-0.27	0.83	y~log(0.83)+(-0.27x)	1
OG0002898_1.inclade1.ortho4	arbore2015_tail_region	-0.83	0.92	y~log(0.92)+(-0.83x)	1
OG0003007_1.inclade2.ortho1	arbore2015_tail_region	-0.79	0.89	y~log(0.89)+(-0.79x)	1
OG0003123_1.inclade1.ortho4	arbore2015_tail_region	-0.18	0.59	y~log(0.59)+(-0.18x)	1
OG0003276_1.inclade1.ortho2	arbore2015_tail_region	-1.1	0.89	y~log(0.89)+(-1.1x)	1
OG0003507_1.inclade1.ortho3	arbore2015_tail_region	-0.45	0.79	y~log(0.79)+(-0.45x)	1
OG0003627_1.inclade1.ortho2	arbore2015_tail_region	-0.35	0.88	y~log(0.88)+(-0.35x)	1
OG0003741_1.inclade1.ortho2	arbore2015_tail_region	-0.32	0.91	y~log(0.91)+(-0.32x)	1
OG0003741_1.inclade1.ortho3	arbore2015_tail_region	-0.84	0.72	y~log(0.72)+(-0.84x)	1
OG0003997_1.inclade1.ortho4	arbore2015_tail_region	-0.93	0.8	y~log(0.8)+(-0.93x)	1
OG0004119_1.inclade1.ortho4	arbore2015_tail_region	-0.39	0.91	y~log(0.91)+(-0.39x)	1
OG0004947_1.inclade1.ortho1	arbore2015_tail_region	-0.4	0.8	y~log(0.8)+(-0.4x)	1
OG0005275_1.inclade1.ortho4	arbore2015_tail_region	-1.13	0.89	y~log(0.89)+(-1.13x)	1
OG0006137_1_MIortho1	arbore2015_tail_region	2.77	0.18	y~log(0.18)+(2.77x)	0
OG0006137_1_MIortho2	arbore2015_tail_region	1.38	0.26	y~log(0.26)+(1.38x)	0
OG0006267_1.inclade1.ortho1	arbore2015_tail_region	-0.39	0.81	y~log(0.81)+(-0.39x)	1
OG0006329_1.inclade1.ortho2	arbore2015_tail_region	-0.71	0.46	y~log(0.46)+(-0.71x)	1
OG0006832_1_MIortho1	arbore2015_tail_region	-1.81	0.94	y~log(0.94)+(-1.81x)	1
OG0007375_1.inclade1.ortho3	arbore2015_tail_region	-0.27	1.01	y~log(1.01)+(-0.27x)	1
OG0008587_1.unrooted-ortho	arbore2015_tail_region	-1.35	0.94	y~log(0.94)+(-1.35x)	1
OG0008666_1_MIortho1	arbore2015_tail_region	-2.13	0.36	y~log(0.36)+(-2.13x)	1
OG0009258_1.inclade1.ortho1	arbore2015_tail_region	-0.6	0.89	y~log(0.89)+(-0.6x)	1
OG0009532_1_MIortho1	arbore2015_tail_region	-0.56	0.89	y~log(0.89)+(-0.56x)	1
OG0009878_1_MIortho2	arbore2015_tail_region	-0.93	0.54	y~log(0.54)+(-0.93x)	1
OG0010649_1.unrooted-ortho	arbore2015_tail_region	-1.13	0.84	y~log(0.84)+(-1.13x)	1
OG0011236_1_MIortho1	arbore2015_tail_region	-1.73	0.76	y~log(0.76)+(-1.73x)	1
OG0011441_1.unrooted-ortho	arbore2015_tail_region	-1.22	0.89	y~log(0.89)+(-1.22x)	1
OG0011490_1_MIortho1	arbore2015_tail_region	-0.58	0.72	y~log(0.72)+(-0.58x)	1
OG0012974_1.unrooted-ortho	arbore2015_tail_region	-4.15	0.92	y~log(0.92)+(-4.15x)	1
OG0013990_1_MIortho1	arbore2015_tail_region	-1.38	0.64	y~log(0.64)+(-1.38x)	1
OG0016237_1.unrooted-ortho	arbore2015_tail_region	-0.19	0.34	y~log(0.34)+(-0.19x)	1
OG0017757_1_MIortho1	arbore2015_tail_region	-4.34	1.03	y~log(1.03)+(-4.34x)	1
OG0018122_1.unrooted-ortho	arbore2015_tail_region	-1.52	0.71	y~log(0.71)+(-1.52x)	1
OG0019400_1.unrooted-ortho	arbore2015_tail_region	-0.93	0.58	y~log(0.58)+(-0.93x)	1
OG0000018_3.inclade1.ortho19	arbore2015_testes_region	-1.39	1.08	y~log(1.08)+(-1.39x)	1
OG0000018_3.inclade1.ortho42	arbore2015_testes_region	-2.97	1.16	y~log(1.16)+(-2.97x)	1
OG0000018_3.inclade1.ortho47	arbore2015_testes_region	-2.32	1.06	y~log(1.06)+(-2.32x)	1
OG0000018_3.inclade1.ortho72	arbore2015_testes_region	-2.32	1.04	y~log(1.04)+(-2.32x)	1
OG0000024_1.inclade13.ortho3	arbore2015_testes_region	-1.03	0.95	y~log(0.95)+(-1.03x)	1
OG0000029_2.inclade10.ortho3	arbore2015_testes_region	-1.13	0.66	y~log(0.66)+(-1.13x)	1
OG0000076_3.inclade1.ortho13	arbore2015_testes_region	-0.54	0.83	y~log(0.83)+(-0.54x)	1
OG0000079_1.inclade1.ortho11	arbore2015_testes_region	-3.74	1.09	y~log(1.09)+(-3.74x)	1
OG0000079_1.inclade1.ortho18	arbore2015_testes_region	-2.23	0.9	y~log(0.9)+(-2.23x)	1
OG0000088_3.inclade2.ortho8	arbore2015_testes_region	-1.02	1.08	y~log(1.08)+(-1.02x)	1
OG0000091_1.inclade1.ortho9	arbore2015_testes_region	-0.08	0.49	y~log(0.49)+(-0.08x)	1
OG0000104_2.inclade2.ortho14	arbore2015_testes_region	-1.39	0.84	y~log(0.84)+(-1.39x)	1
OG0000104_2.inclade2.ortho17	arbore2015_testes_region	-1.36	0.86	y~log(0.86)+(-1.36x)	1
OG0000104_2.inclade2.ortho3	arbore2015_testes_region	-2.93	0.9	y~log(0.9)+(-2.93x)	1
OG0000106_2.inclade1.ortho16	arbore2015_testes_region	-0.16	0.83	y~log(0.83)+(-0.16x)	1
OG0000108_2.inclade1.ortho19	arbore2015_testes_region	-0.39	0.76	y~log(0.76)+(-0.39x)	1
OG0000110_7_MIortho2	arbore2015_testes_region	-1.9	0.92	y~log(0.92)+(-1.9x)	1
OG0000110_8.inclade6.ortho3	arbore2015_testes_region	-0.44	0.91	y~log(0.91)+(-0.44x)	1
OG0000112_2.inclade3.ortho3	arbore2015_testes_region	-0.87	0.88	y~log(0.88)+(-0.87x)	1
OG0000120_1.inclade5.ortho3	arbore2015_testes_region	-1.33	0.81	y~log(0.81)+(-1.33x)	1
OG0000123_1.inclade2.ortho5	arbore2015_testes_region	-0.35	0.96	y~log(0.96)+(-0.35x)	1
OG0000132_1.inclade5.ortho3	arbore2015_testes_region	-0.14	0.76	y~log(0.76)+(-0.14x)	1
OG0000133_1_MIortho1	arbore2015_testes_region	-2.35	0.99	y~log(0.99)+(-2.35x)	1
OG0000138_4.inclade1.ortho13	arbore2015_testes_region	-2.67	0.8	y~log(0.8)+(-2.67x)	1
OG0000138_4.inclade1.ortho20	arbore2015_testes_region	-3.74	1.11	y~log(1.11)+(-3.74x)	1
OG0000138_4.inclade1.ortho24	arbore2015_testes_region	-2.45	0.97	y~log(0.97)+(-2.45x)	1
OG0000138_4.inclade1.ortho26	arbore2015_testes_region	-3.86	1.39	y~log(1.39)+(-3.86x)	1
OG0000138_4.inclade1.ortho31	arbore2015_testes_region	-2.7	0.71	y~log(0.71)+(-2.7x)	1
OG0000138_4.inclade1.ortho40	arbore2015_testes_region	-2.31	0.89	y~log(0.89)+(-2.31x)	1
OG0000141_3.inclade2.ortho25	arbore2015_testes_region	-0.63	0.97	y~log(0.97)+(-0.63x)	1
OG0000148_1.inclade1.ortho29	arbore2015_testes_region	0.15	0.5	y~log(0.5)+(0.15x)	0
OG0000149_1.inclade2.ortho3	arbore2015_testes_region	-1.44	0.93	y~log(0.93)+(-1.44x)	1
OG0000152_6.inclade1.ortho22	arbore2015_testes_region	-0.62	0.9	y~log(0.9)+(-0.62x)	1
OG0000165_1.inclade2.ortho2	arbore2015_testes_region	-0.65	0.68	y~log(0.68)+(-0.65x)	1
OG0000168_1.inclade2.ortho10	arbore2015_testes_region	-1.53	0.85	y~log(0.85)+(-1.53x)	1
OG0000172_1.inclade2.ortho21	arbore2015_testes_region	-2.15	1.11	y~log(1.11)+(-2.15x)	1
OG0000196_1.inclade1.ortho20	arbore2015_testes_region	-0.2	0.91	y~log(0.91)+(-0.2x)	1
OG0000198_3.inclade3.ortho6	arbore2015_testes_region	-0.5	0.94	y~log(0.94)+(-0.5x)	1
OG0000201_1.inclade1.ortho13	arbore2015_testes_region	-1.07	0.79	y~log(0.79)+(-1.07x)	1
OG0000205_1.inclade1.ortho1	arbore2015_testes_region	-1.74	0.99	y~log(0.99)+(-1.74x)	1
OG0000205_1.inclade1.ortho11	arbore2015_testes_region	-2.03	1.08	y~log(1.08)+(-2.03x)	1
OG0000205_1.inclade1.ortho2	arbore2015_testes_region	-4.16	1.12	y~log(1.12)+(-4.16x)	1
OG0000205_1.inclade1.ortho4	arbore2015_testes_region	-1.65	1.1	y~log(1.1)+(-1.65x)	1
OG0000205_1.inclade1.ortho7	arbore2015_testes_region	-1.12	0.67	y~log(0.67)+(-1.12x)	1
OG0000207_1.inclade1.ortho11	arbore2015_testes_region	-3.4	1.12	y~log(1.12)+(-3.4x)	1
OG0000215_1.inclade2.ortho3	arbore2015_testes_region	-1.37	0.93	y~log(0.93)+(-1.37x)	1
OG0000215_1.inclade2.ortho5	arbore2015_testes_region	-0.74	0.88	y~log(0.88)+(-0.74x)	1
OG0000216_1.inclade1.ortho15	arbore2015_testes_region	-0.6	0.86	y~log(0.86)+(-0.6x)	1
OG0000223_1.inclade1.ortho16	arbore2015_testes_region	-0.14	0.86	y~log(0.86)+(-0.14x)	1
OG0000225_2.inclade2.ortho12	arbore2015_testes_region	-2.5	1.08	y~log(1.08)+(-2.5x)	1
OG0000230_1.inclade7.ortho1	arbore2015_testes_region	-1.18	0.86	y~log(0.86)+(-1.18x)	1
OG0000247_1.inclade1.ortho7	arbore2015_testes_region	-0.74	0.95	y~log(0.95)+(-0.74x)	1
OG0000247_1.inclade3.ortho11	arbore2015_testes_region	-0.66	0.97	y~log(0.97)+(-0.66x)	1
OG0000247_1.inclade3.ortho5	arbore2015_testes_region	0.32	0.63	y~log(0.63)+(0.32x)	0
OG0000265_2.inclade3.ortho3	arbore2015_testes_region	-0.17	0.84	y~log(0.84)+(-0.17x)	1
OG0000285_1.inclade1.ortho6	arbore2015_testes_region	-0.74	0.88	y~log(0.88)+(-0.74x)	1
OG0000285_1.inclade1.ortho7	arbore2015_testes_region	-1.2	0.79	y~log(0.79)+(-1.2x)	1
OG0000285_1.inclade1.ortho8	arbore2015_testes_region	-0.48	0.66	y~log(0.66)+(-0.48x)	1
OG0000287_1.inclade1.ortho11	arbore2015_testes_region	-1.38	0.3	y~log(0.3)+(-1.38x)	1
OG0000292_1.inclade1.ortho15	arbore2015_testes_region	-2.25	1.05	y~log(1.05)+(-2.25x)	1
OG0000292_1.inclade1.ortho5	arbore2015_testes_region	-1.13	1.04	y~log(1.04)+(-1.13x)	1
OG0000296_4.inclade2.ortho11	arbore2015_testes_region	-0.79	1.03	y~log(1.03)+(-0.79x)	1
OG0000299_2.inclade1.ortho2	arbore2015_testes_region	0.11	0.62	y~log(0.62)+(0.11x)	0
OG0000305_1.inclade1.ortho11	arbore2015_testes_region	-0.79	0.86	y~log(0.86)+(-0.79x)	1
OG0000305_1.inclade1.ortho13	arbore2015_testes_region	-0.25	0.78	y~log(0.78)+(-0.25x)	1
OG0000305_1.inclade1.ortho17	arbore2015_testes_region	-0.7	1.05	y~log(1.05)+(-0.7x)	1
OG0000305_1.inclade1.ortho19	arbore2015_testes_region	-0.43	0.96	y~log(0.96)+(-0.43x)	1
OG0000305_1.inclade1.ortho24	arbore2015_testes_region	-0.79	0.99	y~log(0.99)+(-0.79x)	1
OG0000305_1.inclade1.ortho25	arbore2015_testes_region	-0.3	0.93	y~log(0.93)+(-0.3x)	1
OG0000321_1.inclade2.ortho4	arbore2015_testes_region	-0.66	0.93	y~log(0.93)+(-0.66x)	1
OG0000323_1.inclade1.ortho5	arbore2015_testes_region	-0.7	0.88	y~log(0.88)+(-0.7x)	1
OG0000329_1.inclade1.ortho9	arbore2015_testes_region	-0.55	1	y~log(1)+(-0.55x)	1
OG0000336_1.inclade1.ortho22	arbore2015_testes_region	-1.48	0.8	y~log(0.8)+(-1.48x)	1
OG0000351_1.inclade1.ortho15	arbore2015_testes_region	-1.39	0.85	y~log(0.85)+(-1.39x)	1
OG0000363_1.inclade2.ortho5	arbore2015_testes_region	-0.16	1	y~log(1)+(-0.16x)	1
OG0000365_2.inclade5.ortho1	arbore2015_testes_region	-1.11	0.6	y~log(0.6)+(-1.11x)	1
OG0000383_1_MIortho1	arbore2015_testes_region	-2.27	1.05	y~log(1.05)+(-2.27x)	1
OG0000395_1.inclade1.ortho21	arbore2015_testes_region	-0.44	1.04	y~log(1.04)+(-0.44x)	1
OG0000414_1.inclade1.ortho9	arbore2015_testes_region	-1.11	0.95	y~log(0.95)+(-1.11x)	1
OG0000435_3.inclade1.ortho7	arbore2015_testes_region	-1.13	0.97	y~log(0.97)+(-1.13x)	1
OG0000436_1.inclade1.ortho34	arbore2015_testes_region	-1.17	1.09	y~log(1.09)+(-1.17x)	1
OG0000440_1.inclade1.ortho3	arbore2015_testes_region	-2.53	1.04	y~log(1.04)+(-2.53x)	1
OG0000446_1.inclade1.ortho6	arbore2015_testes_region	-1.89	0.63	y~log(0.63)+(-1.89x)	1
OG0000454_1.inclade1.ortho7	arbore2015_testes_region	-0.49	0.76	y~log(0.76)+(-0.49x)	1
OG0000465_1.inclade3.ortho1	arbore2015_testes_region	-0.23	0.74	y~log(0.74)+(-0.23x)	1
OG0000475_3.inclade12.ortho1	arbore2015_testes_region	-0.5	0.87	y~log(0.87)+(-0.5x)	1
OG0000477_1.inclade1.ortho5	arbore2015_testes_region	-0.93	0.77	y~log(0.77)+(-0.93x)	1
OG0000480_1.inclade1.ortho10	arbore2015_testes_region	-0.79	0.98	y~log(0.98)+(-0.79x)	1
OG0000480_1.inclade1.ortho11	arbore2015_testes_region	-0.45	0.77	y~log(0.77)+(-0.45x)	1
OG0000480_1.inclade1.ortho13	arbore2015_testes_region	-0.48	1	y~log(1)+(-0.48x)	1
OG0000480_1.inclade1.ortho14	arbore2015_testes_region	-0.73	0.77	y~log(0.77)+(-0.73x)	1
OG0000480_1.inclade1.ortho6	arbore2015_testes_region	-1.98	1.12	y~log(1.12)+(-1.98x)	1
OG0000480_1.inclade1.ortho9	arbore2015_testes_region	-1.65	1.04	y~log(1.04)+(-1.65x)	1
OG0000484_1.inclade1.ortho5	arbore2015_testes_region	-1.48	0.96	y~log(0.96)+(-1.48x)	1
OG0000490_1.inclade1.ortho2	arbore2015_testes_region	-3.78	1.05	y~log(1.05)+(-3.78x)	1
OG0000505_1_MIortho4	arbore2015_testes_region	-1.66	1.07	y~log(1.07)+(-1.66x)	1
OG0000531_1.inclade1.ortho20	arbore2015_testes_region	-1.76	0.73	y~log(0.73)+(-1.76x)	1
OG0000556_1.inclade1.ortho9	arbore2015_testes_region	-0.51	0.69	y~log(0.69)+(-0.51x)	1
OG0000561_2.inclade1.ortho5	arbore2015_testes_region	-0.31	0.96	y~log(0.96)+(-0.31x)	1
OG0000571_1.inclade3.ortho3	arbore2015_testes_region	-0.67	0.94	y~log(0.94)+(-0.67x)	1
OG0000578_1.inclade1.ortho11	arbore2015_testes_region	-2.98	1.08	y~log(1.08)+(-2.98x)	1
OG0000581_1.inclade1.ortho17	arbore2015_testes_region	-1.61	1.11	y~log(1.11)+(-1.61x)	1
OG0000581_1.inclade1.ortho20	arbore2015_testes_region	-1.26	0.86	y~log(0.86)+(-1.26x)	1
OG0000588_1.inclade1.ortho5	arbore2015_testes_region	-0.63	0.71	y~log(0.71)+(-0.63x)	1
OG0000588_1.inclade1.ortho6	arbore2015_testes_region	-0.19	0.78	y~log(0.78)+(-0.19x)	1
OG0000588_1.inclade1.ortho9	arbore2015_testes_region	-0.88	0.89	y~log(0.89)+(-0.88x)	1
OG0000590_1.inclade1.ortho7	arbore2015_testes_region	-1.78	0.93	y~log(0.93)+(-1.78x)	1
OG0000597_2.inclade3.ortho1	arbore2015_testes_region	-1.52	0.9	y~log(0.9)+(-1.52x)	1
OG0000605_1_MIortho2	arbore2015_testes_region	-1.18	1.13	y~log(1.13)+(-1.18x)	1
OG0000607_1.inclade3.ortho1	arbore2015_testes_region	-0.52	0.82	y~log(0.82)+(-0.52x)	1
OG0000623_1.inclade1.ortho6	arbore2015_testes_region	-0.26	0.91	y~log(0.91)+(-0.26x)	1
OG0000625_1.inclade1.ortho10	arbore2015_testes_region	-2.14	1.05	y~log(1.05)+(-2.14x)	1
OG0000625_1.inclade1.ortho11	arbore2015_testes_region	-1.08	1.1	y~log(1.1)+(-1.08x)	1
OG0000625_1.inclade1.ortho13	arbore2015_testes_region	-0.54	1.01	y~log(1.01)+(-0.54x)	1
OG0000625_1.inclade1.ortho14	arbore2015_testes_region	-0.64	1.11	y~log(1.11)+(-0.64x)	1
OG0000625_1.inclade1.ortho15	arbore2015_testes_region	-0.41	1	y~log(1)+(-0.41x)	1
OG0000625_1.inclade1.ortho5	arbore2015_testes_region	-0.89	1.03	y~log(1.03)+(-0.89x)	1
OG0000651_1_MIortho1	arbore2015_testes_region	-2.6	1.09	y~log(1.09)+(-2.6x)	1
OG0000657_1.inclade2.ortho2	arbore2015_testes_region	-1.11	0.97	y~log(0.97)+(-1.11x)	1
OG0000678_1.inclade1.ortho3	arbore2015_testes_region	0.87	0.39	y~log(0.39)+(0.87x)	0
OG0000684_1.inclade2.ortho4	arbore2015_testes_region	-0.38	0.98	y~log(0.98)+(-0.38x)	1
OG0000684_1.inclade2.ortho6	arbore2015_testes_region	-0.8	1.08	y~log(1.08)+(-0.8x)	1
OG0000697_1_MIortho1	arbore2015_testes_region	-0.5	0.88	y~log(0.88)+(-0.5x)	1
OG0000698_1.inclade1.ortho8	arbore2015_testes_region	-1.22	0.94	y~log(0.94)+(-1.22x)	1
OG0000708_1.inclade1.ortho1	arbore2015_testes_region	-0.72	0.77	y~log(0.77)+(-0.72x)	1
OG0000708_1.inclade1.ortho2	arbore2015_testes_region	-0.66	0.91	y~log(0.91)+(-0.66x)	1
OG0000721_1.inclade1.ortho12	arbore2015_testes_region	-2.1	0.81	y~log(0.81)+(-2.1x)	1
OG0000721_1.inclade1.ortho4	arbore2015_testes_region	-1.87	1.04	y~log(1.04)+(-1.87x)	1
OG0000721_1.inclade1.ortho6	arbore2015_testes_region	-1.22	1.05	y~log(1.05)+(-1.22x)	1
OG0000727_1.inclade1.ortho9	arbore2015_testes_region	-3.43	1.09	y~log(1.09)+(-3.43x)	1
OG0000739_1.inclade1.ortho1	arbore2015_testes_region	-2.77	1.08	y~log(1.08)+(-2.77x)	1
OG0000751_3.inclade1.ortho7	arbore2015_testes_region	-0.28	1.03	y~log(1.03)+(-0.28x)	1
OG0000751_3.inclade1.ortho8	arbore2015_testes_region	-0.26	1.02	y~log(1.02)+(-0.26x)	1
OG0000765_1.inclade3.ortho1	arbore2015_testes_region	-1.2	0.71	y~log(0.71)+(-1.2x)	1
OG0000767_2.inclade2.ortho3	arbore2015_testes_region	-0.31	1.03	y~log(1.03)+(-0.31x)	1
OG0000777_1.inclade1.ortho5	arbore2015_testes_region	0.11	0.67	y~log(0.67)+(0.11x)	0
OG0000781_1.inclade1.ortho10	arbore2015_testes_region	-2.17	1.07	y~log(1.07)+(-2.17x)	1
OG0000781_1.inclade1.ortho3	arbore2015_testes_region	-1.59	0.91	y~log(0.91)+(-1.59x)	1
OG0000781_1.inclade2.ortho3	arbore2015_testes_region	-0.96	1.03	y~log(1.03)+(-0.96x)	1
OG0000782_1.inclade1.ortho7	arbore2015_testes_region	-0.15	0.79	y~log(0.79)+(-0.15x)	1
OG0000785_1.inclade1.ortho2	arbore2015_testes_region	-0.82	0.89	y~log(0.89)+(-0.82x)	1
OG0000797_1.inclade2.ortho10	arbore2015_testes_region	-0.11	0.45	y~log(0.45)+(-0.11x)	1
OG0000802_2_MIortho1	arbore2015_testes_region	-1.31	1.13	y~log(1.13)+(-1.31x)	1
OG0000802_2_MIortho4	arbore2015_testes_region	-1.43	1.05	y~log(1.05)+(-1.43x)	1
OG0000818_1.inclade1.ortho9	arbore2015_testes_region	-0.29	0.89	y~log(0.89)+(-0.29x)	1
OG0000838_2.inclade1.ortho7	arbore2015_testes_region	-0.19	1.01	y~log(1.01)+(-0.19x)	1
OG0000842_1.inclade5.ortho1	arbore2015_testes_region	-0.34	0.6	y~log(0.6)+(-0.34x)	1
OG0000853_1.inclade1.ortho2	arbore2015_testes_region	-0.61	0.89	y~log(0.89)+(-0.61x)	1
OG0000859_1.inclade1.ortho9	arbore2015_testes_region	-1.34	0.88	y~log(0.88)+(-1.34x)	1
OG0000865_1.inclade1.ortho5	arbore2015_testes_region	-2.23	0.74	y~log(0.74)+(-2.23x)	1
OG0000865_1.inclade1.ortho6	arbore2015_testes_region	-0.69	0.9	y~log(0.9)+(-0.69x)	1
OG0000865_1.inclade1.ortho8	arbore2015_testes_region	-1.41	0.93	y~log(0.93)+(-1.41x)	1
OG0000873_1.inclade1.ortho6	arbore2015_testes_region	-1.38	0.97	y~log(0.97)+(-1.38x)	1
OG0000877_2_MIortho2	arbore2015_testes_region	-1.15	1.08	y~log(1.08)+(-1.15x)	1
OG0000877_2_MIortho3	arbore2015_testes_region	-1.6	1.05	y~log(1.05)+(-1.6x)	1
OG0000893_2.inclade1.ortho1	arbore2015_testes_region	-0.69	1.04	y~log(1.04)+(-0.69x)	1
OG0000903_2.inclade1.ortho3	arbore2015_testes_region	-0.47	0.79	y~log(0.79)+(-0.47x)	1
OG0000952_2.inclade3.ortho3	arbore2015_testes_region	1.12	0.35	y~log(0.35)+(1.12x)	0
OG0000967_1_MIortho3	arbore2015_testes_region	-1.23	1.02	y~log(1.02)+(-1.23x)	1
OG0000986_1.inclade1.ortho3	arbore2015_testes_region	-1.49	1.07	y~log(1.07)+(-1.49x)	1
OG0000986_1.inclade1.ortho4	arbore2015_testes_region	-0.57	0.48	y~log(0.48)+(-0.57x)	1
OG0000995_1.inclade1.ortho9	arbore2015_testes_region	-0.32	0.95	y~log(0.95)+(-0.32x)	1
OG0001015_1.inclade1.ortho6	arbore2015_testes_region	-1.4	0.77	y~log(0.77)+(-1.4x)	1
OG0001033_1_MIortho3	arbore2015_testes_region	-1.38	0.98	y~log(0.98)+(-1.38x)	1
OG0001036_1.inclade1.ortho1	arbore2015_testes_region	-1.34	0.92	y~log(0.92)+(-1.34x)	1
OG0001065_1_MIortho3	arbore2015_testes_region	-1.3	1.11	y~log(1.11)+(-1.3x)	1
OG0001067_1.inclade2.ortho7	arbore2015_testes_region	-0.9	0.88	y~log(0.88)+(-0.9x)	1
OG0001079_6_MIortho7	arbore2015_testes_region	-0.91	1.03	y~log(1.03)+(-0.91x)	1
OG0001086_1.inclade1.ortho7	arbore2015_testes_region	-0.32	0.79	y~log(0.79)+(-0.32x)	1
OG0001093_1_MIortho1	arbore2015_testes_region	-2.26	1.14	y~log(1.14)+(-2.26x)	1
OG0001118_2.inclade1.ortho4	arbore2015_testes_region	-1.52	0.95	y~log(0.95)+(-1.52x)	1
OG0001144_1.inclade1.ortho4	arbore2015_testes_region	-0.92	1.11	y~log(1.11)+(-0.92x)	1
OG0001145_1.inclade1.ortho3	arbore2015_testes_region	-0.9	1.08	y~log(1.08)+(-0.9x)	1
OG0001145_1.inclade1.ortho5	arbore2015_testes_region	-0.52	0.93	y~log(0.93)+(-0.52x)	1
OG0001150_1.inclade2.ortho6	arbore2015_testes_region	-0.79	0.86	y~log(0.86)+(-0.79x)	1
OG0001164_1.inclade1.ortho6	arbore2015_testes_region	-2.3	1.02	y~log(1.02)+(-2.3x)	1
OG0001182_1.inclade1.ortho3	arbore2015_testes_region	-0.48	0.77	y~log(0.77)+(-0.48x)	1
OG0001192_2.inclade1.ortho1	arbore2015_testes_region	-0.36	1.03	y~log(1.03)+(-0.36x)	1
OG0001201_1.inclade1.ortho3	arbore2015_testes_region	-0.58	0.59	y~log(0.59)+(-0.58x)	1
OG0001206_1.inclade1.ortho10	arbore2015_testes_region	-1.5	0.46	y~log(0.46)+(-1.5x)	1
OG0001219_1.inclade1.ortho3	arbore2015_testes_region	-0.75	0.96	y~log(0.96)+(-0.75x)	1
OG0001227_1.inclade1.ortho5	arbore2015_testes_region	-1.5	1.05	y~log(1.05)+(-1.5x)	1
OG0001228_1.inclade1.ortho1	arbore2015_testes_region	-1.37	0.99	y~log(0.99)+(-1.37x)	1
OG0001228_1.inclade1.ortho3	arbore2015_testes_region	-0.89	1.01	y~log(1.01)+(-0.89x)	1
OG0001228_1.inclade1.ortho4	arbore2015_testes_region	-0.54	1.01	y~log(1.01)+(-0.54x)	1
OG0001228_1.inclade1.ortho5	arbore2015_testes_region	-1.11	0.93	y~log(0.93)+(-1.11x)	1
OG0001231_1.inclade1.ortho2	arbore2015_testes_region	-1.48	0.92	y~log(0.92)+(-1.48x)	1
OG0001244_1.inclade1.ortho3	arbore2015_testes_region	-0.29	0.91	y~log(0.91)+(-0.29x)	1
OG0001273_1_MIortho10	arbore2015_testes_region	-0.09	1.06	y~log(1.06)+(-0.09x)	1
OG0001273_1_MIortho9	arbore2015_testes_region	-0.04	0.94	y~log(0.94)+(-0.04x)	1
OG0001347_3_MIortho5	arbore2015_testes_region	-1.19	1.04	y~log(1.04)+(-1.19x)	1
OG0001411_3_MIortho2	arbore2015_testes_region	-1.08	1.04	y~log(1.04)+(-1.08x)	1
OG0001425_2.inclade1.ortho5	arbore2015_testes_region	-0.55	1	y~log(1)+(-0.55x)	1
OG0001425_2.inclade1.ortho6	arbore2015_testes_region	-0.53	0.91	y~log(0.91)+(-0.53x)	1
OG0001425_2.inclade1.ortho7	arbore2015_testes_region	-0.08	0.92	y~log(0.92)+(-0.08x)	1
OG0001446_1.inclade1.ortho3	arbore2015_testes_region	-0.79	0.87	y~log(0.87)+(-0.79x)	1
OG0001520_2.inclade1.ortho3	arbore2015_testes_region	-0.36	1.03	y~log(1.03)+(-0.36x)	1
OG0001520_2.inclade1.ortho7	arbore2015_testes_region	-0.9	1.13	y~log(1.13)+(-0.9x)	1
OG0001520_2.inclade1.ortho8	arbore2015_testes_region	-0.44	1.04	y~log(1.04)+(-0.44x)	1
OG0001521_1.inclade1.ortho6	arbore2015_testes_region	-0.32	0.91	y~log(0.91)+(-0.32x)	1
OG0001533_1.inclade1.ortho3	arbore2015_testes_region	-0.61	0.98	y~log(0.98)+(-0.61x)	1
OG0001633_1.inclade1.ortho3	arbore2015_testes_region	-0.36	0.86	y~log(0.86)+(-0.36x)	1
OG0001667_1.inclade1.ortho7	arbore2015_testes_region	-0.53	0.97	y~log(0.97)+(-0.53x)	1
OG0001677_3.inclade1.ortho1	arbore2015_testes_region	-0.24	0.78	y~log(0.78)+(-0.24x)	1
OG0001677_3.inclade1.ortho2	arbore2015_testes_region	-0.53	0.77	y~log(0.77)+(-0.53x)	1
OG0001688_1.inclade1.ortho4	arbore2015_testes_region	-1.17	0.94	y~log(0.94)+(-1.17x)	1
OG0001725_2_MIortho3	arbore2015_testes_region	-0.21	0.96	y~log(0.96)+(-0.21x)	1
OG0001725_2_MIortho4	arbore2015_testes_region	-1.11	1	y~log(1)+(-1.11x)	1
OG0001725_2_MIortho6	arbore2015_testes_region	-2.51	1.1	y~log(1.1)+(-2.51x)	1
OG0001725_2_MIortho8	arbore2015_testes_region	-0.7	0.96	y~log(0.96)+(-0.7x)	1
OG0001794_1.inclade2.ortho2	arbore2015_testes_region	1.04	0.32	y~log(0.32)+(1.04x)	0
OG0001797_2_MIortho1	arbore2015_testes_region	-0.38	1.03	y~log(1.03)+(-0.38x)	1
OG0001842_1.inclade1.ortho2	arbore2015_testes_region	0.6	0.55	y~log(0.55)+(0.6x)	0
OG0001870_1.inclade1.ortho8	arbore2015_testes_region	-0.98	1.02	y~log(1.02)+(-0.98x)	1
OG0001871_1.inclade1.ortho4	arbore2015_testes_region	-0.33	0.98	y~log(0.98)+(-0.33x)	1
OG0001882_1.inclade2.ortho2	arbore2015_testes_region	-0.64	0.98	y~log(0.98)+(-0.64x)	1
OG0001898_1.inclade1.ortho2	arbore2015_testes_region	-0.58	0.89	y~log(0.89)+(-0.58x)	1
OG0001926_1.inclade1.ortho4	arbore2015_testes_region	-0.22	0.85	y~log(0.85)+(-0.22x)	1
OG0001948_1.inclade1.ortho2	arbore2015_testes_region	-1	1.01	y~log(1.01)+(-1x)	1
OG0001964_2_MIortho4	arbore2015_testes_region	-0.74	1.07	y~log(1.07)+(-0.74x)	1
OG0001964_2_MIortho6	arbore2015_testes_region	-0.89	1.1	y~log(1.1)+(-0.89x)	1
OG0001973_1_MIortho4	arbore2015_testes_region	-3.96	0.97	y~log(0.97)+(-3.96x)	1
OG0001985_1.inclade1.ortho10	arbore2015_testes_region	-0.32	0.99	y~log(0.99)+(-0.32x)	1
OG0002015_1.inclade1.ortho6	arbore2015_testes_region	-0.77	1	y~log(1)+(-0.77x)	1
OG0002025_1.inclade1.ortho3	arbore2015_testes_region	-0.77	0.99	y~log(0.99)+(-0.77x)	1
OG0002096_2.inclade4.ortho1	arbore2015_testes_region	-0.57	0.99	y~log(0.99)+(-0.57x)	1
OG0002129_1_MIortho6	arbore2015_testes_region	-2.35	1.12	y~log(1.12)+(-2.35x)	1
OG0002171_1.inclade1.ortho4	arbore2015_testes_region	-0.51	0.92	y~log(0.92)+(-0.51x)	1
OG0002175_1_MIortho4	arbore2015_testes_region	-2.83	0.96	y~log(0.96)+(-2.83x)	1
OG0002182_1_MIortho2	arbore2015_testes_region	-1.09	1.08	y~log(1.08)+(-1.09x)	1
OG0002191_1.inclade1.ortho4	arbore2015_testes_region	-1.22	0.87	y~log(0.87)+(-1.22x)	1
OG0002224_1.inclade1.ortho8	arbore2015_testes_region	-0.67	1.01	y~log(1.01)+(-0.67x)	1
OG0002293_1.inclade1.ortho4	arbore2015_testes_region	-0.09	0.74	y~log(0.74)+(-0.09x)	1
OG0002320_1.inclade1.ortho2	arbore2015_testes_region	-0.82	1.06	y~log(1.06)+(-0.82x)	1
OG0002330_1.inclade1.ortho2	arbore2015_testes_region	-1.75	0.82	y~log(0.82)+(-1.75x)	1
OG0002340_1.inclade1.ortho5	arbore2015_testes_region	-0.74	0.95	y~log(0.95)+(-0.74x)	1
OG0002349_1.inclade1.ortho4	arbore2015_testes_region	-1.65	0.63	y~log(0.63)+(-1.65x)	1
OG0002384_1.inclade1.ortho2	arbore2015_testes_region	-2.16	1.14	y~log(1.14)+(-2.16x)	1
OG0002388_2.inclade1.ortho7	arbore2015_testes_region	-1.09	1.07	y~log(1.07)+(-1.09x)	1
OG0002390_1.inclade1.ortho7	arbore2015_testes_region	-0.53	1.02	y~log(1.02)+(-0.53x)	1
OG0002399_1_MIortho2	arbore2015_testes_region	-0.5	1.05	y~log(1.05)+(-0.5x)	1
OG0002399_1_MIortho3	arbore2015_testes_region	-1.72	1.09	y~log(1.09)+(-1.72x)	1
OG0002453_1.inclade2.ortho3	arbore2015_testes_region	-0.45	0.44	y~log(0.44)+(-0.45x)	1
OG0002478_1.inclade1.ortho5	arbore2015_testes_region	-1.81	0.84	y~log(0.84)+(-1.81x)	1
OG0002496_1.inclade1.ortho1	arbore2015_testes_region	-1.27	0.96	y~log(0.96)+(-1.27x)	1
OG0002525_1.inclade1.ortho3	arbore2015_testes_region	-0.57	1.07	y~log(1.07)+(-0.57x)	1
OG0002525_1.inclade1.ortho4	arbore2015_testes_region	-0.72	1.01	y~log(1.01)+(-0.72x)	1
OG0002539_1.inclade1.ortho2	arbore2015_testes_region	-0.04	1.05	y~log(1.05)+(-0.04x)	1
OG0002588_1.inclade1.ortho7	arbore2015_testes_region	-0.96	0.86	y~log(0.86)+(-0.96x)	1
OG0002605_2.inclade1.ortho10	arbore2015_testes_region	-0.91	1.03	y~log(1.03)+(-0.91x)	1
OG0002608_1.inclade1.ortho4	arbore2015_testes_region	-1.58	1.04	y~log(1.04)+(-1.58x)	1
OG0002611_1.inclade1.ortho2	arbore2015_testes_region	-0.86	0.96	y~log(0.96)+(-0.86x)	1
OG0002654_6_MIortho2	arbore2015_testes_region	-0.74	1.04	y~log(1.04)+(-0.74x)	1
OG0002703_1.inclade1.ortho4	arbore2015_testes_region	-1.9	0.77	y~log(0.77)+(-1.9x)	1
OG0002738_1_MIortho1	arbore2015_testes_region	-0.28	1.06	y~log(1.06)+(-0.28x)	1
OG0002738_1_MIortho3	arbore2015_testes_region	-0.18	1.05	y~log(1.05)+(-0.18x)	1
OG0002754_1.inclade1.ortho3	arbore2015_testes_region	-0.08	0.98	y~log(0.98)+(-0.08x)	1
OG0002777_1.inclade1.ortho5	arbore2015_testes_region	-0.51	0.97	y~log(0.97)+(-0.51x)	1
OG0002813_1.inclade1.ortho3	arbore2015_testes_region	-0.33	0.73	y~log(0.73)+(-0.33x)	1
OG0002836_1_MIortho5	arbore2015_testes_region	-0.17	1.05	y~log(1.05)+(-0.17x)	1
OG0002853_1.inclade1.ortho3	arbore2015_testes_region	-1.92	0.85	y~log(0.85)+(-1.92x)	1
OG0002887_1.inclade1.ortho2	arbore2015_testes_region	0.15	0.93	y~log(0.93)+(0.15x)	0
OG0002912_1.inclade1.ortho4	arbore2015_testes_region	-0.9	0.88	y~log(0.88)+(-0.9x)	1
OG0002965_1.inclade1.ortho6	arbore2015_testes_region	-0.34	0.93	y~log(0.93)+(-0.34x)	1
OG0002969_1.inclade1.ortho6	arbore2015_testes_region	-0.33	0.46	y~log(0.46)+(-0.33x)	1
OG0002995_1.inclade1.ortho2	arbore2015_testes_region	-0.37	0.83	y~log(0.83)+(-0.37x)	1
OG0003000_1.inclade1.ortho2	arbore2015_testes_region	-1.09	1.01	y~log(1.01)+(-1.09x)	1
OG0003000_1.inclade1.ortho3	arbore2015_testes_region	-0.41	0.95	y~log(0.95)+(-0.41x)	1
OG0003019_2_MIortho1	arbore2015_testes_region	-0.36	0.83	y~log(0.83)+(-0.36x)	1
OG0003085_1.inclade1.ortho4	arbore2015_testes_region	-0.1	0.5	y~log(0.5)+(-0.1x)	1
OG0003150_1.inclade1.ortho4	arbore2015_testes_region	-1.18	0.98	y~log(0.98)+(-1.18x)	1
OG0003184_1_MIortho1	arbore2015_testes_region	-0.37	0.99	y~log(0.99)+(-0.37x)	1
OG0003201_1_MIortho1	arbore2015_testes_region	-1.3	1.03	y~log(1.03)+(-1.3x)	1
OG0003217_2_MIortho2	arbore2015_testes_region	-2.52	1.1	y~log(1.1)+(-2.52x)	1
OG0003314_1_MIortho2	arbore2015_testes_region	-1.74	0.87	y~log(0.87)+(-1.74x)	1
OG0003488_1.inclade1.ortho3	arbore2015_testes_region	-0.94	1.02	y~log(1.02)+(-0.94x)	1
OG0003488_1.inclade1.ortho4	arbore2015_testes_region	-0.89	0.95	y~log(0.95)+(-0.89x)	1
OG0003509_1.inclade1.ortho5	arbore2015_testes_region	-0.58	0.84	y~log(0.84)+(-0.58x)	1
OG0003534_2.inclade1.ortho3	arbore2015_testes_region	-0.41	0.95	y~log(0.95)+(-0.41x)	1
OG0003544_1_MIortho3	arbore2015_testes_region	-4.99	1.05	y~log(1.05)+(-4.99x)	1
OG0003634_2_MIortho3	arbore2015_testes_region	-1.4	1.04	y~log(1.04)+(-1.4x)	1
OG0003651_1.inclade1.ortho2	arbore2015_testes_region	-1.47	0.81	y~log(0.81)+(-1.47x)	1
OG0003770_1.inclade1.ortho2	arbore2015_testes_region	-0.62	0.92	y~log(0.92)+(-0.62x)	1
OG0003806_1.inclade1.ortho4	arbore2015_testes_region	-0.01	0.84	y~log(0.84)+(-0.01x)	1
OG0003883_1.inclade1.ortho5	arbore2015_testes_region	-0.43	0.71	y~log(0.71)+(-0.43x)	1
OG0003887_1.inclade1.ortho1	arbore2015_testes_region	-1.23	1.06	y~log(1.06)+(-1.23x)	1
OG0003887_1.inclade1.ortho2	arbore2015_testes_region	-1.65	1	y~log(1)+(-1.65x)	1
OG0003908_1_MIortho3	arbore2015_testes_region	-2.41	0.97	y~log(0.97)+(-2.41x)	1
OG0003956_1.inclade1.ortho1	arbore2015_testes_region	-1.79	1.02	y~log(1.02)+(-1.79x)	1
OG0003982_1.inclade1.ortho2	arbore2015_testes_region	-0.06	0.8	y~log(0.8)+(-0.06x)	1
OG0004141_1.inclade1.ortho3	arbore2015_testes_region	-1.39	0.7	y~log(0.7)+(-1.39x)	1
OG0004159_1.inclade1.ortho1	arbore2015_testes_region	-0.24	0.97	y~log(0.97)+(-0.24x)	1
OG0004192_1_MIortho1	arbore2015_testes_region	-1.48	1.02	y~log(1.02)+(-1.48x)	1
OG0004194_1.inclade1.ortho3	arbore2015_testes_region	-0.38	0.9	y~log(0.9)+(-0.38x)	1
OG0004276_2_MIortho1	arbore2015_testes_region	-1.83	1.08	y~log(1.08)+(-1.83x)	1
OG0004281_1.inclade1.ortho1	arbore2015_testes_region	-0.97	1.24	y~log(1.24)+(-0.97x)	1
OG0004321_1.inclade1.ortho2	arbore2015_testes_region	-0.66	0.68	y~log(0.68)+(-0.66x)	1
OG0004377_1.inclade1.ortho1	arbore2015_testes_region	-1.04	1.08	y~log(1.08)+(-1.04x)	1
OG0004390_1.inclade1.ortho4	arbore2015_testes_region	-2.32	0.94	y~log(0.94)+(-2.32x)	1
OG0004419_1.inclade1.ortho2	arbore2015_testes_region	-1.59	0.96	y~log(0.96)+(-1.59x)	1
OG0004428_1_MIortho5	arbore2015_testes_region	-0.22	0.99	y~log(0.99)+(-0.22x)	1
OG0004547_2_MIortho2	arbore2015_testes_region	-2.33	1.08	y~log(1.08)+(-2.33x)	1
OG0004601_1.inclade1.ortho1	arbore2015_testes_region	-0.6	0.99	y~log(0.99)+(-0.6x)	1
OG0004601_1.inclade1.ortho2	arbore2015_testes_region	-0.84	0.98	y~log(0.98)+(-0.84x)	1
OG0004716_1.inclade1.ortho2	arbore2015_testes_region	-1.08	0.93	y~log(0.93)+(-1.08x)	1
OG0004720_1_MIortho1	arbore2015_testes_region	-2.18	0.96	y~log(0.96)+(-2.18x)	1
OG0004953_1.inclade1.ortho4	arbore2015_testes_region	-0.54	1.03	y~log(1.03)+(-0.54x)	1
OG0005115_1.inclade1.ortho1	arbore2015_testes_region	-0.16	0.89	y~log(0.89)+(-0.16x)	1
OG0005211_1.inclade1.ortho2	arbore2015_testes_region	-0.55	0.99	y~log(0.99)+(-0.55x)	1
OG0005277_1.inclade1.ortho1	arbore2015_testes_region	-1.28	0.96	y~log(0.96)+(-1.28x)	1
OG0005283_1.inclade1.ortho5	arbore2015_testes_region	-0.29	0.92	y~log(0.92)+(-0.29x)	1
OG0005307_1_MIortho1	arbore2015_testes_region	-0.63	0.96	y~log(0.96)+(-0.63x)	1
OG0005351_3_MIortho3	arbore2015_testes_region	-0.13	0.71	y~log(0.71)+(-0.13x)	1
OG0005387_1_MIortho1	arbore2015_testes_region	-0.09	1.03	y~log(1.03)+(-0.09x)	1
OG0005402_1_MIortho7	arbore2015_testes_region	-0.45	1.04	y~log(1.04)+(-0.45x)	1
OG0005505_1.inclade1.ortho4	arbore2015_testes_region	0.57	0.69	y~log(0.69)+(0.57x)	0
OG0005541_1.inclade1.ortho5	arbore2015_testes_region	-1.48	1	y~log(1)+(-1.48x)	1
OG0005575_1.inclade1.ortho1	arbore2015_testes_region	-1.26	1.03	y~log(1.03)+(-1.26x)	1
OG0005589_1.inclade1.ortho1	arbore2015_testes_region	-0.4	1.02	y~log(1.02)+(-0.4x)	1
OG0005596_1.inclade1.ortho1	arbore2015_testes_region	-0.26	1.01	y~log(1.01)+(-0.26x)	1
OG0005654_2_MIortho2	arbore2015_testes_region	-1.46	1	y~log(1)+(-1.46x)	1
OG0005673_1.inclade1.ortho7	arbore2015_testes_region	-0.4	1.07	y~log(1.07)+(-0.4x)	1
OG0005702_1.inclade1.ortho5	arbore2015_testes_region	0.52	0.66	y~log(0.66)+(0.52x)	0
OG0005824_1.inclade1.ortho3	arbore2015_testes_region	-1.07	0.76	y~log(0.76)+(-1.07x)	1
OG0005861_1.inclade1.ortho1	arbore2015_testes_region	-0.26	0.89	y~log(0.89)+(-0.26x)	1
OG0005918_3.inclade1.ortho1	arbore2015_testes_region	-0.42	0.96	y~log(0.96)+(-0.42x)	1
OG0005938_1_MIortho1	arbore2015_testes_region	-3.53	1.11	y~log(1.11)+(-3.53x)	1
OG0006092_1_MIortho2	arbore2015_testes_region	0.68	0.8	y~log(0.8)+(0.68x)	0
OG0006149_1_MIortho1	arbore2015_testes_region	-0.91	1.08	y~log(1.08)+(-0.91x)	1
OG0006181_1.inclade1.ortho1	arbore2015_testes_region	-1.19	0.89	y~log(0.89)+(-1.19x)	1
OG0006231_1_MIortho3	arbore2015_testes_region	-0.53	1.02	y~log(1.02)+(-0.53x)	1
OG0006246_1_MIortho1	arbore2015_testes_region	-0.02	1.02	y~log(1.02)+(-0.02x)	1
OG0006261_1.inclade1.ortho4	arbore2015_testes_region	-1.51	0.9	y~log(0.9)+(-1.51x)	1
OG0006300_1.inclade1.ortho1	arbore2015_testes_region	-1.5	1.09	y~log(1.09)+(-1.5x)	1
OG0006463_1_MIortho1	arbore2015_testes_region	-2.58	1.17	y~log(1.17)+(-2.58x)	1
OG0006492_1.inclade1.ortho2	arbore2015_testes_region	-0.34	0.89	y~log(0.89)+(-0.34x)	1
OG0006518_2.inclade1.ortho4	arbore2015_testes_region	-0.75	1	y~log(1)+(-0.75x)	1
OG0006529_1.inclade1.ortho2	arbore2015_testes_region	-0.96	0.91	y~log(0.91)+(-0.96x)	1
OG0006530_1.inclade1.ortho1	arbore2015_testes_region	-0.36	1.04	y~log(1.04)+(-0.36x)	1
OG0006572_2_MIortho1	arbore2015_testes_region	-1.11	1.01	y~log(1.01)+(-1.11x)	1
OG0006581_1_MIortho2	arbore2015_testes_region	-2.45	1.06	y~log(1.06)+(-2.45x)	1
OG0006627_2_MIortho1	arbore2015_testes_region	-0.72	1.07	y~log(1.07)+(-0.72x)	1
OG0006632_4_MIortho1	arbore2015_testes_region	-1.13	1.09	y~log(1.09)+(-1.13x)	1
OG0006680_2_MIortho1	arbore2015_testes_region	-1.48	0.46	y~log(0.46)+(-1.48x)	1
OG0006841_3.unrooted-ortho	arbore2015_testes_region	-1.12	0.9	y~log(0.9)+(-1.12x)	1
OG0006861_1.inclade1.ortho1	arbore2015_testes_region	-0.68	0.97	y~log(0.97)+(-0.68x)	1
OG0006882_1.inclade1.ortho1	arbore2015_testes_region	-0.85	0.92	y~log(0.92)+(-0.85x)	1
OG0006886_3_MIortho1	arbore2015_testes_region	-0.7	0.91	y~log(0.91)+(-0.7x)	1
OG0006915_1_MIortho1	arbore2015_testes_region	-1.37	0.9	y~log(0.9)+(-1.37x)	1
OG0007038_1.inclade1.ortho1	arbore2015_testes_region	-1.11	1.21	y~log(1.21)+(-1.11x)	1
OG0007115_1.inclade1.ortho2	arbore2015_testes_region	-0.84	0.89	y~log(0.89)+(-0.84x)	1
OG0007302_1_MIortho1	arbore2015_testes_region	-1.82	0.95	y~log(0.95)+(-1.82x)	1
OG0007394_1.inclade1.ortho3	arbore2015_testes_region	-0.18	0.89	y~log(0.89)+(-0.18x)	1
OG0007418_1_MIortho1	arbore2015_testes_region	-1.15	1	y~log(1)+(-1.15x)	1
OG0007427_1_MIortho1	arbore2015_testes_region	-3.34	1.23	y~log(1.23)+(-3.34x)	1
OG0007453_1.inclade1.ortho2	arbore2015_testes_region	-0.45	0.95	y~log(0.95)+(-0.45x)	1
OG0007466_1_MIortho1	arbore2015_testes_region	-1.14	1.01	y~log(1.01)+(-1.14x)	1
OG0007569_1_MIortho1	arbore2015_testes_region	-1.16	1	y~log(1)+(-1.16x)	1
OG0007612_1.inclade1.ortho6	arbore2015_testes_region	-0.09	0.74	y~log(0.74)+(-0.09x)	1
OG0007614_1.inclade1.ortho1	arbore2015_testes_region	-1.02	0.75	y~log(0.75)+(-1.02x)	1
OG0007639_2_MIortho1	arbore2015_testes_region	-1.95	0.75	y~log(0.75)+(-1.95x)	1
OG0007699_5_MIortho3	arbore2015_testes_region	-1.39	1.02	y~log(1.02)+(-1.39x)	1
OG0007705_2_MIortho2	arbore2015_testes_region	-0.39	0.84	y~log(0.84)+(-0.39x)	1
OG0007737_1.inclade1.ortho2	arbore2015_testes_region	-0.35	0.78	y~log(0.78)+(-0.35x)	1
OG0007757_1_MIortho1	arbore2015_testes_region	-1.99	1	y~log(1)+(-1.99x)	1
OG0007767_3_MIortho1	arbore2015_testes_region	-1.35	0.96	y~log(0.96)+(-1.35x)	1
OG0007890_2_MIortho1	arbore2015_testes_region	-1.06	0.83	y~log(0.83)+(-1.06x)	1
OG0007954_3_MIortho2	arbore2015_testes_region	-2.39	1.16	y~log(1.16)+(-2.39x)	1
OG0007999_2_MIortho1	arbore2015_testes_region	-1.23	0.84	y~log(0.84)+(-1.23x)	1
OG0008017_1.inclade1.ortho1	arbore2015_testes_region	-1.08	0.86	y~log(0.86)+(-1.08x)	1
OG0008053_1_MIortho1	arbore2015_testes_region	-2.81	1	y~log(1)+(-2.81x)	1
OG0008179_1_MIortho1	arbore2015_testes_region	-1.9	0.98	y~log(0.98)+(-1.9x)	1
OG0008228_1.inclade1.ortho1	arbore2015_testes_region	-0.67	0.82	y~log(0.82)+(-0.67x)	1
OG0008246_1_MIortho1	arbore2015_testes_region	-1	0.94	y~log(0.94)+(-1x)	1
OG0008324_2_MIortho1	arbore2015_testes_region	-2.83	1.1	y~log(1.1)+(-2.83x)	1
OG0008336_1_MIortho1	arbore2015_testes_region	-2.97	1.12	y~log(1.12)+(-2.97x)	1
OG0008352_1.inclade1.ortho2	arbore2015_testes_region	-0.51	0.94	y~log(0.94)+(-0.51x)	1
OG0008364_1_MIortho1	arbore2015_testes_region	-3.17	0.91	y~log(0.91)+(-3.17x)	1
OG0008371_2_MIortho1	arbore2015_testes_region	-1.07	0.99	y~log(0.99)+(-1.07x)	1
OG0008376_1_MIortho1	arbore2015_testes_region	-1.34	1.03	y~log(1.03)+(-1.34x)	1
OG0008396_1.inclade1.ortho1	arbore2015_testes_region	-0.98	0.68	y~log(0.68)+(-0.98x)	1
OG0008422_1_MIortho1	arbore2015_testes_region	-1.74	0.88	y~log(0.88)+(-1.74x)	1
OG0008554_1.inclade1.ortho1	arbore2015_testes_region	-0.82	0.33	y~log(0.33)+(-0.82x)	1
OG0008576_1.inclade1.ortho1	arbore2015_testes_region	-0.69	0.81	y~log(0.81)+(-0.69x)	1
OG0008606_2_MIortho1	arbore2015_testes_region	-0.94	0.96	y~log(0.96)+(-0.94x)	1
OG0008612_2_MIortho1	arbore2015_testes_region	-0.68	1.06	y~log(1.06)+(-0.68x)	1
OG0008673_1_MIortho1	arbore2015_testes_region	-2.37	1.22	y~log(1.22)+(-2.37x)	1
OG0008805_1_MIortho1	arbore2015_testes_region	-1.45	0.99	y~log(0.99)+(-1.45x)	1
OG0008811_1.inclade1.ortho2	arbore2015_testes_region	0.04	0.56	y~log(0.56)+(0.04x)	0
OG0008850_1_MIortho1	arbore2015_testes_region	-2.73	0.97	y~log(0.97)+(-2.73x)	1
OG0008890_1_MIortho1	arbore2015_testes_region	-0.73	1.08	y~log(1.08)+(-0.73x)	1
OG0008893_1_MIortho1	arbore2015_testes_region	-2.01	1.02	y~log(1.02)+(-2.01x)	1
OG0008894_1_MIortho1	arbore2015_testes_region	-1.36	1.07	y~log(1.07)+(-1.36x)	1
OG0008897_3_MIortho1	arbore2015_testes_region	-1.46	1.08	y~log(1.08)+(-1.46x)	1
OG0008906_1_MIortho1	arbore2015_testes_region	0	0.75	y~log(0.75)+(0x)	0
OG0008908_2_MIortho1	arbore2015_testes_region	-0.75	0.9	y~log(0.9)+(-0.75x)	1
OG0009026_2.unrooted-ortho	arbore2015_testes_region	-1.21	0.98	y~log(0.98)+(-1.21x)	1
OG0009040_1_MIortho1	arbore2015_testes_region	1.58	0.31	y~log(0.31)+(1.58x)	0
OG0009089_1.unrooted-ortho	arbore2015_testes_region	-1.58	0.94	y~log(0.94)+(-1.58x)	1
OG0009167_1_MIortho1	arbore2015_testes_region	-1.14	0.9	y~log(0.9)+(-1.14x)	1
OG0009276_1_MIortho1	arbore2015_testes_region	-1.51	1.01	y~log(1.01)+(-1.51x)	1
OG0009281_1_MIortho1	arbore2015_testes_region	-0.85	0.77	y~log(0.77)+(-0.85x)	1
OG0009289_1_MIortho1	arbore2015_testes_region	-2.33	0.65	y~log(0.65)+(-2.33x)	1
OG0009295_1_MIortho1	arbore2015_testes_region	-1.05	1	y~log(1)+(-1.05x)	1
OG0009346_1_MIortho3	arbore2015_testes_region	-1.33	0.88	y~log(0.88)+(-1.33x)	1
OG0009348_1_MIortho1	arbore2015_testes_region	-3.03	1	y~log(1)+(-3.03x)	1
OG0009495_1_MIortho1	arbore2015_testes_region	0.23	0.64	y~log(0.64)+(0.23x)	0
OG0009538_1.inclade1.ortho1	arbore2015_testes_region	-1.53	1.18	y~log(1.18)+(-1.53x)	1
OG0009560_1_MIortho2	arbore2015_testes_region	-0.81	0.9	y~log(0.9)+(-0.81x)	1
OG0009564_2_MIortho1	arbore2015_testes_region	-1.05	1.03	y~log(1.03)+(-1.05x)	1
OG0009637_1_MIortho1	arbore2015_testes_region	-2.22	1.14	y~log(1.14)+(-2.22x)	1
OG0009703_3_MIortho2	arbore2015_testes_region	-0.75	0.74	y~log(0.74)+(-0.75x)	1
OG0009709_2_MIortho1	arbore2015_testes_region	-0.94	1.08	y~log(1.08)+(-0.94x)	1
OG0009833_1_MIortho1	arbore2015_testes_region	-0.54	0.82	y~log(0.82)+(-0.54x)	1
OG0009880_1.unrooted-ortho	arbore2015_testes_region	-1.31	1.03	y~log(1.03)+(-1.31x)	1
OG0009885_1_MIortho1	arbore2015_testes_region	-2.89	1.03	y~log(1.03)+(-2.89x)	1
OG0009942_1_MIortho1	arbore2015_testes_region	-0.71	1.02	y~log(1.02)+(-0.71x)	1
OG0010174_2_MIortho1	arbore2015_testes_region	-1.07	0.86	y~log(0.86)+(-1.07x)	1
OG0010184_1_MIortho1	arbore2015_testes_region	-0.99	1	y~log(1)+(-0.99x)	1
OG0010191_1_MIortho2	arbore2015_testes_region	-5.53	1.15	y~log(1.15)+(-5.53x)	1
OG0010289_1.unrooted-ortho	arbore2015_testes_region	-1.67	0.9	y~log(0.9)+(-1.67x)	1
OG0010294_1_MIortho4	arbore2015_testes_region	-3.99	1.03	y~log(1.03)+(-3.99x)	1
OG0010308_1.unrooted-ortho	arbore2015_testes_region	-1.94	0.98	y~log(0.98)+(-1.94x)	1
OG0010349_1.unrooted-ortho	arbore2015_testes_region	-2.03	0.98	y~log(0.98)+(-2.03x)	1
OG0010405_1_MIortho1	arbore2015_testes_region	-2.08	1	y~log(1)+(-2.08x)	1
OG0010423_1_MIortho1	arbore2015_testes_region	-1.4	0.72	y~log(0.72)+(-1.4x)	1
OG0010458_1_MIortho1	arbore2015_testes_region	-4.47	1.21	y~log(1.21)+(-4.47x)	1
OG0010463_1.unrooted-ortho	arbore2015_testes_region	-0.76	0.9	y~log(0.9)+(-0.76x)	1
OG0010469_3_MIortho1	arbore2015_testes_region	-1.56	0.86	y~log(0.86)+(-1.56x)	1
OG0010486_1.inclade1.ortho1	arbore2015_testes_region	-1.52	1.07	y~log(1.07)+(-1.52x)	1
OG0010642_1.unrooted-ortho	arbore2015_testes_region	-0.82	0.8	y~log(0.8)+(-0.82x)	1
OG0010651_1_MIortho1	arbore2015_testes_region	-2.11	0.78	y~log(0.78)+(-2.11x)	1
OG0010856_1.inclade1.ortho1	arbore2015_testes_region	-0.47	0.83	y~log(0.83)+(-0.47x)	1
OG0010889_2_MIortho1	arbore2015_testes_region	-4.2	0.94	y~log(0.94)+(-4.2x)	1
OG0010895_1_MIortho1	arbore2015_testes_region	-1.58	1.18	y~log(1.18)+(-1.58x)	1
OG0010916_1_MIortho1	arbore2015_testes_region	-0.63	0.77	y~log(0.77)+(-0.63x)	1
OG0010921_1_MIortho1	arbore2015_testes_region	0.3	0.38	y~log(0.38)+(0.3x)	0
OG0010996_1_MIortho1	arbore2015_testes_region	-2.19	0.8	y~log(0.8)+(-2.19x)	1
OG0011004_1_MIortho1	arbore2015_testes_region	-2.47	0.83	y~log(0.83)+(-2.47x)	1
OG0011025_1.inclade1.ortho1	arbore2015_testes_region	-0.77	1	y~log(1)+(-0.77x)	1
OG0011060_1.inclade1.ortho1	arbore2015_testes_region	-1.57	1.16	y~log(1.16)+(-1.57x)	1
OG0011096_1_MIortho1	arbore2015_testes_region	-0.81	1.06	y~log(1.06)+(-0.81x)	1
OG0011126_1_MIortho1	arbore2015_testes_region	-1.02	0.83	y~log(0.83)+(-1.02x)	1
OG0011170_1.unrooted-ortho	arbore2015_testes_region	-0.25	0.96	y~log(0.96)+(-0.25x)	1
OG0011173_1_MIortho1	arbore2015_testes_region	-2.53	0.96	y~log(0.96)+(-2.53x)	1
OG0011288_1.inclade1.ortho1	arbore2015_testes_region	-0.35	0.72	y~log(0.72)+(-0.35x)	1
OG0011354_1.inclade1.ortho3	arbore2015_testes_region	-1.04	1.47	y~log(1.47)+(-1.04x)	1
OG0011362_1_MIortho1	arbore2015_testes_region	-0.67	0.86	y~log(0.86)+(-0.67x)	1
OG0011367_1_MIortho1	arbore2015_testes_region	0.07	0.68	y~log(0.68)+(0.07x)	0
OG0011446_1.unrooted-ortho	arbore2015_testes_region	-0.3	0.55	y~log(0.55)+(-0.3x)	1
OG0011554_1_MIortho1	arbore2015_testes_region	-1.02	0.65	y~log(0.65)+(-1.02x)	1
OG0011588_2.unrooted-ortho	arbore2015_testes_region	-0.47	0.75	y~log(0.75)+(-0.47x)	1
OG0011741_1_MIortho1	arbore2015_testes_region	-2.1	0.92	y~log(0.92)+(-2.1x)	1
OG0011755_1_MIortho1	arbore2015_testes_region	-4.24	1.32	y~log(1.32)+(-4.24x)	1
OG0012066_1.unrooted-ortho	arbore2015_testes_region	-1.63	0.93	y~log(0.93)+(-1.63x)	1
OG0012140_1_MIortho1	arbore2015_testes_region	-1.46	0.81	y~log(0.81)+(-1.46x)	1
OG0012141_1_MIortho2	arbore2015_testes_region	-3.27	0.97	y~log(0.97)+(-3.27x)	1
OG0012165_1_MIortho1	arbore2015_testes_region	-1.95	0.94	y~log(0.94)+(-1.95x)	1
OG0012346_1_MIortho1	arbore2015_testes_region	-0.77	0.76	y~log(0.76)+(-0.77x)	1
OG0012380_1.unrooted-ortho	arbore2015_testes_region	-2.26	1.09	y~log(1.09)+(-2.26x)	1
OG0012415_1.unrooted-ortho	arbore2015_testes_region	-0.49	0.35	y~log(0.35)+(-0.49x)	1
OG0012429_1.unrooted-ortho	arbore2015_testes_region	-1.19	1	y~log(1)+(-1.19x)	1
OG0012478_2.unrooted-ortho	arbore2015_testes_region	-4.15	1.01	y~log(1.01)+(-4.15x)	1
OG0012484_1_MIortho1	arbore2015_testes_region	-3.14	0.88	y~log(0.88)+(-3.14x)	1
OG0012714_1_MIortho1	arbore2015_testes_region	-1.74	1.04	y~log(1.04)+(-1.74x)	1
OG0012882_1_MIortho1	arbore2015_testes_region	-2.28	0.99	y~log(0.99)+(-2.28x)	1
OG0012894_2.unrooted-ortho	arbore2015_testes_region	-2.35	1.07	y~log(1.07)+(-2.35x)	1
OG0013008_1.unrooted-ortho	arbore2015_testes_region	-4.76	1.07	y~log(1.07)+(-4.76x)	1
OG0013238_1.unrooted-ortho	arbore2015_testes_region	-1.15	0.92	y~log(0.92)+(-1.15x)	1
OG0013376_2_MIortho1	arbore2015_testes_region	-1.45	0.96	y~log(0.96)+(-1.45x)	1
OG0013504_1_MIortho1	arbore2015_testes_region	-4.52	1.12	y~log(1.12)+(-4.52x)	1
OG0013544_1_MIortho1	arbore2015_testes_region	-0.71	0.72	y~log(0.72)+(-0.71x)	1
OG0013625_1_MIortho1	arbore2015_testes_region	-0.98	0.9	y~log(0.9)+(-0.98x)	1
OG0013646_1_MIortho1	arbore2015_testes_region	-8.23	1.81	y~log(1.81)+(-8.23x)	1
OG0013977_1_MIortho1	arbore2015_testes_region	-3.18	0.88	y~log(0.88)+(-3.18x)	1
OG0014161_1_MIortho1	arbore2015_testes_region	-0.23	0.73	y~log(0.73)+(-0.23x)	1
OG0014188_1_MIortho1	arbore2015_testes_region	1.94	0.15	y~log(0.15)+(1.94x)	0
OG0014246_1.unrooted-ortho	arbore2015_testes_region	-1.06	0.85	y~log(0.85)+(-1.06x)	1
OG0014247_1.unrooted-ortho	arbore2015_testes_region	-0.76	0.66	y~log(0.66)+(-0.76x)	1
OG0014297_1_MIortho1	arbore2015_testes_region	-0.38	0.48	y~log(0.48)+(-0.38x)	1
OG0014382_1_MIortho1	arbore2015_testes_region	-5.39	1.2	y~log(1.2)+(-5.39x)	1
OG0014560_1_MIortho1	arbore2015_testes_region	-0.67	0.96	y~log(0.96)+(-0.67x)	1
OG0014592_1_MIortho2	arbore2015_testes_region	-3.97	0.89	y~log(0.89)+(-3.97x)	1
OG0014599_1_MIortho1	arbore2015_testes_region	-4.96	1.05	y~log(1.05)+(-4.96x)	1
OG0014602_1_MIortho1	arbore2015_testes_region	-4.77	1.09	y~log(1.09)+(-4.77x)	1
OG0015154_1_MIortho1	arbore2015_testes_region	-2.73	0.95	y~log(0.95)+(-2.73x)	1
OG0015162_1_MIortho1	arbore2015_testes_region	-3.87	0.98	y~log(0.98)+(-3.87x)	1
OG0015539_1_MIortho1	arbore2015_testes_region	-3.34	2.47	y~log(2.47)+(-3.34x)	1
OG0015792_1_MIortho1	arbore2015_testes_region	-1.67	0.72	y~log(0.72)+(-1.67x)	1
OG0015798_1.unrooted-ortho	arbore2015_testes_region	-3.16	1.05	y~log(1.05)+(-3.16x)	1
OG0015814_1_MIortho1	arbore2015_testes_region	-5.68	1.11	y~log(1.11)+(-5.68x)	1
OG0016210_1.unrooted-ortho	arbore2015_testes_region	-5.44	1.11	y~log(1.11)+(-5.44x)	1
OG0016220_1_MIortho1	arbore2015_testes_region	-9.67	2.09	y~log(2.09)+(-9.67x)	1
OG0016221_1_MIortho1	arbore2015_testes_region	-4.3	1.07	y~log(1.07)+(-4.3x)	1
OG0016223_1_MIortho1	arbore2015_testes_region	-6.69	1.4	y~log(1.4)+(-6.69x)	1
OG0016652_1.unrooted-ortho	arbore2015_testes_region	-4.39	1.01	y~log(1.01)+(-4.39x)	1
OG0016686_1.unrooted-ortho	arbore2015_testes_region	-6.48	1.12	y~log(1.12)+(-6.48x)	1
OG0017178_1.unrooted-ortho	arbore2015_testes_region	-11.42	3.95	y~log(3.95)+(-11.42x)	1
OG0017197_1_MIortho1	arbore2015_testes_region	-4.54	0.99	y~log(0.99)+(-4.54x)	1
OG0017200_1_MIortho1	arbore2015_testes_region	0.46	0.22	y~log(0.22)+(0.46x)	0
OG0017754_1_MIortho1	arbore2015_testes_region	-6.2	1.25	y~log(1.25)+(-6.2x)	1
OG0017783_1_MIortho1	arbore2015_testes_region	-7.01	0.92	y~log(0.92)+(-7.01x)	1
OG0018457_1_MIortho1	arbore2015_testes_region	-4.5	1.16	y~log(1.16)+(-4.5x)	1
OG0018493_1.unrooted-ortho	arbore2015_testes_region	-5.3	0.73	y~log(0.73)+(-5.3x)	1
OG0018623_1.unrooted-ortho	arbore2015_testes_region	-2.53	1.01	y~log(1.01)+(-2.53x)	1
OG0019023_1_MIortho1	arbore2015_testes_region	-1.53	0.7	y~log(0.7)+(-1.53x)	1
OG0019412_1.unrooted-ortho	arbore2015_testes_region	-1.59	0.79	y~log(0.79)+(-1.59x)	1
OG0000025_2.inclade5.ortho2	arbore2015_ubiq_region	-0.33	1.06	y~log(1.06)+(-0.33x)	1
OG0000060_1.inclade1.ortho17	arbore2015_ubiq_region	-1.35	0.64	y~log(0.64)+(-1.35x)	1
OG0000106_2.inclade1.ortho18	arbore2015_ubiq_region	-0.33	0.85	y~log(0.85)+(-0.33x)	1
OG0000142_2.inclade2.ortho9	arbore2015_ubiq_region	0.34	0.72	y~log(0.72)+(0.34x)	0
OG0000148_1.inclade1.ortho13	arbore2015_ubiq_region	-0.39	0.77	y~log(0.77)+(-0.39x)	1
OG0000177_9.inclade4.ortho1	arbore2015_ubiq_region	-0.27	0.85	y~log(0.85)+(-0.27x)	1
OG0000179_4.inclade6.ortho5	arbore2015_ubiq_region	-0.28	0.89	y~log(0.89)+(-0.28x)	1
OG0000203_2.inclade6.ortho2	arbore2015_ubiq_region	-0.48	0.97	y~log(0.97)+(-0.48x)	1
OG0000228_3.inclade9.ortho2	arbore2015_ubiq_region	-2.64	1.1	y~log(1.1)+(-2.64x)	1
OG0000236_2.inclade1.ortho19	arbore2015_ubiq_region	-0.48	0.94	y~log(0.94)+(-0.48x)	1
OG0000268_4.inclade1.ortho26	arbore2015_ubiq_region	-4.43	1.09	y~log(1.09)+(-4.43x)	1
OG0000269_2.inclade2.ortho4	arbore2015_ubiq_region	-1.24	0.99	y~log(0.99)+(-1.24x)	1
OG0000273_2.inclade3.ortho1	arbore2015_ubiq_region	-0.38	1.04	y~log(1.04)+(-0.38x)	1
OG0000292_1.inclade1.ortho9	arbore2015_ubiq_region	0.23	0.72	y~log(0.72)+(0.23x)	0
OG0000304_2.inclade1.ortho8	arbore2015_ubiq_region	0.62	0.79	y~log(0.79)+(0.62x)	0
OG0000339_2.inclade1.ortho14	arbore2015_ubiq_region	-0.73	0.95	y~log(0.95)+(-0.73x)	1
OG0000394_1.inclade1.ortho22	arbore2015_ubiq_region	-0.76	0.99	y~log(0.99)+(-0.76x)	1
OG0000410_1.inclade2.ortho4	arbore2015_ubiq_region	0.28	0.82	y~log(0.82)+(0.28x)	0
OG0000429_3.inclade2.ortho4	arbore2015_ubiq_region	-0.03	0.91	y~log(0.91)+(-0.03x)	1
OG0000452_1.inclade1.ortho8	arbore2015_ubiq_region	-0.84	0.99	y~log(0.99)+(-0.84x)	1
OG0000472_1.inclade1.ortho15	arbore2015_ubiq_region	-0.64	0.94	y~log(0.94)+(-0.64x)	1
OG0000476_2.inclade1.ortho6	arbore2015_ubiq_region	-0.36	0.93	y~log(0.93)+(-0.36x)	1
OG0000498_1.inclade1.ortho21	arbore2015_ubiq_region	-0.77	1.01	y~log(1.01)+(-0.77x)	1
OG0000508_1.inclade1.ortho15	arbore2015_ubiq_region	-1.33	0.73	y~log(0.73)+(-1.33x)	1
OG0000571_1.inclade2.ortho2	arbore2015_ubiq_region	-1.02	0.92	y~log(0.92)+(-1.02x)	1
OG0000646_2.inclade1.ortho21	arbore2015_ubiq_region	-0.84	0.98	y~log(0.98)+(-0.84x)	1
OG0000662_1.inclade2.ortho2	arbore2015_ubiq_region	-0.74	0.91	y~log(0.91)+(-0.74x)	1
OG0000728_1.inclade1.ortho6	arbore2015_ubiq_region	-1.77	0.81	y~log(0.81)+(-1.77x)	1
OG0000750_1.inclade2.ortho6	arbore2015_ubiq_region	-0.93	0.96	y~log(0.96)+(-0.93x)	1
OG0000756_1.inclade1.ortho2	arbore2015_ubiq_region	1.02	0.6	y~log(0.6)+(1.02x)	0
OG0000766_1.inclade3.ortho1	arbore2015_ubiq_region	-1.29	0.8	y~log(0.8)+(-1.29x)	1
OG0000777_1.inclade1.ortho1	arbore2015_ubiq_region	-1.5	1.04	y~log(1.04)+(-1.5x)	1
OG0000787_1.inclade3.ortho1	arbore2015_ubiq_region	-0.51	0.81	y~log(0.81)+(-0.51x)	1
OG0000790_3.inclade1.ortho5	arbore2015_ubiq_region	-0.7	1.02	y~log(1.02)+(-0.7x)	1
OG0000794_1.inclade1.ortho10	arbore2015_ubiq_region	-0.87	1	y~log(1)+(-0.87x)	1
OG0000795_3.inclade4.ortho1	arbore2015_ubiq_region	-0.26	0.77	y~log(0.77)+(-0.26x)	1
OG0000809_1.inclade1.ortho4	arbore2015_ubiq_region	-0.76	0.85	y~log(0.85)+(-0.76x)	1
OG0000821_1.inclade1.ortho3	arbore2015_ubiq_region	-2.72	1.08	y~log(1.08)+(-2.72x)	1
OG0000883_1.inclade1.ortho9	arbore2015_ubiq_region	-1.85	0.81	y~log(0.81)+(-1.85x)	1
OG0000898_1.inclade1.ortho7	arbore2015_ubiq_region	-0.46	0.77	y~log(0.77)+(-0.46x)	1
OG0000929_1.inclade3.ortho1	arbore2015_ubiq_region	-0.22	0.86	y~log(0.86)+(-0.22x)	1
OG0000974_1.inclade1.ortho6	arbore2015_ubiq_region	-1.08	1	y~log(1)+(-1.08x)	1
OG0000976_1.inclade4.ortho2	arbore2015_ubiq_region	0.8	0.63	y~log(0.63)+(0.8x)	0
OG0000977_1.inclade1.ortho9	arbore2015_ubiq_region	-0.68	0.73	y~log(0.73)+(-0.68x)	1
OG0000982_2.inclade2.ortho1	arbore2015_ubiq_region	-2.12	0.98	y~log(0.98)+(-2.12x)	1
OG0000982_2.inclade3.ortho1	arbore2015_ubiq_region	-1.56	0.86	y~log(0.86)+(-1.56x)	1
OG0000990_1.inclade1.ortho6	arbore2015_ubiq_region	-1.09	1.02	y~log(1.02)+(-1.09x)	1
OG0001000_1.inclade1.ortho7	arbore2015_ubiq_region	-0.79	0.95	y~log(0.95)+(-0.79x)	1
OG0001013_1.inclade1.ortho2	arbore2015_ubiq_region	0.23	0.83	y~log(0.83)+(0.23x)	0
OG0001099_1.inclade1.ortho3	arbore2015_ubiq_region	0.85	0.59	y~log(0.59)+(0.85x)	0
OG0001112_1.inclade1.ortho6	arbore2015_ubiq_region	-0.26	0.86	y~log(0.86)+(-0.26x)	1
OG0001132_2.inclade4.ortho1	arbore2015_ubiq_region	-1	0.71	y~log(0.71)+(-1x)	1
OG0001157_2.inclade1.ortho5	arbore2015_ubiq_region	-0.24	0.9	y~log(0.9)+(-0.24x)	1
OG0001160_1.inclade1.ortho3	arbore2015_ubiq_region	-0.32	0.79	y~log(0.79)+(-0.32x)	1
OG0001167_1.inclade1.ortho10	arbore2015_ubiq_region	-0.79	0.49	y~log(0.49)+(-0.79x)	1
OG0001215_1.inclade1.ortho10	arbore2015_ubiq_region	-0.07	0.94	y~log(0.94)+(-0.07x)	1
OG0001227_1.inclade1.ortho7	arbore2015_ubiq_region	-0.95	1.05	y~log(1.05)+(-0.95x)	1
OG0001271_1.inclade1.ortho10	arbore2015_ubiq_region	-1.52	1.39	y~log(1.39)+(-1.52x)	1
OG0001287_3.inclade5.ortho2	arbore2015_ubiq_region	-0.23	1.05	y~log(1.05)+(-0.23x)	1
OG0001300_1.inclade1.ortho15	arbore2015_ubiq_region	-0.53	0.83	y~log(0.83)+(-0.53x)	1
OG0001342_1.inclade1.ortho6	arbore2015_ubiq_region	-1.83	1.15	y~log(1.15)+(-1.83x)	1
OG0001353_2.inclade1.ortho2	arbore2015_ubiq_region	-0.78	0.93	y~log(0.93)+(-0.78x)	1
OG0001374_1.inclade1.ortho10	arbore2015_ubiq_region	0.72	0.8	y~log(0.8)+(0.72x)	0
OG0001381_2.inclade2.ortho2	arbore2015_ubiq_region	-0.61	0.82	y~log(0.82)+(-0.61x)	1
OG0001383_1.inclade1.ortho4	arbore2015_ubiq_region	-1.55	0.98	y~log(0.98)+(-1.55x)	1
OG0001386_1.inclade1.ortho1	arbore2015_ubiq_region	-0.37	0.84	y~log(0.84)+(-0.37x)	1
OG0001521_1.inclade1.ortho7	arbore2015_ubiq_region	-0.73	1	y~log(1)+(-0.73x)	1
OG0001522_1.inclade1.ortho5	arbore2015_ubiq_region	-0.14	0.53	y~log(0.53)+(-0.14x)	1
OG0001556_1.inclade1.ortho8	arbore2015_ubiq_region	0.88	0.55	y~log(0.55)+(0.88x)	0
OG0001626_1.inclade1.ortho6	arbore2015_ubiq_region	-0.19	0.8	y~log(0.8)+(-0.19x)	1
OG0001628_2.inclade1.ortho5	arbore2015_ubiq_region	-0.74	1.03	y~log(1.03)+(-0.74x)	1
OG0001671_1.inclade1.ortho7	arbore2015_ubiq_region	-0.32	0.74	y~log(0.74)+(-0.32x)	1
OG0001739_1.inclade1.ortho1	arbore2015_ubiq_region	-1.14	1.09	y~log(1.09)+(-1.14x)	1
OG0001747_1.inclade1.ortho7	arbore2015_ubiq_region	-0.27	0.82	y~log(0.82)+(-0.27x)	1
OG0001770_5.inclade2.ortho7	arbore2015_ubiq_region	-1.31	1.65	y~log(1.65)+(-1.31x)	1
OG0001792_1.inclade4.ortho1	arbore2015_ubiq_region	-4.34	2.53	y~log(2.53)+(-4.34x)	1
OG0001829_5_MIortho1	arbore2015_ubiq_region	-0.46	0.98	y~log(0.98)+(-0.46x)	1
OG0001829_5_MIortho2	arbore2015_ubiq_region	0.08	0.58	y~log(0.58)+(0.08x)	0
OG0001889_1.inclade1.ortho2	arbore2015_ubiq_region	1.56	0.35	y~log(0.35)+(1.56x)	0
OG0001902_1.inclade1.ortho8	arbore2015_ubiq_region	-0.59	0.86	y~log(0.86)+(-0.59x)	1
OG0001925_2.inclade1.ortho2	arbore2015_ubiq_region	0.19	0.7	y~log(0.7)+(0.19x)	0
OG0001956_1.inclade1.ortho6	arbore2015_ubiq_region	-0.77	1	y~log(1)+(-0.77x)	1
OG0001984_1.inclade1.ortho8	arbore2015_ubiq_region	-0.65	0.98	y~log(0.98)+(-0.65x)	1
OG0002008_1.inclade1.ortho3	arbore2015_ubiq_region	-0.31	0.89	y~log(0.89)+(-0.31x)	1
OG0002028_3.inclade1.ortho1	arbore2015_ubiq_region	-0.51	1.02	y~log(1.02)+(-0.51x)	1
OG0002086_1.inclade1.ortho2	arbore2015_ubiq_region	-0.6	0.99	y~log(0.99)+(-0.6x)	1
OG0002095_2.inclade1.ortho6	arbore2015_ubiq_region	-0.88	1.03	y~log(1.03)+(-0.88x)	1
OG0002178_1.inclade1.ortho2	arbore2015_ubiq_region	-0.61	0.99	y~log(0.99)+(-0.61x)	1
OG0002188_1.inclade1.ortho4	arbore2015_ubiq_region	-0.5	0.99	y~log(0.99)+(-0.5x)	1
OG0002206_1.inclade1.ortho2	arbore2015_ubiq_region	-0.57	0.94	y~log(0.94)+(-0.57x)	1
OG0002234_1.inclade1.ortho5	arbore2015_ubiq_region	-0.56	1.07	y~log(1.07)+(-0.56x)	1
OG0002240_1.inclade1.ortho7	arbore2015_ubiq_region	-1.24	1.21	y~log(1.21)+(-1.24x)	1
OG0002283_1.inclade2.ortho1	arbore2015_ubiq_region	0.03	0.72	y~log(0.72)+(0.03x)	0
OG0002285_1.inclade1.ortho1	arbore2015_ubiq_region	-0.35	0.95	y~log(0.95)+(-0.35x)	1
OG0002288_1.inclade1.ortho3	arbore2015_ubiq_region	-0.38	1.09	y~log(1.09)+(-0.38x)	1
OG0002357_1.inclade1.ortho5	arbore2015_ubiq_region	-0.02	0.79	y~log(0.79)+(-0.02x)	1
OG0002383_1.inclade1.ortho2	arbore2015_ubiq_region	-0.75	1.1	y~log(1.1)+(-0.75x)	1
OG0002390_1.inclade1.ortho3	arbore2015_ubiq_region	-0.85	1.09	y~log(1.09)+(-0.85x)	1
OG0002450_1.inclade1.ortho1	arbore2015_ubiq_region	-0.48	1	y~log(1)+(-0.48x)	1
OG0002605_2.inclade1.ortho11	arbore2015_ubiq_region	0.54	0.36	y~log(0.36)+(0.54x)	0
OG0002714_1.inclade1.ortho1	arbore2015_ubiq_region	-0.4	0.83	y~log(0.83)+(-0.4x)	1
OG0002732_2.inclade1.ortho3	arbore2015_ubiq_region	0.11	0.79	y~log(0.79)+(0.11x)	0
OG0002736_1.inclade1.ortho8	arbore2015_ubiq_region	-0.26	0.91	y~log(0.91)+(-0.26x)	1
OG0002759_1.inclade1.ortho2	arbore2015_ubiq_region	-1.29	0.8	y~log(0.8)+(-1.29x)	1
OG0002815_1.inclade1.ortho4	arbore2015_ubiq_region	0.33	0.34	y~log(0.34)+(0.33x)	0
OG0002835_1.inclade1.ortho2	arbore2015_ubiq_region	-0.73	0.93	y~log(0.93)+(-0.73x)	1
OG0002924_1.inclade1.ortho5	arbore2015_ubiq_region	-0.63	0.92	y~log(0.92)+(-0.63x)	1
OG0002978_1.inclade1.ortho6	arbore2015_ubiq_region	-0.28	0.71	y~log(0.71)+(-0.28x)	1
OG0003015_1.inclade1.ortho2	arbore2015_ubiq_region	-0.89	1.02	y~log(1.02)+(-0.89x)	1
OG0003061_1.inclade1.ortho3	arbore2015_ubiq_region	-1.22	0.86	y~log(0.86)+(-1.22x)	1
OG0003235_1.inclade2.ortho5	arbore2015_ubiq_region	-0.48	0.86	y~log(0.86)+(-0.48x)	1
OG0003322_1.inclade1.ortho2	arbore2015_ubiq_region	-1.36	0.9	y~log(0.9)+(-1.36x)	1
OG0003366_1_MIortho1	arbore2015_ubiq_region	-1.1	0.69	y~log(0.69)+(-1.1x)	1
OG0003416_1.inclade1.ortho5	arbore2015_ubiq_region	-0.71	0.96	y~log(0.96)+(-0.71x)	1
OG0003608_1.inclade1.ortho5	arbore2015_ubiq_region	-0.49	1	y~log(1)+(-0.49x)	1
OG0003722_1.inclade1.ortho2	arbore2015_ubiq_region	-0.46	0.74	y~log(0.74)+(-0.46x)	1
OG0004092_1.inclade1.ortho4	arbore2015_ubiq_region	-0.25	0.92	y~log(0.92)+(-0.25x)	1
OG0004261_1.inclade1.ortho2	arbore2015_ubiq_region	-1.07	0.95	y~log(0.95)+(-1.07x)	1
OG0004301_1.inclade1.ortho9	arbore2015_ubiq_region	-1.06	1.08	y~log(1.08)+(-1.06x)	1
OG0004310_1.inclade1.ortho5	arbore2015_ubiq_region	-1	0.94	y~log(0.94)+(-1x)	1
OG0004362_1.inclade1.ortho6	arbore2015_ubiq_region	-0.37	0.95	y~log(0.95)+(-0.37x)	1
OG0004363_1.inclade1.ortho3	arbore2015_ubiq_region	-0.39	0.93	y~log(0.93)+(-0.39x)	1
OG0004407_1.inclade1.ortho2	arbore2015_ubiq_region	-0.38	0.88	y~log(0.88)+(-0.38x)	1
OG0004466_2.inclade1.ortho2	arbore2015_ubiq_region	-0.48	1.07	y~log(1.07)+(-0.48x)	1
OG0004471_1.inclade1.ortho4	arbore2015_ubiq_region	-0.58	0.99	y~log(0.99)+(-0.58x)	1
OG0004518_1_MIortho1	arbore2015_ubiq_region	-1.91	0.61	y~log(0.61)+(-1.91x)	1
OG0004540_2.inclade1.ortho4	arbore2015_ubiq_region	-0.38	0.93	y~log(0.93)+(-0.38x)	1
OG0004575_1.inclade1.ortho4	arbore2015_ubiq_region	-0.43	1.03	y~log(1.03)+(-0.43x)	1
OG0004589_1.inclade1.ortho2	arbore2015_ubiq_region	-0.11	0.59	y~log(0.59)+(-0.11x)	1
OG0004636_2.inclade1.ortho1	arbore2015_ubiq_region	-0.2	0.95	y~log(0.95)+(-0.2x)	1
OG0004721_1.inclade1.ortho3	arbore2015_ubiq_region	-0.74	0.95	y~log(0.95)+(-0.74x)	1
OG0004728_2_MIortho5	arbore2015_ubiq_region	-0.43	1.01	y~log(1.01)+(-0.43x)	1
OG0004737_1.inclade1.ortho1	arbore2015_ubiq_region	-0.55	1.03	y~log(1.03)+(-0.55x)	1
OG0004893_1.inclade1.ortho1	arbore2015_ubiq_region	-0.19	0.96	y~log(0.96)+(-0.19x)	1
OG0004931_1.inclade1.ortho1	arbore2015_ubiq_region	-0.05	0.94	y~log(0.94)+(-0.05x)	1
OG0005006_1.inclade1.ortho2	arbore2015_ubiq_region	-0.7	0.78	y~log(0.78)+(-0.7x)	1
OG0005162_1.inclade1.ortho5	arbore2015_ubiq_region	-1.25	1.44	y~log(1.44)+(-1.25x)	1
OG0005249_1.inclade1.ortho1	arbore2015_ubiq_region	-0.98	0.91	y~log(0.91)+(-0.98x)	1
OG0005291_1.inclade1.ortho1	arbore2015_ubiq_region	-0.16	0.69	y~log(0.69)+(-0.16x)	1
OG0005325_1.inclade1.ortho2	arbore2015_ubiq_region	-0.85	0.93	y~log(0.93)+(-0.85x)	1
OG0005592_1.inclade1.ortho2	arbore2015_ubiq_region	-0.52	1.01	y~log(1.01)+(-0.52x)	1
OG0005595_1.inclade1.ortho2	arbore2015_ubiq_region	0.15	0.62	y~log(0.62)+(0.15x)	0
OG0005648_1.inclade1.ortho2	arbore2015_ubiq_region	-0.37	0.93	y~log(0.93)+(-0.37x)	1
OG0006105_1.inclade1.ortho2	arbore2015_ubiq_region	0.14	0.7	y~log(0.7)+(0.14x)	0
OG0006131_1.inclade1.ortho2	arbore2015_ubiq_region	-0.29	0.94	y~log(0.94)+(-0.29x)	1
OG0006418_1.inclade1.ortho3	arbore2015_ubiq_region	-0.32	1	y~log(1)+(-0.32x)	1
OG0006573_1_MIortho1	arbore2015_ubiq_region	-0.51	0.73	y~log(0.73)+(-0.51x)	1
OG0006578_1.inclade1.ortho3	arbore2015_ubiq_region	-0.86	0.82	y~log(0.82)+(-0.86x)	1
OG0006665_2_MIortho2	arbore2015_ubiq_region	-0.02	0.95	y~log(0.95)+(-0.02x)	1
OG0006877_1.inclade1.ortho3	arbore2015_ubiq_region	-0.98	1.04	y~log(1.04)+(-0.98x)	1
OG0006899_1.inclade1.ortho1	arbore2015_ubiq_region	-0.08	0.93	y~log(0.93)+(-0.08x)	1
OG0006937_1.inclade1.ortho2	arbore2015_ubiq_region	-1.35	0.85	y~log(0.85)+(-1.35x)	1
OG0006965_1.inclade1.ortho2	arbore2015_ubiq_region	-0.59	0.96	y~log(0.96)+(-0.59x)	1
OG0007069_1.inclade1.ortho2	arbore2015_ubiq_region	-0.91	1	y~log(1)+(-0.91x)	1
OG0007092_1_MIortho3	arbore2015_ubiq_region	-3.46	0.96	y~log(0.96)+(-3.46x)	1
OG0007376_1.inclade1.ortho5	arbore2015_ubiq_region	-0.34	0.96	y~log(0.96)+(-0.34x)	1
OG0007443_1.inclade1.ortho2	arbore2015_ubiq_region	-0.67	1.02	y~log(1.02)+(-0.67x)	1
OG0007624_1.inclade1.ortho1	arbore2015_ubiq_region	-0.77	1.01	y~log(1.01)+(-0.77x)	1
OG0007749_3_MIortho1	arbore2015_ubiq_region	-0.38	0.48	y~log(0.48)+(-0.38x)	1
OG0007976_1_MIortho2	arbore2015_ubiq_region	-0.35	0.76	y~log(0.76)+(-0.35x)	1
OG0008239_1.inclade1.ortho1	arbore2015_ubiq_region	-0.42	0.86	y~log(0.86)+(-0.42x)	1
OG0008553_1.inclade1.ortho2	arbore2015_ubiq_region	-1.47	0.93	y~log(0.93)+(-1.47x)	1
OG0008652_1.inclade1.ortho2	arbore2015_ubiq_region	-0.95	0.99	y~log(0.99)+(-0.95x)	1
OG0008823_1.inclade1.ortho1	arbore2015_ubiq_region	-0.61	1	y~log(1)+(-0.61x)	1
OG0008863_1.inclade1.ortho2	arbore2015_ubiq_region	-0.2	0.91	y~log(0.91)+(-0.2x)	1
OG0008941_1.inclade1.ortho1	arbore2015_ubiq_region	-0.72	1	y~log(1)+(-0.72x)	1
OG0009005_1.inclade1.ortho1	arbore2015_ubiq_region	-0.79	0.99	y~log(0.99)+(-0.79x)	1
OG0009310_1.inclade1.ortho1	arbore2015_ubiq_region	-0.63	0.88	y~log(0.88)+(-0.63x)	1
OG0009316_1.inclade1.ortho1	arbore2015_ubiq_region	-0.56	0.95	y~log(0.95)+(-0.56x)	1
OG0009381_1.inclade1.ortho1	arbore2015_ubiq_region	0.66	0.61	y~log(0.61)+(0.66x)	0
OG0009394_1.inclade1.ortho2	arbore2015_ubiq_region	-1.05	1.01	y~log(1.01)+(-1.05x)	1
OG0009613_1.inclade1.ortho1	arbore2015_ubiq_region	-0.73	0.93	y~log(0.93)+(-0.73x)	1
OG0009646_1_MIortho6	arbore2015_ubiq_region	-1.03	0.94	y~log(0.94)+(-1.03x)	1
OG0009974_1.inclade1.ortho1	arbore2015_ubiq_region	-0.54	0.97	y~log(0.97)+(-0.54x)	1
OG0010043_1_MIortho1	arbore2015_ubiq_region	-0.33	0.94	y~log(0.94)+(-0.33x)	1
OG0010169_1.inclade1.ortho1	arbore2015_ubiq_region	-0.35	0.83	y~log(0.83)+(-0.35x)	1
OG0010214_1.inclade1.ortho1	arbore2015_ubiq_region	-0.83	0.97	y~log(0.97)+(-0.83x)	1
OG0010423_1_MIortho2	arbore2015_ubiq_region	-2.66	0.75	y~log(0.75)+(-2.66x)	1
OG0010448_1.inclade1.ortho1	arbore2015_ubiq_region	-0.45	0.5	y~log(0.5)+(-0.45x)	1
OG0011469_1.inclade1.ortho1	arbore2015_ubiq_region	6.23	0.02	y~log(0.02)+(6.23x)	0
OG0011621_2_MIortho1	arbore2015_ubiq_region	0.44	0.52	y~log(0.52)+(0.44x)	0
OG0012239_1_MIortho1	arbore2015_ubiq_region	-0.69	0.77	y~log(0.77)+(-0.69x)	1
OG0012475_1_MIortho1	arbore2015_ubiq_region	-0.82	0.78	y~log(0.78)+(-0.82x)	1
OG0012539_1.inclade1.ortho1	arbore2015_ubiq_region	-1.26	0.99	y~log(0.99)+(-1.26x)	1
OG0013374_1_MIortho1	arbore2015_ubiq_region	-1.33	0.68	y~log(0.68)+(-1.33x)	1
OG0013833_1.unrooted-ortho	arbore2015_ubiq_region	-0.63	0.79	y~log(0.79)+(-0.63x)	1
OG0014219_1_MIortho1	arbore2015_ubiq_region	-1.81	0.77	y~log(0.77)+(-1.81x)	1
OG0014696_1.unrooted-ortho	arbore2015_ubiq_region	-0.94	0.92	y~log(0.92)+(-0.94x)	1
OG0015153_1_MIortho1	arbore2015_ubiq_region	-5.02	0.99	y~log(0.99)+(-5.02x)	1
OG0015433_1.unrooted-ortho	arbore2015_ubiq_region	-1.97	0.76	y~log(0.76)+(-1.97x)	1
OG0015493_1.unrooted-ortho	arbore2015_ubiq_region	-0.26	0.7	y~log(0.7)+(-0.26x)	1
OG0015509_1_MIortho1	arbore2015_ubiq_region	-1.44	0.78	y~log(0.78)+(-1.44x)	1
OG0015901_1_MIortho1	arbore2015_ubiq_region	-0.9	0.79	y~log(0.79)+(-0.9x)	1
OG0016239_1_MIortho1	arbore2015_ubiq_region	-6.33	1.12	y~log(1.12)+(-6.33x)	1
OG0016670_1.unrooted-ortho	arbore2015_ubiq_region	-2.22	1.03	y~log(1.03)+(-2.22x)	1

## Sheet: sheet 6 - OG logistic regressio
og	set	bris_present_postmean	bris_present_CI	bris_present_eff	bris_present_pMCMC	bris_reduced_postmean	bris_reduced_CI	bris_reduced_eff	bris_reduced_pMCMC	bris_absent_postmean	bris_absent_CI	bris_absent_eff	bris_absent_pMCMC	miss_postmean	miss_CI	miss_eff	miss_pMCMC
OG0000018_3.inclade1.ortho19	arbore2015_testes_region	-16.17	-43.9, 8.96	13.98	0.17	-20.06	-48.39, 6.23	15.36	0.06	-36.72	-68.95, -9.43	11.6	0	11.65	-9.03, 40.18	12.23	0.39
OG0000018_3.inclade1.ortho42	arbore2015_testes_region	-8.07	-26.47, 11	149.83	0.38	-10.09	-29.93, 8.72	145.94	0.28	-19.28	-43.65, 2.77	39.31	0.08	-1.65	-23.15, 15.05	24.78	0.88
OG0000018_3.inclade1.ortho47	arbore2015_testes_region	-21.16	-45.24, -0.33	29.44	0.05	-32.69	-63.95, -8.71	10.85	0	-42.19	-73.83, -14.15	11.46	0	17.07	-4.15, 41.67	14.29	0.15
OG0000018_3.inclade1.ortho50	arbore2015_testes_region	-9.73	-20.08, -1.71	17.84	0	-18.57	-35.33, -7.46	6.41	0	-31.16	-44.54, -16	10.72	0	9.47	-0.18, 22.22	23.79	0.06
OG0000018_3.inclade1.ortho53	arbore2015_testes_region	-12.69	-27.72, 1.75	90.7	0.07	-10.34	-27.16, 3.3	96.54	0.16	-19.74	-40.92, 0.48	22.22	0.04	5.64	-7.29, 19.04	53.19	0.44
OG0000018_3.inclade1.ortho72	arbore2015_testes_region	-12.51	-39.52, 8.84	40.34	0.22	-11.87	-38.48, 11.27	27.25	0.27	-26.39	-58.98, 2.49	9.24	0.06	12.18	-2.95, 31.06	26.54	0.17
OG0000018_3.inclade1.ortho76	arbore2015_testes_region	-21.59	-48.48, 3.63	10.7	0.08	-47.01	-77.8, -20.45	7.15	0	-24.49	-50.43, 0.22	15.69	0.07	13.61	-11.81, 40.56	6.73	0.32
OG0000024_1.inclade1.ortho21	arbore2015_testes_region	-6.11	-12.84, 0.3	66.86	0.05	-29.35	-49.18, -11.1	2.03	0	-16.52	-31.4, -2.51	7.17	0.02	4.46	-4.82, 13.91	58.06	0.32
OG0000024_1.inclade13.ortho3	arbore2015_testes_region	-21.07	-49.21, 3.04	101	0.12	-23.79	-52.06, 4.1	70.53	0.1	-27.06	-54.52, 0.33	81.59	0.05	22.29	1.55, 40.73	22.44	0.04
OG0000027_7.inclade16.ortho1	arbore2015_testes_region	-7.94	-15.72, -3	103.88	0.01	-20.99	-34.92, -8.05	6.68	0	-7.55	-14.54, -0.87	93.7	0.01	7	-0.69, 14.3	82.56	0.05
OG0000029_2.inclade10.ortho3	arbore2015_testes_region	-2.98	-16.72, 10.07	148.03	0.58	-32.27	-52.72, -6.99	9.34	0.01	-3.98	-20.8, 8.13	140.13	0.51	0.21	-10.8, 10.68	48.17	0.98
OG0000049_1.inclade1.ortho28	arbore2015_testes_region	-21.58	-43.37, -7.02	3.12	0	-47.23	-70.28, -19.05	1.7	0	-19.97	-39.89, -4.6	4.1	0	21.88	1.37, 43.61	6.12	0.02
OG0000076_3.inclade1.ortho13	arbore2015_testes_region	-1.41	-4.61, 2.22	260.41	0.38	-1.08	-4.62, 2.27	304.78	0.52	-1.93	-6.51, 2.15	238.01	0.34	5.72	0.32, 10.84	174.8	0.02
OG0000079_1.inclade1.ortho11	arbore2015_testes_region	-15.51	-36.61, 6.73	43.58	0.16	-21.34	-46.97, 1.71	32.29	0.08	-28.16	-55.3, -3.47	28.64	0.03	7.67	-12.18, 31.36	16.64	0.55
OG0000079_1.inclade1.ortho18	arbore2015_testes_region	-8.73	-29.42, 14.42	158.75	0.41	-11.76	-35.86, 10.32	109.06	0.29	-23.58	-50.88, 4.7	39.1	0.11	-0.91	-23.84, 18.46	26.16	0.93
OG0000088_3.inclade2.ortho8	arbore2015_testes_region	-8.6	-19.56, 0.99	23.49	0.03	-6.18	-16.54, 3.24	37.4	0.08	-9.72	-23.05, -0.84	13.19	0.02	11.09	2.77, 21.62	25.23	0
OG0000091_1.inclade1.ortho9	arbore2015_testes_region	-2.2	-7.99, 3.59	296.85	0.38	-3.66	-9.37, 2.74	232.44	0.2	-3.32	-10.63, 2.39	124.76	0.26	0.65	-4.61, 6.02	157.8	0.81
OG0000091_1.inclade3.ortho16	arbore2015_testes_region	-24.52	-36.75, -15.76	17.46	0	-42.09	-57.15, -24.77	3.84	0	-22.41	-33.55, -13.19	22.77	0	27.38	16.93, 40.32	21.28	0
OG0000100_1.inclade8.ortho3	arbore2015_testes_region	-7.97	-19.35, 3.62	50.17	0.09	-8.1	-21.3, 1.99	48.35	0.11	-9.04	-24.07, 2.09	43.92	0.08	5.09	-4.17, 16.32	49.82	0.28
OG0000104_2.inclade2.ortho14	arbore2015_testes_region	-8.26	-60.84, 32.38	40.98	0.75	-0.1	-47.1, 49.71	34.31	1	-10.72	-62.77, 36.77	28.99	0.71	-7.06	-34.25, 25.61	28.16	0.67
OG0000104_2.inclade2.ortho17	arbore2015_testes_region	1.21	-28.57, 38.84	405.68	0.94	-2.01	-36.08, 31.89	298.46	0.87	0.34	-37.12, 32.94	128.77	1	-11.24	-36.77, 9.62	34.69	0.36
OG0000104_2.inclade2.ortho3	arbore2015_testes_region	-9.39	-37.76, 16.84	167.21	0.47	-20.32	-48.36, 7.9	147.35	0.15	-16.22	-48.39, 13.99	95.97	0.27	8.6	-10.95, 31.08	30.37	0.5
OG0000106_2.inclade1.ortho16	arbore2015_testes_region	1.13	-11.18, 14.41	497.21	0.85	-0.56	-14.51, 10.65	473.27	0.98	3.03	-8.84, 18.8	141.43	0.56	5.31	-3.31, 15.57	18.86	0.22
OG0000108_2.inclade1.ortho19	arbore2015_testes_region	-1.3	-18.22, 14.62	518.6	0.87	-2.31	-19.67, 13.97	547.26	0.78	-3.86	-22.8, 11.48	489.74	0.65	8.52	-2.53, 20.32	72.13	0.13
OG0000110_7_MIortho2	arbore2015_testes_region	-4.34	-33.77, 28.71	36.72	0.76	-5.84	-41.69, 27.04	13.35	0.74	-11.95	-44.8, 21.67	31.57	0.49	-5.44	-45.26, 27.09	7.38	0.85
OG0000110_8.inclade6.ortho3	arbore2015_testes_region	-31.21	-70.13, 4.2	26.24	0.07	-32.11	-72.82, 5.62	22.3	0.08	-28.72	-68.31, 8.54	24.85	0.14	26.87	-6.28, 61.7	7.66	0.08
OG0000112_2.inclade3.ortho3	arbore2015_testes_region	-10.9	-39.53, 18.76	200.73	0.43	-23.02	-54.02, 5.95	94.09	0.13	-11.56	-47.16, 16.87	125.1	0.47	18.84	3.18, 37.7	65.44	0.03
OG0000112_2.inclade5.ortho4	arbore2015_testes_region	-11.79	-27.39, 3.4	29.4	0.09	-30.58	-53.99, -3.83	5.41	0.02	-33.94	-55.98, -14.78	21.36	0	7.41	-6.76, 26.32	25.9	0.38
OG0000120_1.inclade5.ortho3	arbore2015_testes_region	-13.27	-50.6, 20.41	223.82	0.35	-16.58	-55.13, 14.27	115.66	0.29	-30.83	-89.1, 12.74	12.92	0.18	17.02	-8.94, 42.74	14.86	0.17
OG0000123_1.inclade2.ortho5	arbore2015_testes_region	13.99	-9.22, 49	23.3	0.22	10.7	-18.12, 45.35	47.46	0.39	12.62	-10.78, 47	33.02	0.29	-10.93	-30.17, 3.7	31.78	0.12
OG0000127_1.inclade1.ortho30	arbore2015_testes_region	-19.58	-34.43, -9.24	6.1	0	-28.54	-53.8, -14.1	3.79	0	-57.13	-74.72, -27.13	2.62	0	20.4	4.63, 35.88	9.51	0
OG0000129_2.inclade2.ortho3	arbore2015_testes_region	-20.35	-50.8, 6.92	10.7	0.09	-21.18	-52.17, 7.32	9.62	0.11	-20.32	-48.73, 5.86	21.4	0.13	8.93	-18.57, 32.61	9.53	0.5
OG0000132_1.inclade1.ortho11	arbore2015_testes_region	-10.63	-17.35, -3.57	47.36	0	-19.29	-35.24, -7.21	7.94	0	-11.15	-19.37, -3.56	49.52	0	10.92	1.86, 19.87	45.92	0.02
OG0000132_1.inclade5.ortho3	arbore2015_testes_region	-6.78	-16.59, -1.65	11.79	0.01	-5.17	-12.46, -0.39	22.87	0.01	-7.33	-16.6, -0.62	14.43	0	7.48	-0.08, 19.21	9.62	0.01
OG0000133_1_MIortho1	arbore2015_testes_region	-27.09	-58.47, 1.76	45.18	0.06	-22.93	-54.6, 8.68	54.22	0.15	-33.16	-74.05, 1.67	19.06	0.07	19.12	-4.76, 44.42	16.53	0.15
OG0000135_4.inclade4.ortho6	arbore2015_testes_region	-27.98	-57.36, -6.44	4.12	0	-21.76	-45.2, -5.02	11.85	0	-29.06	-57.88, -7.1	4.91	0	30.8	7.31, 56.86	6.29	0
OG0000138_4.inclade1.ortho13	arbore2015_testes_region	-9.3	-51.52, 40.2	44.39	0.66	-24.78	-79.16, 19.65	19.55	0.3	-24.94	-79.86, 17.75	17.24	0.29	9.63	-14.46, 43.68	11.5	0.56
OG0000138_4.inclade1.ortho20	arbore2015_testes_region	-18.8	-46.77, 11.31	31.76	0.18	-11.53	-37.61, 19.02	131.53	0.39	-47.42	-77.62, -15.92	69.46	0	9.43	-16.58, 37.53	14.18	0.5
OG0000138_4.inclade1.ortho24	arbore2015_testes_region	-13.65	-44.5, 11.16	71.88	0.34	-23.49	-51.96, 7.3	53.78	0.11	-45.78	-84.63, -2.9	6.49	0.04	-0.12	-26.25, 26.86	18.45	0.97
OG0000138_4.inclade1.ortho26	arbore2015_testes_region	-2.44	-44.7, 28.49	45.18	0.89	0.83	-42, 37.81	36.88	0.95	-22.29	-64.48, 14.54	70.48	0.25	-10.08	-38.3, 19.37	18.03	0.58
OG0000138_4.inclade1.ortho27	arbore2015_testes_region	-21.2	-50.35, 2.62	6.42	0.08	-44.1	-68.78, -13.49	8.06	0	-43.38	-69.34, -7.07	7.9	0.01	12.84	-13.29, 51.52	4.59	0.53
OG0000138_4.inclade1.ortho30	arbore2015_testes_region	-19.86	-36.06, -1.96	27.25	0.03	-22.64	-43.93, -3.43	12.45	0.03	-27.65	-50.62, -8.65	18.73	0.02	16.4	-3.86, 35.13	17.02	0.14
OG0000138_4.inclade1.ortho31	arbore2015_testes_region	5.7	-22.74, 29.67	218.14	0.61	-0.28	-27.98, 25.07	170.83	0.97	-5.47	-34.53, 21.51	121.66	0.73	11.9	-5.21, 34.36	27.14	0.22
OG0000138_4.inclade1.ortho40	arbore2015_testes_region	3.07	-24.61, 34.42	167.09	0.8	7.16	-21.66, 43.69	46.56	0.62	-6.99	-41.53, 22.67	56.21	0.59	3.23	-13.69, 24.04	42.49	0.74
OG0000141_3.inclade1.ortho24	arbore2015_testes_region	-17.8	-40.18, -3.51	4.01	0	-14.71	-38.43, -2.15	6.02	0.02	-19.38	-42.73, -4.4	6.26	0	19.4	4.11, 41.91	2.57	0
OG0000141_3.inclade2.ortho25	arbore2015_testes_region	-11.83	-17.54, -6.35	63.73	0	-10.86	-16.58, -5.37	37.53	0	-14.06	-21.47, -6.98	53.03	0	14.72	6.56, 22.43	60.49	0
OG0000148_1.inclade1.ortho29	arbore2015_testes_region	-17.43	-73.76, 35.42	57.7	0.46	-13.21	-69.12, 38.15	105.03	0.58	-16.46	-69.32, 46.23	78.49	0.47	27.27	-5.31, 71.31	9.95	0.13
OG0000149_1.inclade2.ortho3	arbore2015_testes_region	-31.1	-88.61, 18.32	71.53	0.2	-33.48	-94.29, 16.87	71.86	0.18	-24.53	-81.96, 27.05	100.07	0.34	31.2	-0.4, 65.61	16.03	0.03
OG0000151_4.inclade4.ortho4	arbore2015_testes_region	-10.39	-29.56, 3.38	29.5	0.16	-6.29	-21.42, 8.21	44.06	0.34	-22.05	-40.69, -3.89	29.45	0.04	4.19	-11.03, 22.94	19.18	0.64
OG0000152_6.inclade1.ortho22	arbore2015_testes_region	-14.58	-40.07, 5.86	101.73	0.2	-33.75	-62.2, -6.4	21.11	0.01	-11.76	-34.39, 13.48	116.8	0.32	10.16	-6.74, 27.97	21.37	0.25
OG0000159_2.inclade2.ortho10	arbore2015_testes_region	-27.43	-53.98, -3.9	2.84	0	-34.66	-59.46, -6.7	3.59	0	-38.06	-74.01, -7.26	2.29	0	26.53	2.57, 52.33	8.63	0.01
OG0000159_2.inclade3.ortho1	arbore2015_testes_region	-11.72	-23.14, -2.91	13.47	0	-47.96	-76.51, -4.35	1.74	0	-24.44	-42.23, -9.2	8.42	0	10.86	-2.42, 25.6	16.21	0.12
OG0000165_1.inclade2.ortho2	arbore2015_testes_region	-23.85	-63.06, 13.59	39.99	0.15	-37.78	-89.52, -0.95	10.74	0.05	-8.24	-47.09, 29.66	177.52	0.68	23.72	4.26, 50.2	38.73	0.03
OG0000166_1.inclade1.ortho21	arbore2015_testes_region	-19.27	-45.38, 1.78	29.61	0.07	-31.39	-60.43, -11.71	18.05	0.01	-15.26	-49.06, 10.79	19.94	0.2	7.95	-21.3, 29.59	10.77	0.45
OG0000168_1.inclade2.ortho10	arbore2015_testes_region	-1.93	-26.8, 19.57	235.29	0.82	-6.3	-32.45, 15.36	251.17	0.56	-8.93	-33.72, 14.95	212.09	0.39	0.75	-16.42, 19.35	46.2	0.92
OG0000172_1.inclade2.ortho21	arbore2015_testes_region	-36.2	-66.69, -6.24	61.11	0.02	-38.48	-69.19, -7.63	115.22	0.01	-37.66	-70.39, -5.25	66.29	0.03	29.82	10.89, 51.35	26.5	0
OG0000183_2.inclade1.ortho17	arbore2015_testes_region	-34	-68.7, -5.5	4.25	0	-45.34	-75.15, -10.74	8.15	0	-47.38	-84.95, -16.35	3.81	0	32.17	3.61, 66.74	6.85	0
OG0000187_2.inclade2.ortho3	arbore2015_testes_region	-7.68	-15.54, -0.18	49.76	0.02	-6.15	-13.71, 1.15	60.3	0.06	-7.08	-17.2, 0.28	43.96	0.06	4.43	-3.06, 12.52	92.1	0.25
OG0000194_1.inclade2.ortho7	arbore2015_testes_region	-25.29	-50.91, 3.08	19.14	0.04	-41.96	-71.8, -14.62	10.64	0	-33.92	-62.19, -7.9	24.59	0.01	18.72	-3.37, 42.55	16.75	0.11
OG0000196_1.inclade1.ortho20	arbore2015_testes_region	-5.89	-21.55, 10.18	309.01	0.38	-13.83	-32.72, 2.73	62.42	0.1	-3.27	-20.26, 14.36	253.95	0.63	-2.57	-17.69, 11.68	36.87	0.83
OG0000196_1.inclade2.ortho6	arbore2015_testes_region	-18.8	-41.7, -1.69	8.9	0.01	-38.28	-71.23, -6.76	2.04	0	-24.67	-52.27, -4.59	9.52	0	17.61	0.79, 35.95	11.92	0.01
OG0000198_3.inclade3.ortho6	arbore2015_testes_region	3.34	-5, 13.35	255.54	0.42	1.33	-7.18, 12.51	256.17	0.83	3.83	-6.79, 15.77	189.9	0.47	2.46	-6.86, 10.59	114.63	0.56
OG0000201_1.inclade1.ortho13	arbore2015_testes_region	-5.45	-12.32, -0.35	45.8	0.01	-6.47	-14.36, -1.17	45.13	0.01	-4.55	-11.57, 1.6	81.07	0.08	7.25	1.19, 15.38	33.74	0
OG0000205_1.inclade1.ortho1	arbore2015_testes_region	7.25	-8.29, 23.87	161.16	0.29	-0.94	-18.12, 15.65	357.46	0.89	-1.43	-17.72, 15.81	555.4	0.82	-4.98	-17.2, 4.88	64.22	0.39
OG0000205_1.inclade1.ortho11	arbore2015_testes_region	7.66	-14.58, 35.57	195.71	0.47	2.11	-24.75, 25.32	377.15	0.88	-2.17	-29.2, 24.09	243.78	0.8	-2.39	-18.78, 12.21	120.71	0.82
OG0000205_1.inclade1.ortho2	arbore2015_testes_region	-14.6	-38.71, 8.93	30.18	0.21	-24.32	-47.47, 1.39	21.6	0.04	-28.7	-54.31, 1.92	14.77	0.04	6.71	-15.43, 26.89	20.3	0.53
OG0000205_1.inclade1.ortho4	arbore2015_testes_region	-4.38	-30.66, 23.65	172.8	0.69	-3.74	-31, 22.13	412.86	0.7	-10.46	-39.57, 18.51	188.28	0.35	4.33	-11, 27.39	27.19	0.62
OG0000205_1.inclade1.ortho7	arbore2015_testes_region	-2.83	-26.09, 25.31	83.04	0.77	-14.05	-40.53, 14.31	45.01	0.29	-10.85	-41.35, 18.02	31.11	0.45	-16.18	-40.09, 2.81	15.85	0.17
OG0000207_1.inclade1.ortho11	arbore2015_testes_region	-19.03	-57.95, 9.6	24.19	0.25	-29.77	-69.48, 5.17	5.25	0.05	-40.68	-79.88, -7.61	38.61	0.01	9.36	-16.2, 33.15	17.65	0.47
OG0000215_1.inclade2.ortho3	arbore2015_testes_region	-44.22	-96.48, -5.37	4.15	0.01	-38.48	-82.38, 0.77	9.1	0.02	-92.49	-161.82, -43.82	1.81	0	37.98	0.54, 82.47	5.35	0.02
OG0000215_1.inclade2.ortho5	arbore2015_testes_region	-1.34	-58.49, 49.53	636.46	0.95	-4.91	-57.7, 49.43	300.85	0.87	-13.73	-74.53, 32.4	153.66	0.46	14.99	-5.36, 50.14	22.69	0.19
OG0000216_1.inclade1.ortho15	arbore2015_testes_region	4.05	-19.03, 23.66	90.98	0.66	2.5	-22.05, 21.7	122.05	0.78	5.54	-20.39, 25.58	82.44	0.58	8.48	-8.76, 30.37	26.61	0.41
OG0000223_1.inclade1.ortho16	arbore2015_testes_region	-0.47	-28.48, 29.74	434.86	0.7	-2.05	-32.17, 25.86	779.61	0.57	-7.92	-38.68, 22.08	241.87	0.28	2.63	-13.64, 18.42	63.47	0.48
OG0000225_2.inclade2.ortho11	arbore2015_testes_region	-22.75	-53.16, 0.14	27.26	0.05	-18	-45.83, 5.04	54.57	0.12	-49.22	-86.26, -11.22	6.39	0	15.06	-8.23, 37.39	25.27	0.21
OG0000225_2.inclade2.ortho12	arbore2015_testes_region	21.39	-21.15, 65.38	294.47	0.35	18.6	-29.49, 61.53	207.76	0.39	6.57	-44.47, 48.56	181.97	0.74	3.29	-22.09, 26.85	68.83	0.78
OG0000225_2.inclade2.ortho9	arbore2015_testes_region	-17.52	-37.93, 0.33	24.05	0.06	-25.75	-47.52, -5.97	18.43	0.04	-25.5	-48.86, -4.02	16.67	0.05	12.62	-10.27, 36.35	10.66	0.3
OG0000230_1.inclade7.ortho1	arbore2015_testes_region	10.33	-22.64, 48.38	48.39	0.56	-12.11	-52.94, 21.33	39.73	0.42	-2.7	-40.19, 33.28	68.85	0.81	1.47	-20.89, 25.39	30.07	0.87
OG0000239_1.inclade10.ortho1	arbore2015_testes_region	-14.31	-30.26, 0.75	31.4	0.07	-53.98	-90.55, -21.02	3.49	0	-31.15	-53.6, -12.52	12.1	0	11.62	-6.25, 26.98	20.2	0.22
OG0000239_1.inclade16.ortho1	arbore2015_testes_region	-28.68	-57.38, -9.23	8.97	0.01	-53.17	-79.26, -27.92	16.54	0	-46.34	-68.93, -20.51	25.63	0	26.71	5.28, 54.53	6.68	0.01
OG0000247_1.inclade1.ortho7	arbore2015_testes_region	-14.93	-53.57, 18.33	17.95	0.3	-28.43	-72.64, 2.55	12.32	0.05	-30.24	-78.41, 4.05	5.64	0.04	20.26	-2.5, 57.31	5.62	0.08
OG0000247_1.inclade3.ortho11	arbore2015_testes_region	-1.1	-24.91, 20.48	237.32	0.98	-0.78	-27.12, 21.64	167.12	1	4.58	-20.82, 28.04	202.53	0.66	-9.21	-24.74, 7.21	40.41	0.28
OG0000247_1.inclade3.ortho5	arbore2015_testes_region	-4.75	-10.22, -0.66	79.09	0.01	-4.36	-9.73, 0.11	71.8	0.03	-5.62	-11.46, -0.37	88.8	0.01	4.45	-1.04, 9.74	147.96	0.1
OG0000265_2.inclade3.ortho3	arbore2015_testes_region	-4.8	-8.17, -1.38	193.87	0.01	-5.45	-9.9, -1.73	159.34	0.01	-4.78	-8.56, -0.62	211.3	0.01	5.86	1.11, 10.84	159.46	0.01
OG0000285_1.inclade1.ortho6	arbore2015_testes_region	4.2	-14.92, 24.8	386.47	0.58	0.72	-22.89, 20.39	289.1	0.89	0.35	-19.18, 22.66	297.13	0.99	-7.35	-20.7, 3.11	84.57	0.18
OG0000285_1.inclade1.ortho7	arbore2015_testes_region	-17.62	-82.61, 43.08	224.9	0.57	-15.02	-83.37, 43.07	255.08	0.63	-25.08	-94.39, 36.28	47.23	0.46	22.43	-11.62, 63.51	13.17	0.25
OG0000285_1.inclade1.ortho8	arbore2015_testes_region	-13.12	-49.78, 15.88	63.77	0.38	-6.73	-40.67, 28.05	171.47	0.66	-27.16	-69.15, 4.56	21.6	0.07	5.95	-12.7, 27.12	58.5	0.53
OG0000287_1.inclade1.ortho11	arbore2015_testes_region	-5.21	-9.1, -1.19	144.1	0.01	-3.69	-7.84, -0.11	302.87	0.05	-6.4	-11.54, -1.6	179.45	0.02	4.61	-0.35, 10.07	201.12	0.08
OG0000292_1.inclade1.ortho15	arbore2015_testes_region	-9.57	-36.56, 13.86	97.84	0.29	-10.99	-39.48, 8.88	58.12	0.25	-20.32	-52.01, 1.37	79.31	0.1	-3.04	-32.45, 15.85	14.29	0.99
OG0000292_1.inclade1.ortho5	arbore2015_testes_region	10	-1.02, 26.29	56.4	0.08	5.1	-7.48, 18.9	207.45	0.36	4.06	-7.48, 19.18	190.36	0.48	-4.09	-14.17, 4.78	85.32	0.34
OG0000296_4.inclade2.ortho11	arbore2015_testes_region	-3.72	-43.79, 39.07	244.03	0.87	-9.26	-57.2, 30.55	160.97	0.66	12.22	-32.21, 53.23	481.67	0.5	-14.36	-37.96, 12.18	38.08	0.27
OG0000299_2.inclade1.ortho12	arbore2015_testes_region	-26.47	-61.26, 4.04	36.55	0.07	-59.96	-106.13, -18.46	5.51	0	-32.06	-75.21, 3.58	15.97	0.06	7.77	-17.84, 32.66	16.09	0.54
OG0000299_2.inclade1.ortho2	arbore2015_testes_region	-13.78	-27.25, -2.07	22.83	0.01	-48.3	-83.81, -19.79	3.27	0	-15.54	-30.61, -2.26	26.9	0.02	11.72	-0.35, 23.91	38.9	0.04
OG0000305_1.inclade1.ortho11	arbore2015_testes_region	-1.45	-53.93, 59.23	501.03	0.93	-15.91	-78.75, 38.54	439.86	0.55	1.94	-56.78, 57.05	491.16	0.96	0.85	-29.62, 27.87	38.58	0.87
OG0000305_1.inclade1.ortho13	arbore2015_testes_region	1.69	-15.66, 24.27	321.14	0.84	0.56	-17.61, 22.15	262.04	0.97	5.92	-13.99, 28.49	116.02	0.47	0.29	-10.69, 10.94	123.44	0.95
OG0000305_1.inclade1.ortho17	arbore2015_testes_region	4.39	-25.69, 41.81	303.75	0.75	4.17	-26.57, 40.71	247.33	0.74	-4.62	-44.52, 32.89	23.5	0.85	-5.53	-26.81, 14.18	42.97	0.6
OG0000305_1.inclade1.ortho19	arbore2015_testes_region	-10.31	-65.27, 28.79	163.81	0.62	-9.58	-59.01, 39.91	120.05	0.67	-13.42	-65.18, 28.91	213.15	0.49	25.95	-0.44, 58.04	13.79	0.05
OG0000305_1.inclade1.ortho21	arbore2015_testes_region	-31.5	-55.12, -7.28	22	0	-25.61	-51.18, -2.21	31.83	0.02	-28.95	-57.61, -0.36	18.92	0.02	25.35	4.87, 54.69	10.61	0.03
OG0000305_1.inclade1.ortho24	arbore2015_testes_region	0.57	-49.7, 51.43	64.57	0.98	-7.59	-56.61, 43.95	139.17	0.71	-9.12	-60.57, 43.79	50.23	0.69	20.54	-11.37, 50.64	32.12	0.16
OG0000305_1.inclade1.ortho25	arbore2015_testes_region	-0.68	-59.53, 53.46	160.69	0.94	-24.17	-81.54, 28.98	96.65	0.28	-9.32	-67.49, 51.97	58.38	0.74	19.44	-17.48, 68.31	5.88	0.27
OG0000318_1.inclade4.ortho2	arbore2015_testes_region	-16.94	-35.07, 1.36	20.2	0.07	-22.75	-42.82, -3.59	27.33	0.02	-25.54	-42.82, -6.56	27.65	0.01	8.95	-9.47, 25.47	18.85	0.33
OG0000321_1.inclade2.ortho4	arbore2015_testes_region	-14.92	-46.9, 16.71	104.74	0.27	-15.88	-49.12, 14.66	150.2	0.26	-9.8	-42.92, 23.24	140.79	0.46	15.85	-4.47, 36.33	23.95	0.08
OG0000323_1.inclade1.ortho5	arbore2015_testes_region	-7.33	-24.34, 2.79	21	0.11	-5.18	-18.86, 7.51	79.27	0.26	-6.35	-21.02, 5.19	34.16	0.18	9.5	0.5, 22.98	10.46	0.02
OG0000329_1.inclade1.ortho9	arbore2015_testes_region	7.79	-18.61, 31.68	158.93	0.51	10.66	-14.91, 37.06	132.93	0.39	7.88	-18.3, 33.36	150.13	0.54	6.82	-12.76, 29.83	26.51	0.54
OG0000336_1.inclade1.ortho22	arbore2015_testes_region	-11.75	-34.67, 8.97	32.95	0.23	-10.93	-36.91, 9.55	26.87	0.26	-13.91	-41.08, 6.23	30.12	0.16	7.93	-4.9, 25.2	26.24	0.27
OG0000351_1.inclade1.ortho15	arbore2015_testes_region	-7.19	-33.44, 20.49	562.38	0.6	-16.47	-49.79, 7.64	238.46	0.24	-9.73	-37.75, 19.44	512.99	0.48	11.42	-5.05, 29.17	87.04	0.18
OG0000352_1.inclade2.ortho2	arbore2015_testes_region	-19.57	-37.6, -3.32	7.96	0	-28.08	-43.82, -13.94	10.88	0	-57.55	-101.45, -14.94	1.33	0	20.21	1.49, 37.43	11.74	0.01
OG0000353_1_MIortho7	arbore2015_testes_region	-34.47	-61.6, -11.39	29.04	0	-34.52	-61.56, -9.09	19.38	0	-36.16	-61.2, -7.39	22.1	0	29.58	9.64, 49.21	27.68	0
OG0000363_1.inclade2.ortho5	arbore2015_testes_region	-0.5	-16.74, 17.21	90.6	0.93	-9.29	-28, 7.31	58.5	0.24	-4.98	-24.42, 11.93	107.38	0.5	9.48	-3.76, 26.42	31.8	0.16
OG0000365_2.inclade5.ortho1	arbore2015_testes_region	-22.59	-48.93, -0.71	8.14	0.04	-24.82	-54.9, -3.2	5.56	0.02	-23.24	-51.43, -0.42	14.25	0.04	19.26	-1.51, 46.3	9.51	0.1
OG0000383_1_MIortho1	arbore2015_testes_region	-9.44	-27.23, 5.81	25.84	0.17	-12.29	-32.45, 2.61	24.4	0.07	-6.6	-24.26, 8.76	71.11	0.35	11.68	-2.61, 25.58	36.69	0.06
OG0000395_1.inclade1.ortho14	arbore2015_testes_region	-24.37	-65.45, 10.93	96.34	0.17	-29.61	-77.66, 14.88	17.16	0.18	-37.84	-84.38, -0.19	65.78	0.06	9.46	-22.46, 42.44	18.28	0.46
OG0000395_1.inclade1.ortho17	arbore2015_testes_region	-14.4	-32.21, -0.18	17.24	0.05	-34.17	-48.33, -13.49	14.85	0	-26.93	-49.3, -5.51	8.17	0.01	10.6	-12.28, 27.32	11.12	0.21
OG0000395_1.inclade1.ortho21	arbore2015_testes_region	-2.77	-37.82, 32.61	76.35	0.87	-13.7	-49.5, 23.14	79.46	0.44	-12.94	-52.45, 25.93	54.14	0.47	2.19	-26.94, 28.14	25.92	0.88
OG0000403_1.inclade1.ortho21	arbore2015_testes_region	-8.66	-20.42, 2.03	48.79	0.09	-8.27	-21.91, 2.38	35.86	0.11	-8.09	-21.22, 6.72	28.87	0.18	3.35	-9.21, 14.34	34.14	0.52
OG0000403_1.inclade1.ortho7	arbore2015_testes_region	-22.94	-45.16, -4.62	19.46	0.01	-17.74	-36.87, 0.6	40.15	0.04	-34.84	-61.84, -8.93	10.21	0	17.19	1.37, 33.39	22.81	0.02
OG0000403_1.inclade2.ortho5	arbore2015_testes_region	-12.11	-27.66, 2.68	28.25	0.08	-12.78	-30.26, 2.25	25.44	0.08	-12.86	-31.96, 2.84	51.98	0.1	6.99	-6.48, 23.39	29.39	0.34
OG0000403_1.inclade2.ortho7	arbore2015_testes_region	-6.12	-11.8, -0.55	65.68	0.04	-5.28	-10.82, -0.25	61.86	0.04	-19.94	-33.93, -6.26	7.17	0	3.4	-4.92, 10.7	56.69	0.41
OG0000414_1.inclade1.ortho7	arbore2015_testes_region	-20.6	-42.55, -3.57	16.52	0.01	-28.63	-51.26, -7.86	12.56	0	-25.71	-57.03, -3.05	9.1	0.02	20	-0.7, 43.22	8.37	0.04
OG0000414_1.inclade1.ortho9	arbore2015_testes_region	-21.69	-56.01, 9.96	41.4	0.19	-28.96	-61.99, 3.7	61.22	0.07	-30.81	-72.67, 9.08	14.94	0.15	10.17	-17.21, 38.99	13.72	0.48
OG0000435_3.inclade1.ortho7	arbore2015_testes_region	-15.31	-49.4, 10.82	481.96	0.3	-11.58	-43.19, 18.17	354.97	0.45	-23.09	-58.94, 14.76	40.95	0.2	20.71	-1.32, 40.76	52.8	0.05
OG0000436_1.inclade1.ortho34	arbore2015_testes_region	-14.43	-40.76, 5.61	31.57	0.08	-15.09	-42.53, 4.68	31.45	0.09	-11.12	-40.1, 6.36	55.16	0.2	12.68	-0.68, 32.27	13.04	0.03
OG0000440_1.inclade1.ortho3	arbore2015_testes_region	-18.57	-43.42, 2.15	38.66	0.09	-26.15	-52.46, -1.86	29.37	0.03	-18.95	-44.81, 4.23	63.84	0.11	15.39	-2.58, 32.17	37.81	0.07
OG0000446_1.inclade1.ortho6	arbore2015_testes_region	-2.59	-57.89, 38.53	453.12	0.95	4.67	-46.51, 50.34	263.77	0.8	-20.15	-81.51, 17.17	36.89	0.35	20	-7.22, 58.15	4.25	0.15
OG0000449_2.inclade2.ortho2	arbore2015_testes_region	-7.03	-22.04, 3.84	40.47	0.18	-43.54	-72.28, -13.54	2.68	0	-7.2	-22.54, 6.72	52.54	0.24	1.84	-9.87, 11.89	78.96	0.71
OG0000454_1.inclade1.ortho7	arbore2015_testes_region	10.1	-7.3, 39.49	9.27	0.18	2.66	-18.05, 22.63	239.53	0.66	5.34	-14.8, 32.85	44.55	0.57	3.02	-10.44, 17.46	30.83	0.62
OG0000465_1.inclade3.ortho1	arbore2015_testes_region	-17.69	-41.66, 6.96	75.57	0.16	-16.46	-41.74, 8.81	87.08	0.18	-18.81	-46.43, 10.15	38.27	0.19	7.57	-18.23, 32.76	10.54	0.6
OG0000475_3.inclade12.ortho1	arbore2015_testes_region	-6.59	-10.66, -2.73	74.69	0	-6.22	-10.76, -2.43	79.77	0	-7.07	-12.07, -2.88	78.14	0	7.24	1.73, 12.92	101.94	0
OG0000477_1.inclade1.ortho5	arbore2015_testes_region	-20.84	-46.11, 0.09	53.53	0.06	-27.37	-57.44, -2.29	22.86	0.02	-29.53	-55.07, -6.21	44.58	0.01	26.9	3.73, 50.05	20.61	0.01
OG0000480_1.inclade1.ortho10	arbore2015_testes_region	-1.38	-18.13, 17.42	258.36	0.92	-1.19	-21.16, 15.14	354.56	0.9	1.86	-16.78, 21.59	184.18	0.82	3.89	-8.56, 18.05	60.05	0.61
OG0000480_1.inclade1.ortho11	arbore2015_testes_region	-13.91	-54.73, 30.86	345.01	0.44	-20.17	-64.92, 26.36	52.93	0.32	-5.98	-54.36, 37.53	353.85	0.73	12.96	-7.41, 36.36	57.72	0.21
OG0000480_1.inclade1.ortho13	arbore2015_testes_region	-1.92	-10.34, 7.42	304.46	0.6	-2.08	-13.21, 5.07	334.79	0.5	-3.94	-14.67, 4.68	159.51	0.31	3.01	-3.18, 10.02	212.65	0.36
OG0000480_1.inclade1.ortho14	arbore2015_testes_region	0.04	-7.05, 8.79	432.47	0.92	-2.49	-12.15, 4.2	140.57	0.28	-1.55	-10.9, 5.62	983.97	0.48	1.44	-3.02, 6.41	308.24	0.54
OG0000480_1.inclade1.ortho6	arbore2015_testes_region	11.28	-13.42, 43.43	49.41	0.32	10.43	-14.06, 42.07	50.75	0.39	11.83	-13.99, 42.45	40.32	0.35	-13.94	-37.08, 1.16	33.03	0.07
OG0000480_1.inclade1.ortho9	arbore2015_testes_region	5.31	-51.05, 72.21	300.42	1	-0.92	-67.05, 59.55	1000	0.87	-9.8	-80.06, 48.28	184.47	0.59	-5.29	-42.13, 22.16	23.13	0.89
OG0000484_1.inclade1.ortho5	arbore2015_testes_region	0.58	-35.28, 36.19	223.58	0.99	6.97	-26.19, 49.45	149.53	0.69	-8.8	-44.25, 32	155.17	0.61	8.02	-13.53, 37.48	30.35	0.51
OG0000487_2_MIortho9	arbore2015_testes_region	-29.9	-55.66, -5.62	9.1	0.01	-28.29	-54.81, -5.44	8.05	0.01	-34.91	-70.67, -8.09	4.11	0.01	28.6	6.27, 56.15	6.11	0.01
OG0000490_1.inclade1.ortho2	arbore2015_testes_region	-18.7	-45.8, 16.2	69.45	0.22	-20.37	-52.42, 9.59	109.43	0.18	-20	-55.29, 13.26	45.68	0.23	2.56	-24.28, 29.18	13.6	0.89
OG0000505_1_MIortho4	arbore2015_testes_region	-7.5	-27.46, 12.52	46.79	0.43	-8.99	-28.41, 12.92	58.62	0.38	-9.12	-32.93, 13.79	26.44	0.41	-2.15	-22.65, 17.04	23.81	0.89
OG0000531_1.inclade1.ortho20	arbore2015_testes_region	-4.55	-21.43, 11.22	293.03	0.57	-9.34	-26.54, 7.21	195.49	0.27	-3.65	-23.22, 14.03	113.68	0.67	2.43	-9.57, 15.71	63.78	0.71
OG0000556_1.inclade1.ortho9	arbore2015_testes_region	-5.64	-12.5, -0.89	21.99	0.02	-6.42	-12.68, -1.05	43.7	0.01	-7.58	-15.19, -0.89	26.38	0	5.21	-1.35, 11.38	113.79	0.08
OG0000561_2.inclade1.ortho5	arbore2015_testes_region	-16.65	-49.31, 14.71	31.42	0.21	-16.25	-52.61, 13.07	43.02	0.24	-21.53	-61.25, 8.29	20.39	0.14	38.12	12.07, 69.6	6.91	0
OG0000571_1.inclade3.ortho3	arbore2015_testes_region	-3.45	-11.86, 2.7	64.18	0.18	-5.43	-14.79, 0.84	47.31	0.07	-2.64	-11.03, 4.73	142.05	0.38	5.34	-1.26, 13.44	69.87	0.07
OG0000578_1.inclade1.ortho11	arbore2015_testes_region	7.45	1.08, 20.41	36.91	0.05	4.31	-1.25, 17.21	51.04	0.14	5.76	-2.86, 18.68	40.26	0.12	-3.9	-12.85, 3.54	95.21	0.3
OG0000581_1.inclade1.ortho17	arbore2015_testes_region	-20.6	-53.88, 7.84	67.13	0.14	-21.71	-55.79, 4.81	84.86	0.13	-26.27	-61.61, 1.82	110.55	0.08	27.45	8.79, 49.77	25.7	0
OG0000581_1.inclade1.ortho20	arbore2015_testes_region	-49.43	-91.69, -11.5	9.86	0.01	-51.99	-100.6, -17.03	12.07	0.01	-65.66	-106.04, -30.78	20.28	0	48.03	17.48, 82.24	10.65	0
OG0000588_1.inclade1.ortho5	arbore2015_testes_region	-3.66	-22.13, 23.33	179.19	0.72	-6.2	-30.13, 15.54	154.72	0.55	-47.9	-75.79, -15.59	11.66	0.01	3.53	-11.83, 23.28	33.57	0.75
OG0000588_1.inclade1.ortho6	arbore2015_testes_region	-16.01	-36.63, 2.13	17.77	0.08	-37.43	-55.39, -15.64	20.93	0	-21.09	-43.13, -1.06	18.92	0.06	12.19	-7.08, 31.14	15.86	0.23
OG0000588_1.inclade1.ortho9	arbore2015_testes_region	-5.51	-52.95, 45.8	555.38	0.79	-11.51	-59.24, 40.07	521.54	0.61	-9.2	-59.14, 41.92	156.76	0.73	12.13	-13.33, 45.54	19.15	0.35
OG0000590_1.inclade1.ortho7	arbore2015_testes_region	-8.22	-37.65, 16.4	45.46	0.39	-25.4	-54.81, 2.38	27.47	0.06	-28.7	-57.33, 0.62	26.57	0.06	-1.88	-26.01, 15.85	22.33	0.99
OG0000597_2.inclade3.ortho1	arbore2015_testes_region	-9.64	-47.72, 21.63	674.44	0.55	-20.19	-60.45, 13.49	83.56	0.24	-16.18	-54.7, 15.7	279.49	0.34	21.25	2.27, 42.16	55.49	0.03
OG0000605_1_MIortho2	arbore2015_testes_region	1.7	-31.9, 29.65	48.15	0.92	-0.04	-31.47, 30.37	90.51	1	-1.52	-35.7, 29.77	55.54	0.95	-1.32	-30.13, 26.46	15.54	0.88
OG0000605_1_MIortho20	arbore2015_testes_region	-12.25	-26.53, -2.3	9.9	0.01	-25.01	-58.07, -7.51	4.14	0	-24.74	-45.72, -5.43	2.89	0	9.83	-1.05, 23.96	33.39	0.08
OG0000607_1.inclade3.ortho1	arbore2015_testes_region	-0.14	-56.9, 60.59	513.96	0.99	-12.32	-82.78, 41.07	144.22	0.65	-4.12	-65.16, 57.94	220.49	0.88	7.35	-24.64, 40.46	18.73	0.66
OG0000622_1.inclade4.ortho1	arbore2015_testes_region	-23.57	-47.32, -1.15	12.25	0.04	-36.61	-62.92, -9.3	6.75	0.01	-34.29	-54.91, -10.85	18.52	0	23.91	-3.77, 45.78	7.3	0.1
OG0000623_1.inclade1.ortho6	arbore2015_testes_region	-8.34	-40.62, 21.08	374.05	0.54	-18.43	-51.81, 11.77	207.79	0.24	1.47	-31.44, 31.71	337.65	0.96	18.85	-2.44, 42.38	38.23	0.07
OG0000625_1.inclade1.ortho10	arbore2015_testes_region	-25.46	-55.66, 6.65	70.43	0.11	-23.24	-54.39, 7.55	78.42	0.15	-44.9	-79.83, -12.03	52.21	0.02	13.64	-19.41, 41.01	10.56	0.35
OG0000625_1.inclade1.ortho11	arbore2015_testes_region	-1.91	-40.59, 41.51	612.94	0.93	-3.25	-43.62, 39.79	254.49	0.88	-10.17	-54.39, 32.55	593.39	0.64	7.52	-17.67, 31.28	39.77	0.53
OG0000625_1.inclade1.ortho13	arbore2015_testes_region	2.96	-12.29, 25.65	21.31	0.9	7.93	-10.76, 27.73	118.87	0.26	-2.32	-23.48, 16.4	157.93	0.6	11.63	-0.15, 26.3	34.53	0.04
OG0000625_1.inclade1.ortho14	arbore2015_testes_region	-16.07	-44.79, 5.82	30.25	0.11	-13.45	-40.95, 9.09	26.57	0.16	-47.56	-97.76, -18.49	7.32	0	12.57	-7.95, 40.96	12.93	0.27
OG0000625_1.inclade1.ortho15	arbore2015_testes_region	7.08	-6.1, 29.93	6.76	0.26	3.92	-9.98, 24.54	24.12	0.6	7.75	-6.08, 30.1	10.31	0.25	-4.11	-17.96, 6.01	16.43	0.55
OG0000625_1.inclade1.ortho5	arbore2015_testes_region	-11.42	-43.07, 19.46	200.17	0.43	-16.4	-52.08, 13.01	36.93	0.34	-15.57	-49.6, 20.45	83.09	0.34	0.94	-21.82, 28.21	30.08	0.95
OG0000651_1_MIortho1	arbore2015_testes_region	-23.4	-60.57, 8.39	7.22	0.11	-19.01	-55.47, 7.95	36.29	0.18	-26.72	-67.77, 8.03	5.87	0.11	24.89	-3.06, 59.01	7.38	0.05
OG0000651_1_MIortho5	arbore2015_testes_region	-21.72	-62.48, 7.81	7.71	0.15	-35.46	-81.78, 2.29	4.42	0.05	-50.71	-91.59, -13.17	6.97	0.01	13.54	-22.2, 49.38	8.71	0.54
OG0000657_1.inclade2.ortho2	arbore2015_testes_region	2.39	-0.71, 5.76	211.2	0.15	0.23	-3.25, 3.54	215.44	0.91	-0.75	-4.71, 3.53	256.91	0.68	1.27	-3.64, 6.54	193.61	0.6
OG0000678_1.inclade1.ortho3	arbore2015_testes_region	-9.22	-26.46, 1.45	13.86	0.03	-8.42	-25.76, 2.59	41.34	0.06	-10.49	-29.23, -0.63	21.21	0.03	6.37	-2.71, 18.13	40.54	0.16
OG0000684_1.inclade2.ortho4	arbore2015_testes_region	-1.62	-12.7, 8.39	381.66	0.69	-2.08	-14.35, 8.51	253.51	0.65	-1.6	-13.47, 8.92	266.99	0.76	7.53	0.05, 17.73	47.57	0.02
OG0000684_1.inclade2.ortho6	arbore2015_testes_region	1.76	-7.59, 10.37	386.95	0.61	1.33	-6.66, 11.14	478.97	0.76	0.14	-9.56, 9.54	327.2	0.98	2.75	-3.67, 10.4	167.69	0.41
OG0000697_1_MIortho1	arbore2015_testes_region	24.1	-23.4, 89.49	9.66	0.33	26.45	-22.14, 85.85	14.33	0.26	38.3	-14.56, 106.15	7.75	0.14	-41.77	-122.14, 0.56	3.45	0.04
OG0000697_1_MIortho9	arbore2015_testes_region	-13.63	-28.17, -2.46	13.65	0.03	-40.52	-57.74, -17.91	4.77	0	-32.12	-49.62, -14.7	7.78	0	12.23	-3.19, 28.06	14.97	0.13
OG0000698_1.inclade1.ortho8	arbore2015_testes_region	-0.64	-3.75, 3.06	264.76	0.61	-2.11	-5.59, 1.15	425.66	0.2	-0.51	-4.7, 3.35	343.62	0.72	-0.15	-4.54, 3.88	255.45	0.99
OG0000708_1.inclade1.ortho1	arbore2015_testes_region	5.46	-9.59, 27.89	70	0.55	-5.4	-27.06, 11.86	152.08	0.51	-0.96	-20.47, 19.26	76.11	0.83	8.14	-3.5, 23.86	74.64	0.23
OG0000708_1.inclade1.ortho2	arbore2015_testes_region	-0.28	-6.07, 5.76	54.24	0.91	0.48	-4.57, 6.28	132.24	0.89	12.12	0.58, 22.69	12.02	0.04	9.08	-2.12, 19.31	28.43	0.09
OG0000715_1.inclade3.ortho2	arbore2015_testes_region	-18.78	-26.68, -10.34	13.98	0	-30.12	-44.02, -18.06	5.54	0	-24.51	-32.89, -15.47	29.32	0	21.53	11.09, 31.93	30.63	0
OG0000721_1.inclade1.ortho12	arbore2015_testes_region	-1.03	-15.4, 15.38	186.23	0.83	-3.8	-19.25, 10.57	202.19	0.52	-15.67	-34.88, 1.71	38.15	0.07	3.78	-7.91, 15.8	69.47	0.44
OG0000721_1.inclade1.ortho4	arbore2015_testes_region	-15.95	-40.43, 6.94	23.37	0.16	-22.2	-48.43, -0.65	28.81	0.04	-21.03	-48.05, 5.61	21.52	0.13	15.09	-8.98, 41.28	10.89	0.23
OG0000721_1.inclade1.ortho6	arbore2015_testes_region	-13.6	-44.62, 11.77	45.83	0.31	-23.74	-54.42, 3.18	41.09	0.1	-14.26	-51.06, 18.54	14.67	0.42	4.78	-27.76, 32.23	11.75	0.79
OG0000721_1.inclade1.ortho9	arbore2015_testes_region	-25.15	-45.52, -4.61	49.25	0.02	-25.76	-49.43, -6.17	33.62	0.02	-27.52	-55.07, -8.89	38.64	0.02	22.63	6.37, 43.93	21.52	0.01
OG0000727_1.inclade1.ortho9	arbore2015_testes_region	-30.95	-63.34, -2.78	10.36	0.02	-25.93	-56.29, 2.1	28.54	0.05	-33.62	-67.13, -4.38	14.88	0.01	32.11	3.84, 61.63	7.37	0.02
OG0000729_3_MIortho4	arbore2015_testes_region	-43.71	-76.25, -16.68	9.9	0	-72.1	-103.13, -40.7	7.78	0	-65.45	-100.26, -35.45	11.47	0	46.47	22.24, 80.52	6.89	0
OG0000739_1.inclade1.ortho1	arbore2015_testes_region	-23.03	-47.78, 1.29	32.92	0.07	-19.24	-42.97, 5.49	36.82	0.13	-27.93	-53.09, -1.28	25.27	0.05	12.05	-12.14, 34.32	16.08	0.34
OG0000751_3.inclade1.ortho7	arbore2015_testes_region	2.76	-41.16, 51.67	498.11	0.9	1.58	-47.31, 47.54	639.52	0.96	4.31	-39.21, 55.99	382.96	0.82	21.89	-10.7, 55.24	10.89	0.23
OG0000751_3.inclade1.ortho8	arbore2015_testes_region	-5.58	-34.26, 24.56	61.81	0.68	2.73	-25.54, 31.72	100.68	0.81	-0.17	-28.7, 29.61	111.33	0.94	19.29	-2.72, 49.95	13.29	0.05
OG0000765_1.inclade3.ortho1	arbore2015_testes_region	-12.91	-27.79, -3	28.76	0.02	-46.79	-70.13, -28.08	2.7	0	-14.8	-30.23, -2.64	41.61	0.02	11.96	0.59, 24.56	44.45	0.03
OG0000767_2.inclade2.ortho3	arbore2015_testes_region	-5.02	-34.55, 29.04	52.91	0.73	-10.48	-41.52, 21.45	23.63	0.48	-4.49	-40.37, 26	46.19	0.79	8.52	-19.64, 38.77	16.73	0.52
OG0000774_1.inclade1.ortho11	arbore2015_testes_region	-29.67	-58.81, -6.65	12.54	0.01	-30.83	-60.71, -7.37	10.77	0	-36.8	-66.77, -5.48	10.94	0.01	25.16	1.34, 46.96	11.57	0.01
OG0000777_1.inclade1.ortho5	arbore2015_testes_region	-36.34	-88.99, 9.55	184.31	0.14	-32.5	-84.26, 12.85	278.36	0.19	-34.27	-90.53, 14.18	195.7	0.19	29.05	0, 57.11	32.32	0.06
OG0000781_1.inclade1.ortho10	arbore2015_testes_region	13.2	-21.51, 47.44	218.83	0.42	7.61	-29.94, 40.82	333.96	0.62	8.33	-31.07, 45.59	93.08	0.62	-18.36	-39.63, 4	31.18	0.12
OG0000781_1.inclade1.ortho3	arbore2015_testes_region	0.43	-21.1, 24.7	142.64	0.97	-2.6	-23.8, 22.03	175.56	0.75	-3.22	-24.77, 24.02	134.16	0.77	12.55	-6.3, 28.94	49.82	0.15
OG0000781_1.inclade2.ortho3	arbore2015_testes_region	-5.23	-24, 17.27	220.93	0.5	-7.69	-28.2, 12.78	136.29	0.34	-4.17	-28.03, 15.5	154.79	0.6	15.44	0.56, 33.68	15.87	0.02
OG0000782_1.inclade1.ortho7	arbore2015_testes_region	-0.52	-20.76, 20.59	255.76	0.98	-6.09	-27.72, 14.16	233.98	0.54	-0.34	-24.24, 25.61	37.21	0.96	-5.92	-21.56, 9.55	46.62	0.49
OG0000785_1.inclade1.ortho2	arbore2015_testes_region	-13.07	-32.51, 3.24	13.97	0.06	-7.87	-27.27, 7.11	18.88	0.25	-14.36	-36.76, 4.58	11.77	0.07	26.97	6.71, 50.71	8.61	0
OG0000790_4.inclade1.ortho10	arbore2015_testes_region	-30.61	-66.54, -0.37	54.91	0.05	-20.91	-54.24, 13.11	90.31	0.18	-17.8	-52.62, 16.86	91.35	0.28	17.38	-0.82, 38.73	57.4	0.07
OG0000797_1.inclade2.ortho10	arbore2015_testes_region	-31.08	-114.25, 50.52	401.16	0.44	2.47	-73.58, 92.44	511.99	1	-2.25	-77.66, 90.97	415.84	0.92	6.91	-45.03, 53.2	14	0.75
OG0000802_2_MIortho1	arbore2015_testes_region	5.57	1.56, 9.61	109.1	0	5.58	0.8, 10.41	85.97	0.01	1.3	-3.18, 6.14	133.57	0.6	-3.48	-9.48, 2.55	101.82	0.31
OG0000802_2_MIortho4	arbore2015_testes_region	-5.64	-35.35, 25.66	27.82	0.65	4.33	-23.32, 38.64	25.8	0.78	-8.11	-38.58, 27.77	22.57	0.55	-14.93	-46.61, 9.41	8.42	0.31
OG0000817_1.inclade2.ortho9	arbore2015_testes_region	-29.41	-69.74, 1.75	3.32	0.03	-25.79	-64.93, 3.22	4.25	0.06	-36.43	-82.03, -0.32	3.66	0.01	23.07	-1.88, 66.4	4.95	0.07
OG0000818_1.inclade1.ortho9	arbore2015_testes_region	-4.55	-25.24, 18.8	367.21	0.65	-2.88	-26.35, 17.63	449.18	0.79	-0.7	-26.32, 22.73	175.01	0.94	7.67	-6.03, 23.74	73.88	0.27
OG0000838_2.inclade1.ortho7	arbore2015_testes_region	-4.8	-9.03, -0.24	127.06	0.02	-4.45	-9.58, -0.7	128.44	0.03	-5.32	-9.99, -0.12	166.54	0.02	5.58	0.6, 10.17	222.77	0.01
OG0000842_1.inclade5.ortho1	arbore2015_testes_region	-33.58	-99.98, 0.03	3.2	0.03	-32.78	-94.06, 0.19	4.63	0.02	-26.98	-89.31, 6.04	3.89	0.07	35.98	3.52, 86.47	3.42	0
OG0000853_1.inclade1.ortho2	arbore2015_testes_region	-21.42	-41.77, -1.45	22.67	0.02	-28.22	-52.09, -7.54	11.28	0	-24.25	-47.1, -5.17	14.8	0.01	26.96	12.41, 45.39	24.07	0
OG0000859_1.inclade1.ortho9	arbore2015_testes_region	-2.01	-34.79, 27.39	482.24	0.88	1.87	-31.83, 32.84	132.42	0.93	-12.41	-47.34, 24.09	52.39	0.5	-6.67	-26.37, 13.72	27.39	0.5
OG0000865_1.inclade1.ortho5	arbore2015_testes_region	9.27	-11.46, 31.31	170.01	0.34	7.07	-15.16, 29.16	162.4	0.47	-29.36	-57.72, 7.15	5.38	0.13	-12.82	-30.8, 2.88	32.92	0.1
OG0000865_1.inclade1.ortho6	arbore2015_testes_region	-3.2	-42.33, 37.05	582.42	0.87	-10.34	-50.19, 30.47	500.62	0.59	-9.52	-50.26, 30.28	537.95	0.64	12.46	-10.85, 36.3	41.92	0.31
OG0000865_1.inclade1.ortho8	arbore2015_testes_region	-10.52	-34.36, 13.37	122.36	0.36	-6.62	-33.13, 16.62	247.15	0.58	-13.35	-38.08, 12.01	95.47	0.27	22.27	7.34, 40.89	30.08	0.01
OG0000873_1.inclade1.ortho6	arbore2015_testes_region	-2.4	-17.71, 10.24	725.07	0.4	-3.22	-18.3, 8.58	312.15	0.35	-4.75	-21.45, 8.61	398.76	0.25	5.53	-1.28, 14.81	115.93	0.09
OG0000877_2_MIortho2	arbore2015_testes_region	-17.87	-46.31, 4.22	31.25	0.1	-15.06	-47.67, 4.73	30.29	0.16	-21.04	-50.96, 7.21	13.44	0.1	10.89	-10.44, 41.42	11.93	0.31
OG0000877_2_MIortho3	arbore2015_testes_region	-55.08	-93.45, -19.55	9.84	0	-60.88	-100.65, -20.64	7.87	0	-64.69	-104.39, -25.07	8.72	0	55.25	22.24, 88.67	9.64	0
OG0000893_2.inclade1.ortho1	arbore2015_testes_region	-2.62	-10.92, 2.31	100.17	0.27	-3	-10.17, 2.67	223.27	0.19	-4.92	-12.82, 1.41	187.14	0.08	5.42	-1.29, 12.83	19.46	0.06
OG0000903_2.inclade1.ortho3	arbore2015_testes_region	-16.04	-64.79, 37.4	128	0.49	-15.41	-73.68, 30.65	60.91	0.55	-15.63	-71.66, 37	63.54	0.54	53.28	17.59, 89.59	10.35	0
OG0000928_1.inclade1.ortho25	arbore2015_testes_region	-7.48	-36.55, 22.31	153.11	0.29	-5.41	-33.86, 24	603.56	0.37	-3.06	-27.82, 36.26	134.26	0.49	-2.34	-31.46, 12.8	6.72	0.83
OG0000928_1.inclade1.ortho9	arbore2015_testes_region	-7.83	-23.33, 5.44	47.38	0.25	-11.15	-29.19, 1.5	19.68	0.08	-22.54	-48.73, -2.45	12	0.02	1.87	-10.68, 13.61	57.07	0.77
OG0000952_2.inclade3.ortho3	arbore2015_testes_region	-27.47	-70.42, 13.53	40.08	0.16	-12.97	-54.68, 28.4	78.35	0.5	-30.66	-77.82, 10.95	41.41	0.14	21.17	-7.67, 56.95	13.94	0.13
OG0000967_1_MIortho3	arbore2015_testes_region	-17.79	-39.87, 2.27	24.03	0.06	-15.21	-38.45, 3.19	43.11	0.12	-38.41	-65.24, -11.68	27.71	0	13.04	-12.54, 38.02	16.02	0.24
OG0000973_1_MIortho19	arbore2015_testes_region	-14.91	-34.22, 2.8	71.29	0.1	-30.28	-58.8, -1	11.84	0.04	-63.51	-102.49, -15.33	5.01	0	7.81	-10.04, 23.21	32.99	0.39
OG0000986_1.inclade1.ortho3	arbore2015_testes_region	6	-19.18, 41.71	310.92	0.65	-3.44	-35.29, 26.18	124.37	0.84	-8.38	-45.95, 23.97	42.53	0.61	-1.13	-25.74, 23.33	20.73	0.9
OG0000986_1.inclade1.ortho4	arbore2015_testes_region	17.71	-9.66, 49.42	16.76	0.2	6.25	-22.03, 32.75	55.31	0.65	17.35	-9.73, 53.54	25.73	0.25	-7.15	-31.58, 15.78	19.95	0.62
OG0000995_1.inclade1.ortho9	arbore2015_testes_region	-21.74	-69.41, 30.95	36.96	0.38	-3.36	-52.5, 64.23	16.17	0.83	-32.05	-86.95, 18.52	56.85	0.24	22.67	-15.44, 66.59	8.58	0.24
OG0001015_1.inclade1.ortho6	arbore2015_testes_region	-6.25	-59.04, 48.39	237.76	0.79	-2.41	-59.18, 49.12	195.58	0.9	-6.73	-56.14, 51.53	247.7	0.77	19.86	-8.3, 53.19	29.22	0.17
OG0001031_1.inclade1.ortho2	arbore2015_testes_region	-20.55	-44.05, -2.08	34.68	0.04	-20.39	-45.15, 1.16	34.82	0.05	-35.7	-59.78, -11.09	40.19	0.01	12.24	-9.16, 30.87	20.32	0.19
OG0001033_1_MIortho3	arbore2015_testes_region	-17.68	-53.27, 19.42	49.8	0.29	-17.07	-58.23, 17.84	39.64	0.33	-34.56	-74.47, 1.34	81.58	0.07	-4.63	-36.24, 24.86	9.67	0.87
OG0001036_1.inclade1.ortho1	arbore2015_testes_region	-30.22	-68.39, 4.15	26.61	0.07	-25.54	-66.84, 3.94	61.43	0.1	-34.23	-74.94, 3.11	26.25	0.07	30.62	2.16, 57.89	22.44	0.03
OG0001054_1.inclade1.ortho10	arbore2015_testes_region	-17.81	-39.27, 1.55	41.56	0.08	-14.91	-38.74, 4.69	51.15	0.13	-18.07	-43.53, 1.63	32.19	0.08	11.57	-5.81, 28.29	17.67	0.18
OG0001061_1.inclade1.ortho13	arbore2015_testes_region	-23.82	-60.05, -0.91	5.68	0.04	-28.5	-68.07, -3.51	6.43	0.03	-25.57	-64.62, 0.63	9.06	0.05	19	-2.31, 54.06	6.59	0.08
OG0001065_1_MIortho3	arbore2015_testes_region	-6.71	-26.58, 16.86	49.16	0.5	-3.24	-23.55, 17.84	87.29	0.73	-29.97	-55.61, -5.4	30.11	0.02	-4.25	-27.81, 19.92	16.34	0.74
OG0001067_1.inclade2.ortho7	arbore2015_testes_region	-31.28	-72.05, 13.35	117.58	0.11	-28.69	-72.11, 11.53	48.81	0.15	-47.23	-100.41, -6.34	60.48	0.02	28.8	1.76, 56.76	21.84	0.03
OG0001079_6_MIortho7	arbore2015_testes_region	-10.9	-34.37, 10.71	211.54	0.35	-19.43	-45.35, 6.03	46.16	0.14	-12.46	-33.63, 15.33	112.83	0.32	5.89	-12.5, 24.1	29.92	0.56
OG0001086_1.inclade1.ortho7	arbore2015_testes_region	-8.13	-29.73, 6.96	128	0.28	-21.6	-42.57, -3.13	36.87	0.02	-14.66	-40.59, 4.03	36.09	0.13	9.82	-4.05, 28.38	50.38	0.15
OG0001093_1_MIortho1	arbore2015_testes_region	-20.65	-46.16, 4.64	22.49	0.11	-14.33	-42.89, 12.65	21.07	0.3	-32.91	-64.91, -5.36	10.96	0.03	17.44	-8.19, 43.16	6.74	0.17
OG0001118_2.inclade1.ortho3	arbore2015_testes_region	-9.12	-26.22, 5.22	85.6	0.21	-5.08	-20.76, 9.04	183.07	0.51	-6.48	-22.39, 12.05	87.06	0.41	2.88	-10.37, 14.73	52.82	0.71
OG0001118_2.inclade1.ortho4	arbore2015_testes_region	1.09	-5.48, 8.33	336.1	0.73	-1.19	-8.58, 4.86	435.62	0.69	-33.87	-51.19, -14.19	5.86	0	-0.74	-5.94, 6.33	200.18	0.8
OG0001144_1.inclade1.ortho4	arbore2015_testes_region	-13.2	-53.32, 22.35	273.69	0.44	-27.92	-71.34, 8.43	72.47	0.13	-18.22	-59.09, 17.83	184.26	0.32	9.06	-11.96, 29.33	63.99	0.42
OG0001145_1.inclade1.ortho3	arbore2015_testes_region	-9.71	-44.57, 26.86	55.98	0.61	-25.2	-67.25, 9.88	13.72	0.15	-7.17	-46.29, 28.61	39.18	0.76	24	-1.2, 54.31	10.24	0.05
OG0001145_1.inclade1.ortho5	arbore2015_testes_region	-5.66	-55.72, 45.4	241.87	0.79	-25.85	-78.54, 25.12	188.95	0.31	-10.79	-64.85, 44.19	115.59	0.65	17.84	-13.83, 52.97	25.62	0.3
OG0001150_1.inclade2.ortho6	arbore2015_testes_region	-1.28	-18.14, 11.55	844.85	0.74	-0.65	-16.76, 13.18	705.6	0.82	0.55	-15.45, 14.78	359.7	0.99	-4.53	-15.28, 3.99	13.04	0.37
OG0001164_1.inclade1.ortho6	arbore2015_testes_region	-17.65	-58.14, 12.23	24.95	0.21	-13.44	-53.93, 18.88	30.86	0.36	-4.21	-49.48, 26.56	46.98	0.73	11.38	-14.26, 39.6	16.3	0.36
OG0001182_1.inclade1.ortho3	arbore2015_testes_region	-16.91	-58, 18.9	238.31	0.4	-18.09	-54.11, 22.56	79.63	0.4	-17.11	-56.08, 23.75	176.51	0.42	19.48	-9.29, 47.09	19.38	0.17
OG0001192_2.inclade1.ortho1	arbore2015_testes_region	-6.51	-43.5, 14.83	20.36	0.54	-8.84	-44.51, 14.48	19.69	0.37	-13.2	-55.98, 10.49	8.28	0.2	16.19	-1.23, 52.47	7.36	0.04
OG0001201_1.inclade1.ortho3	arbore2015_testes_region	0.19	-3.7, 4.37	111.15	0.94	-2.45	-6.04, 1.07	85.74	0.18	32.68	15.33, 48.75	7.37	0	7.14	0.65, 14.52	80.73	0.02
OG0001206_1.inclade1.ortho10	arbore2015_testes_region	-18.24	-64.4, 29.41	55.94	0.4	-27.45	-77.46, 22.35	28.96	0.27	-22.74	-69.92, 30.29	60.69	0.37	-2.86	-42.48, 29.02	11.9	0.95
OG0001206_1.inclade1.ortho3	arbore2015_testes_region	-11.88	-19.63, -4.61	32.83	0	-22.11	-37.42, -9.45	8.13	0	-12.48	-20.68, -4.61	61.34	0	12.97	4.8, 22.83	50.34	0
OG0001219_1.inclade1.ortho3	arbore2015_testes_region	0.42	-12.42, 14.46	274.81	0.98	-32.24	-62.92, -1.88	1.37	0.01	-0.85	-17.29, 10.5	445.29	0.83	1.69	-6.97, 10.47	137.7	0.64
OG0001227_1.inclade1.ortho5	arbore2015_testes_region	-7.36	-21.83, 7.76	228.34	0.25	-7.76	-21.36, 8.68	246.66	0.25	-12.94	-33.16, 2.25	44.2	0.11	8.76	-1.62, 19.29	76.88	0.06
OG0001228_1.inclade1.ortho1	arbore2015_testes_region	14.37	-12.24, 38.34	75.41	0.26	1.66	-25.94, 27.23	162.95	0.9	-1.56	-26.46, 29.32	60.92	0.92	5.74	-11.07, 24.99	51.69	0.54
OG0001228_1.inclade1.ortho3	arbore2015_testes_region	2.04	-17.02, 20.08	119.22	0.78	4.61	-14.37, 21.98	140.95	0.55	-3.27	-24.93, 15.25	74.2	0.78	10.65	-7.74, 29.47	24.99	0.26
OG0001228_1.inclade1.ortho4	arbore2015_testes_region	1.9	-2.98, 6.47	142.37	0.33	-0.57	-5.24, 3.54	207.59	0.72	47.42	26.96, 68.74	2.8	0	2.99	-4.18, 9.06	83.54	0.34
OG0001228_1.inclade1.ortho5	arbore2015_testes_region	6.71	-17.14, 41	186.21	0.49	0.83	-21.74, 38.5	841.52	0.97	7.76	-19.07, 43.09	244.54	0.4	2.25	-13.35, 20.08	30.49	0.85
OG0001231_1.inclade1.ortho2	arbore2015_testes_region	-7.5	-56.19, 39.5	153.35	0.74	-17.32	-69.05, 27.33	103.77	0.47	-34.49	-87.84, 21.48	28.89	0.18	47.36	4.72, 87.7	4.03	0
OG0001232_1_MIortho5	arbore2015_testes_region	-18.45	-33.19, -1.18	17.44	0.01	-25.34	-42.96, -7.12	15.21	0	-47.15	-89.75, -17.95	2.59	0	17.37	-2.26, 33.51	13.36	0.07
OG0001244_1.inclade1.ortho3	arbore2015_testes_region	-8.18	-31.86, 17.58	59.35	0.4	-8.42	-34.02, 16.89	74.03	0.41	-7.96	-36.4, 15.9	71.61	0.45	14.85	-0.52, 32.13	28.53	0.04
OG0001273_1_MIortho10	arbore2015_testes_region	-12.08	-24.29, 3.37	52.22	0.07	-13.04	-28.01, 1.08	47.41	0.07	-53.17	-73.01, -31.92	11.52	0	7.33	-12.16, 23.35	24.4	0.37
OG0001273_1_MIortho11	arbore2015_testes_region	-24.44	-60.35, 7.45	10.13	0.12	-21.94	-56.02, 5.76	17.22	0.12	-30.82	-70.56, -0.3	12.63	0.05	11.42	-22.57, 41.81	5.77	0.54
OG0001273_1_MIortho14	arbore2015_testes_region	-9.07	-24.19, 0.58	37.12	0.08	-25.13	-52.76, -5.55	2.67	0.01	-44.8	-69.5, -22.51	7.92	0	6.44	-6.85, 19.96	40.75	0.3
OG0001273_1_MIortho9	arbore2015_testes_region	-23.46	-46.77, -3.99	11.61	0.02	-24.77	-45.89, -4.38	22.99	0.01	-48.56	-87.23, -20.08	6.58	0	19.9	-3.99, 43.03	13.08	0.1
OG0001347_3_MIortho5	arbore2015_testes_region	-18.19	-37.29, 0.95	42.15	0.05	-16.17	-36.23, 2.05	40.71	0.09	-43.89	-66.64, -21.73	30.05	0	13.75	-0.64, 30.99	19.63	0.07
OG0001388_1_MIortho6	arbore2015_testes_region	-14.4	-33.91, 3.59	14.43	0.08	-20.42	-40.51, -3.5	11.36	0.03	-28	-51.01, -5.77	7.06	0.01	10.06	-9.18, 34.23	12.18	0.39
OG0001411_3_MIortho2	arbore2015_testes_region	-29.44	-65.29, 5.66	69.22	0.1	-26.83	-61.05, 10.03	86.67	0.15	-33.62	-72.08, 5.78	48.19	0.11	20.54	-9.24, 53.29	10.48	0.28
OG0001425_2.inclade1.ortho5	arbore2015_testes_region	-25.8	-75.36, 5.29	12.15	0.09	-18.6	-70.59, 11.96	23.16	0.25	-12.57	-63.09, 24.36	43.35	0.45	32.31	2.48, 69.48	4.16	0.01
OG0001425_2.inclade1.ortho6	arbore2015_testes_region	1.74	-11.19, 15.94	263.98	0.68	3.66	-7.98, 21.69	66.94	0.38	0.47	-12.64, 16.26	251.76	0.92	5.03	-3.91, 16.56	44.64	0.28
OG0001425_2.inclade1.ortho7	arbore2015_testes_region	8.84	-16.32, 32.27	76.68	0.44	0.02	-23.94, 25.12	99.89	0.99	5.45	-20.62, 31.9	48.62	0.66	5.71	-13.15, 25.26	28.29	0.53
OG0001446_1.inclade1.ortho3	arbore2015_testes_region	-11.57	-41.47, 12.43	277.96	0.36	-10.07	-38.88, 17.08	355.67	0.46	-2.24	-34.07, 22.39	245.54	0.84	22.37	5.36, 40.26	61.08	0.01
OG0001520_2.inclade1.ortho3	arbore2015_testes_region	5.53	-24.12, 33.02	75.97	0.68	0.08	-32.25, 26.91	66.04	0.97	-5.71	-35.33, 25.07	96.35	0.71	-0.56	-26.81, 23.73	24.25	0.98
OG0001520_2.inclade1.ortho7	arbore2015_testes_region	-3.92	-26.91, 15.64	391.11	0.71	3.87	-16.38, 29.28	211.32	0.73	-4.81	-26.82, 18.87	219.98	0.66	0.6	-14.43, 15.18	54.59	0.96
OG0001520_2.inclade1.ortho8	arbore2015_testes_region	0.07	-8.42, 7.93	479.44	0.95	0.65	-7, 10.91	58.22	0.99	-0.74	-11.39, 6.53	253.2	0.81	4.64	-1.82, 11.78	69.54	0.14
OG0001521_1.inclade1.ortho6	arbore2015_testes_region	5.8	-2.76, 19.76	72.4	0.19	0.33	-9.79, 12.93	276.93	0.99	18.87	3.75, 39.34	14.3	0.02	-0.62	-10.25, 7.16	111.42	0.97
OG0001533_1.inclade1.ortho3	arbore2015_testes_region	20.97	7.14, 43.55	5.65	0	33.55	18.62, 53.24	6.84	0	17.14	1.7, 42.87	5.57	0.02	-17.85	-45.11, 1.57	6.17	0.07
OG0001546_1.inclade1.ortho7	arbore2015_testes_region	-22.81	-43.28, -2.76	23.73	0.02	-15	-37.24, 4.07	30.56	0.13	-56.92	-87.51, -32.75	7.24	0	16.82	-3.03, 36.8	18.6	0.11
OG0001631_2.inclade1.ortho6	arbore2015_testes_region	-16.9	-33.83, -2.79	45.21	0.01	-16.85	-33.88, -0.93	40.35	0.03	-11.08	-30.78, 2.07	76.48	0.14	12.58	-0.98, 25.96	33.27	0.08
OG0001633_1.inclade1.ortho3	arbore2015_testes_region	-31.38	-71.12, 3.58	30.84	0.05	-26.68	-68.9, 6.14	33.32	0.1	-26.38	-66.08, 8.14	48.81	0.12	39.29	8.3, 68.99	11.03	0
OG0001667_1.inclade1.ortho7	arbore2015_testes_region	-14.1	-43.36, 13.09	37.57	0.19	-16.09	-49.16, 11.33	25.74	0.14	-11.97	-40.5, 16.41	39.97	0.28	13.8	-0.96, 33.81	20.95	0.05
OG0001677_3.inclade1.ortho1	arbore2015_testes_region	9.33	-17.66, 42.02	125.51	0.43	13.65	-15.2, 47.33	47.17	0.32	9.46	-21.16, 46.42	166.57	0.45	-4.27	-25.05, 15.79	36.59	0.66
OG0001677_3.inclade1.ortho2	arbore2015_testes_region	0.07	-4.46, 6.26	202.96	0.93	2.03	-2.52, 8.82	143.53	0.43	16.78	0.81, 33.33	4.36	0.03	3.75	-1.68, 10.23	104.35	0.22
OG0001688_1.inclade1.ortho4	arbore2015_testes_region	29.34	0.08, 64.69	66.59	0.06	15.95	-15.56, 46.35	177.48	0.27	22	-7.95, 56.15	96.16	0.16	-23.1	-48.33, -2.06	28.25	0.03
OG0001707_1_MIortho3	arbore2015_testes_region	-10.42	-18.64, -4.41	34.73	0	-28.5	-41.18, -15.15	6.45	0	-12.05	-20.79, -4.95	34.3	0	11.31	1.56, 19.93	42.59	0.01
OG0001725_2_MIortho10	arbore2015_testes_region	-22.03	-39.72, -4.21	32.5	0	-16.71	-35.08, -0.05	47.04	0.06	-18.8	-37.89, 1.72	44.43	0.04	18.03	0.55, 35.47	18.2	0.03
OG0001725_2_MIortho3	arbore2015_testes_region	-18.06	-40.99, 5.31	118.04	0.13	-18.43	-42.06, 4.99	119.01	0.13	-19.97	-43.39, 6.13	75.93	0.14	10.8	-11.85, 30.61	25.54	0.33
OG0001725_2_MIortho4	arbore2015_testes_region	-14.73	-46.51, 14.75	32.03	0.34	-31.79	-61.66, 1.44	44.93	0.04	-11.11	-41.79, 27.87	23.73	0.5	0.13	-35.46, 30.18	10.12	0.99
OG0001725_2_MIortho6	arbore2015_testes_region	-11.42	-27.94, 4.77	80.01	0.15	-10.23	-27.95, 6.94	61.03	0.21	-30.46	-51.4, -10.69	31.26	0.01	6.45	-7.87, 21.77	33.79	0.38
OG0001725_2_MIortho8	arbore2015_testes_region	-25.12	-56.96, 5.58	17.97	0.08	-21.09	-49.27, 7.9	23.34	0.14	-24.67	-63.94, 7.75	15.18	0.14	19.84	-8.17, 48.31	12.62	0.22
OG0001794_1.inclade2.ortho2	arbore2015_testes_region	-5.58	-10.85, -0.58	47.9	0.01	-6.32	-12.21, -1.44	88.35	0.01	-5.3	-11.4, 0.32	64.51	0.03	5.71	-0.09, 12.61	72.56	0.03
OG0001797_2_MIortho1	arbore2015_testes_region	-27.35	-54.72, -1.63	9.92	0.03	-30.53	-57.39, -2.16	8.92	0.01	-40.96	-78.2, -14.09	7.25	0.01	25.59	-1.96, 54.62	9.44	0.08
OG0001798_1_MIortho5	arbore2015_testes_region	-22.25	-42.75, -4.62	15.09	0	-18.77	-39.55, -2.35	16.78	0.02	-60.73	-85.21, -37.07	18.92	0	16.71	1.21, 33.11	17.01	0.03
OG0001842_1.inclade1.ortho2	arbore2015_testes_region	-42.09	-95.08, -5.6	2.11	0	-43.1	-101.53, -5.68	2.9	0	-47.74	-103.28, -7.29	3.68	0	51.68	12.36, 109.17	3.78	0
OG0001870_1.inclade1.ortho8	arbore2015_testes_region	10.39	-30.14, 49.86	48.81	0.58	1.22	-38.48, 38.41	280	0.96	-0.35	-46.6, 48.33	15.06	0.97	-5.69	-38.29, 22.01	18.53	0.67
OG0001871_1.inclade1.ortho4	arbore2015_testes_region	-20.18	-70.63, 28.67	451.28	0.36	-17.81	-61.28, 37.08	602.44	0.43	-10.6	-61.05, 40.28	547.07	0.61	22.71	-4.46, 46.58	47.2	0.09
OG0001882_1.inclade2.ortho2	arbore2015_testes_region	-34.23	-93.99, 14.16	67.77	0.14	-52.21	-127.38, 0.69	7.9	0.05	-32.97	-96.26, 17.64	70.72	0.16	36.24	4.26, 77.98	9.22	0.01
OG0001898_1.inclade1.ortho2	arbore2015_testes_region	14.09	-22.83, 55.06	106.68	0.45	-0.05	-39.55, 43.25	71.49	0.97	-10.01	-51.9, 31.51	58.62	0.64	11.77	-20.74, 43.36	17.23	0.51
OG0001911_1_MIortho2	arbore2015_testes_region	-21.61	-48.93, 7.07	25.47	0.12	-18.51	-50.04, 11.81	15.18	0.19	-26.25	-55.31, 3.65	29.95	0.09	5.13	-25.29, 26.77	11.1	0.59
OG0001926_1.inclade1.ortho4	arbore2015_testes_region	4.14	-37.43, 51.97	879.23	0.84	-14.42	-64.03, 28.81	466.79	0.5	-0.21	-53.11, 42.57	401.73	0.98	17.25	-7.08, 48.66	36	0.17
OG0001948_1.inclade1.ortho2	arbore2015_testes_region	0.75	-18.97, 20.35	107.94	0.94	4.1	-14.9, 23.92	111.85	0.67	0.29	-20.32, 22.14	80.7	0.97	15.92	-1.95, 33.36	19.21	0.08
OG0001964_2_MIortho4	arbore2015_testes_region	-22.39	-47.26, 4.53	60.01	0.06	-17.68	-44.44, 6.98	62.11	0.12	-17.66	-43.62, 6.32	90.73	0.14	9.52	-10.93, 29.94	38.44	0.39
OG0001964_2_MIortho6	arbore2015_testes_region	-20.72	-47.12, 2.11	15.27	0.08	-23.63	-48.89, 2.6	14.12	0.05	-34.92	-80.1, 3.34	2.74	0.04	13.66	-8.59, 41.69	8.59	0.29
OG0001973_1_MIortho4	arbore2015_testes_region	-14.25	-30.52, 2.08	33.58	0.1	-16.54	-34.95, -0.66	25.06	0.06	-26.73	-48.71, -3.55	11.02	0.01	8.89	-9.29, 28.14	12.48	0.46
OG0001985_1.inclade1.ortho10	arbore2015_testes_region	-2.55	-23.95, 18.99	184.29	0.71	-9.66	-33.71, 8.92	41.2	0.26	-3.5	-26.54, 18.27	70.26	0.65	7.78	-5.47, 22.38	38.02	0.18
OG0001992_1.inclade1.ortho4	arbore2015_testes_region	-15.63	-48.06, 1.98	9.57	0.1	-9.99	-37.09, 8.73	24.82	0.28	-8.8	-36.7, 12.59	31.09	0.38	8	-7.97, 30.82	13.3	0.36
OG0002015_1.inclade1.ortho6	arbore2015_testes_region	-7.08	-21.59, 8.74	328.9	0.33	-8.91	-23.97, 5.56	424.33	0.21	-4.1	-20.34, 11.91	236.78	0.58	3.61	-6.3, 14.84	92.66	0.49
OG0002025_1.inclade1.ortho3	arbore2015_testes_region	8.26	-32.71, 47.25	345.1	0.67	4.17	-36.45, 42.5	345.87	0.84	13.48	-25.7, 57.14	312.3	0.49	16.05	-10.96, 41.02	30.81	0.29
OG0002096_2.inclade4.ortho1	arbore2015_testes_region	-24.02	-50.89, 2.98	48.84	0.06	-17.63	-41.2, 11.11	57.94	0.17	-26.81	-59.63, 2.37	22.39	0.08	17.73	-3.12, 41.84	18.84	0.11
OG0002129_1_MIortho6	arbore2015_testes_region	-11.68	-29.46, 3.18	28.48	0.11	-13.13	-32.2, 2.58	23.51	0.08	-28.75	-50.02, -12.8	24.8	0	7.36	-8.54, 21.68	25.33	0.36
OG0002171_1.inclade1.ortho4	arbore2015_testes_region	-12.94	-37.72, 9.57	93.35	0.17	-8.48	-33.24, 15.3	331.23	0.36	-15.58	-40.06, 10.49	125.18	0.13	11.54	-2.9, 25.33	37.88	0.06
OG0002175_1_MIortho4	arbore2015_testes_region	-11.02	-30.5, 8.48	59.39	0.24	-13.01	-34.51, 6.92	38.76	0.17	-36.82	-63.51, -17.11	31.82	0	3.56	-14.52, 26.23	20.21	0.7
OG0002182_1_MIortho2	arbore2015_testes_region	-42.24	-79.03, -4.66	86.14	0.03	-40.08	-82.12, -0.78	28.56	0.04	-40.64	-86, 1.3	32.64	0.06	39.42	8.58, 72.17	16.1	0.01
OG0002191_1.inclade1.ortho4	arbore2015_testes_region	-6.14	-28.46, 13.17	231.67	0.56	-4.79	-27.76, 15.02	188.39	0.68	-6.2	-28.61, 18.44	129.86	0.59	2.86	-12.93, 18.87	42.99	0.76
OG0002224_1.inclade1.ortho8	arbore2015_testes_region	8.15	-0.44, 21.08	22.12	0.05	7.37	-1.57, 19.02	35.18	0.08	9.08	-1.06, 25.41	15.64	0.07	-4.46	-14.93, 5.06	37.84	0.36
OG0002293_1.inclade1.ortho4	arbore2015_testes_region	0.77	-23.11, 26.8	392.17	0.95	-7.53	-30.86, 20.49	195.5	0.51	0.27	-25.08, 28.61	171.72	0.97	13.59	-0.57, 30.13	50.68	0.07
OG0002320_1.inclade1.ortho2	arbore2015_testes_region	-2.25	-14.8, 13.37	560.35	0.62	0.12	-11.71, 17.08	521.87	0.99	-3.04	-18.71, 11.11	330.33	0.56	8.29	-1.15, 18.76	89.6	0.06
OG0002330_1.inclade1.ortho2	arbore2015_testes_region	-4.67	-10.12, 0.7	112.25	0.07	-14.35	-28.73, -2.32	4.46	0	-32.61	-45.56, -21.03	17.93	0	2.77	-5.41, 9.66	70.79	0.48
OG0002340_1.inclade1.ortho5	arbore2015_testes_region	-17.29	-47.38, 12.02	335.11	0.21	-12.18	-42.84, 19.62	92.52	0.42	-16.23	-47.74, 15.09	170.43	0.24	20.86	2, 43.95	38.47	0.05
OG0002348_1.inclade1.ortho2	arbore2015_testes_region	-13.53	-33.5, -1.54	15.79	0.02	-21.02	-46.26, -5.72	8.56	0	-15.03	-35.97, -2.14	17.17	0.02	12.79	-1.13, 34.44	15.75	0.05
OG0002349_1.inclade1.ortho4	arbore2015_testes_region	0.28	-2.56, 3.46	298.55	0.8	-0.11	-3.32, 3.06	283.52	0.96	0.65	-2.81, 4.95	358.94	0.71	1.89	-2.54, 6.05	249.85	0.38
OG0002384_1.inclade1.ortho2	arbore2015_testes_region	-17.39	-45.49, 5.77	65.86	0.16	-9.54	-37.55, 16.68	145.19	0.47	-24.34	-54.1, 4.03	25.03	0.09	15.69	-2.35, 36.04	29.28	0.1
OG0002388_2.inclade1.ortho7	arbore2015_testes_region	-3.02	-6, -0.43	288.69	0.04	-3.31	-6.64, -0.07	177.57	0.02	-0.95	-4.19, 2.56	303.06	0.58	2.13	-2.75, 6.2	267.19	0.33
OG0002390_1.inclade1.ortho7	arbore2015_testes_region	-19.29	-35.06, -5.84	30	0.01	-31.5	-52.43, -9.93	8.13	0	-21.8	-38.67, -6.81	26.37	0	22.24	8.52, 35.99	22.47	0
OG0002396_2.inclade1.ortho1	arbore2015_testes_region	-22.81	-44.23, -4.68	12.24	0.02	-21.07	-40.75, -2.29	16.4	0.02	-34.3	-63.11, -12.47	8.85	0	18.33	-1.84, 40.22	12.08	0.08
OG0002399_1_MIortho2	arbore2015_testes_region	-5.03	-39.1, 26.22	22.73	0.73	-2.9	-35.3, 22.86	56.15	0.9	-2.72	-38.34, 29.24	24.06	0.9	-9.28	-35.79, 11.92	13.84	0.41
OG0002399_1_MIortho3	arbore2015_testes_region	-9.27	-32.31, 15.22	13.85	0.42	-12.44	-34.7, 11.26	21.99	0.29	-16.6	-42.34, 11.15	12.3	0.2	-1.15	-31.27, 25.57	10.05	0.91
OG0002453_1.inclade2.ortho3	arbore2015_testes_region	-3.23	-7.8, 0.79	236.41	0.13	-37.23	-60.12, -7.45	4.16	0	-30.9	-44.91, -9.77	6.93	0	1.67	-3.77, 7.57	154.38	0.57
OG0002472_1_MIortho7	arbore2015_testes_region	-23.12	-52.91, 8.06	26.91	0.09	-26.04	-60.12, 4.6	11.62	0.09	-36.29	-71.34, -3.94	30.92	0.01	9.01	-14.01, 32.06	28.31	0.48
OG0002478_1.inclade1.ortho5	arbore2015_testes_region	0.1	-43.07, 36.39	386.01	0.94	9.01	-27.04, 51.17	446.22	0.6	6.07	-34.19, 45.56	372.61	0.66	-5.1	-29.15, 16.34	46.06	0.68
OG0002496_1.inclade1.ortho1	arbore2015_testes_region	2.96	-19.11, 27.94	73.73	0.82	3.31	-19.05, 28.97	88.09	0.83	1.37	-19.42, 29.41	62.83	0.98	17.7	-1.6, 44.22	12.92	0.05
OG0002498_1.inclade1.ortho2	arbore2015_testes_region	-14.27	-34.71, 4.37	43.42	0.12	-26.83	-48.91, -5.02	22.03	0.01	-14.66	-37.29, 6.66	30.5	0.2	9.29	-12.34, 29.07	21.14	0.37
OG0002503_1_MIortho2	arbore2015_testes_region	-15.28	-36.45, 2.34	7.6	0.06	-21.82	-45.64, -3.11	10.58	0.02	-41.18	-64.96, -13.12	14.31	0	10.75	-5.69, 28.58	19.85	0.23
OG0002525_1.inclade1.ortho3	arbore2015_testes_region	-15.61	-40.83, 6.03	138.57	0.13	-13.91	-39.67, 7.52	139.73	0.17	-12.28	-38.14, 12.42	107.5	0.27	7.14	-10.29, 24.24	49.65	0.36
OG0002525_1.inclade1.ortho4	arbore2015_testes_region	-12.77	-39.66, 14.52	112.26	0.37	-7.84	-36.4, 17.76	131.59	0.58	-15.95	-45.06, 16.16	58.71	0.33	2.75	-17.92, 26.53	25.35	0.76
OG0002539_1.inclade1.ortho2	arbore2015_testes_region	-9.04	-26.26, -0.71	3.18	0.01	-9.81	-27.33, -1.99	7.25	0.01	-11.75	-31.74, -1.45	2.95	0.01	9.36	0.5, 24.25	5.49	0.02
OG0002588_1.inclade1.ortho7	arbore2015_testes_region	-8.24	-42.95, 24.22	129.32	0.57	-18.88	-66.85, 12.94	13.41	0.24	-13.04	-49.1, 20.88	42.4	0.42	3.89	-16.61, 25.18	79.85	0.7
OG0002605_2.inclade1.ortho10	arbore2015_testes_region	-26.72	-50.83, -6.22	13.92	0.01	-23.11	-45.87, -3.7	21.58	0.01	-28.45	-55.52, -6.19	21.12	0	30.19	11.88, 51.78	15.63	0
OG0002608_1.inclade1.ortho4	arbore2015_testes_region	-6.18	-10.03, -2.24	141.32	0	-6.78	-11.37, -2.07	101.46	0	-7.94	-12.5, -3.48	158.41	0	8.53	3.04, 13.92	122.77	0
OG0002611_1.inclade1.ortho2	arbore2015_testes_region	-3.32	-27.55, 19.55	136.85	0.64	-1.82	-30.51, 25.24	22.1	0.76	-14.02	-43.62, 7.47	55.99	0.15	21.63	3.48, 47.6	9.89	0
OG0002638_1.inclade1.ortho4	arbore2015_testes_region	-13.99	-29.82, 0	43.69	0.03	-13.16	-28.69, 0.81	72.22	0.06	-32.33	-53.78, -7.48	6.64	0	9.3	-4.09, 23.73	36.5	0.19
OG0002638_1.inclade1.ortho6	arbore2015_testes_region	-10.75	-19.15, -2.83	23.04	0	-9.66	-18.45, -2.31	28.57	0	-22.35	-40.9, -8.07	5.27	0.01	9.2	-0.44, 18.96	42.26	0.05
OG0002654_6_MIortho2	arbore2015_testes_region	-19.16	-42.61, 4.16	35.17	0.07	-22.52	-54.53, 1.2	14.73	0.04	-18.88	-43.03, 5.41	32.28	0.09	14.02	-5.75, 38.81	15.34	0.14
OG0002681_1.inclade1.ortho5	arbore2015_testes_region	-11.32	-20.33, -3.6	55.01	0	-35.91	-53.43, -12.14	5.58	0	-9.4	-18.65, -1.47	84.37	0.02	11.38	2.25, 20.88	41.48	0.01
OG0002703_1.inclade1.ortho4	arbore2015_testes_region	-0.86	-8.18, 6.69	274.06	0.77	36.17	15.69, 60.56	2.36	0	-0.76	-9.3, 7.2	244.48	0.82	5.07	-2.53, 12.96	98.83	0.19
OG0002738_1_MIortho1	arbore2015_testes_region	-5.69	-47.19, 37.86	404.31	0.76	-11.99	-55.68, 30.92	383.56	0.52	-18.63	-65.68, 24.8	184.33	0.38	0.11	-24.14, 30.12	40.59	0.99
OG0002738_1_MIortho3	arbore2015_testes_region	-16.82	-41.04, 3.52	34.58	0.1	-16.44	-43.28, 6.29	23.04	0.12	-39.49	-67.53, -10.05	12.19	0.02	10.51	-10.39, 33.46	15.36	0.35
OG0002754_1.inclade1.ortho3	arbore2015_testes_region	-26.3	-63.66, 8.83	41.76	0.11	-28.59	-67.7, 7.65	29.12	0.1	-26.21	-71.08, 11.42	16.8	0.19	28.53	0.74, 60.19	11.86	0
OG0002777_1.inclade1.ortho5	arbore2015_testes_region	-5.28	-23.89, 8.98	342.83	0.43	-0.51	-17.77, 15.92	277.11	0.97	-3.9	-20.77, 14.05	361.08	0.57	7.22	-3.02, 19.05	107.05	0.15
OG0002813_1.inclade1.ortho3	arbore2015_testes_region	-6.64	-18.36, 4.92	27.43	0.08	-24.34	-37.56, -6.39	5.81	0	-6.53	-20.87, 4.01	28.93	0.15	4.12	-6.21, 14.85	66.51	0.32
OG0002836_1_MIortho5	arbore2015_testes_region	-12.73	-44.79, 12.52	22.19	0.37	-5.99	-38.13, 18.04	39.82	0.64	-56.83	-92.25, -25.37	13.38	0	2.24	-20.29, 34.18	15.95	1
OG0002853_1.inclade1.ortho3	arbore2015_testes_region	-3.74	-44.9, 29.76	184.65	0.88	-12.18	-56.01, 22.85	46.18	0.52	-18.64	-66.63, 16.64	40.23	0.37	11.15	-14.26, 45.22	11.26	0.55
OG0002878_1.inclade1.ortho3	arbore2015_testes_region	-16.62	-25.62, -7.56	11.04	0	-24.62	-36.26, -11.66	8.38	0	-14.83	-22.97, -4.61	15.45	0	17.43	4.9, 29.26	23.98	0
OG0002887_1.inclade1.ortho2	arbore2015_testes_region	-8.87	-27.44, 7.23	17.17	0.3	-12.18	-27.54, 4.94	29.16	0.14	-9.87	-30.71, 9.41	14.58	0.33	0.85	-16.53, 16.53	21.72	0.99
OG0002912_1.inclade1.ortho4	arbore2015_testes_region	19.61	-9.41, 57.64	30.34	0.22	11.2	-22.82, 43.95	75.73	0.47	11.87	-22.45, 44.07	74.45	0.45	-12.16	-43.73, 14.26	17.58	0.34
OG0002921_1_MIortho4	arbore2015_testes_region	-28.75	-62.33, 4.76	22.22	0.1	-29.44	-63.07, 3.06	27	0.07	-41	-83, 4.69	7.54	0.08	15.56	-16.87, 48.98	9.37	0.41
OG0002943_1_MIortho1	arbore2015_testes_region	-29.6	-62.01, -2.55	5.89	0.05	-28.23	-59.53, 1.86	6.98	0.06	-31.78	-66.03, -2.08	6.73	0.07	25.14	-3, 58.81	4.78	0.14
OG0002965_1.inclade1.ortho6	arbore2015_testes_region	-27.98	-73.04, 2.58	15.49	0.07	-35.74	-88.06, 1.92	5.34	0.02	-26.24	-67.84, 8.81	22.71	0.08	24.72	0.54, 52.46	12.95	0.01
OG0002969_1.inclade1.ortho6	arbore2015_testes_region	0.95	-19.04, 24.39	121.59	0.97	-7.06	-31.19, 12.52	42.53	0.43	-9.95	-32.49, 14.41	31.65	0.31	-12.93	-53.73, 5.91	10.02	0.24
OG0002995_1.inclade1.ortho2	arbore2015_testes_region	4.11	-23.53, 31.21	127.2	0.69	0.12	-29.39, 26.21	165.84	0.94	0.81	-29.51, 26.94	143.85	0.93	2.48	-15.8, 22.15	43.5	0.87
OG0003000_1.inclade1.ortho2	arbore2015_testes_region	14.85	-12.22, 43.66	68.02	0.27	3.65	-22.71, 30.66	568.91	0.78	-4.46	-31.78, 25.71	267.85	0.74	-1.49	-17.23, 13.4	79.73	0.88
OG0003000_1.inclade1.ortho3	arbore2015_testes_region	6.51	0.12, 15.17	32.91	0.04	5.88	-1.3, 14.93	37.6	0.08	16.64	2.68, 33.98	7.55	0	-2.62	-13.99, 6.09	34.76	0.61
OG0003019_2_MIortho1	arbore2015_testes_region	-10.24	-35.14, 12.74	146.7	0.36	-5.73	-28.78, 17.11	231.63	0.59	-7.08	-31.49, 17.42	232.8	0.52	17.46	2.11, 33.08	51.18	0.01
OG0003085_1.inclade1.ortho4	arbore2015_testes_region	-15.25	-43.47, 8.66	71.93	0.21	-9.91	-38.18, 14.73	72.7	0.46	-21.47	-49.54, 5	63.95	0.11	14.52	-2.31, 31.51	37.51	0.07
OG0003112_1.inclade6.ortho1	arbore2015_testes_region	-28.46	-74.51, 3.58	11.08	0.07	-30.89	-79.34, 1.93	12.03	0.05	-23.92	-63.9, 20.11	62.68	0.14	15.08	-9.59, 48.98	11.14	0.23
OG0003150_1.inclade1.ortho4	arbore2015_testes_region	-19.73	-45.61, 7.16	104.71	0.13	-18.15	-44.14, 7.42	136.36	0.16	-29.3	-60.83, 2.13	32.17	0.06	15.81	-4.72, 35.9	16.73	0.15
OG0003184_1_MIortho1	arbore2015_testes_region	-13.6	-47.21, 17.89	47.66	0.38	-6.98	-39, 30.13	26.41	0.63	-16.67	-52.75, 17.6	32.28	0.32	5.19	-20.1, 35.64	15.13	0.69
OG0003201_1_MIortho1	arbore2015_testes_region	-13.6	-44.99, 17	114.78	0.39	-15.89	-50.3, 13.83	132.91	0.29	-23.32	-58.32, 11.46	46.56	0.19	10.52	-11.32, 32.23	31.9	0.34
OG0003217_2_MIortho2	arbore2015_testes_region	-12	-34.12, 11.47	69.9	0.3	-7.68	-30.61, 12.8	231.12	0.46	-17.66	-42.49, 5.18	68.97	0.15	2.69	-17.19, 23.06	7.05	0.82
OG0003273_6_MIortho2	arbore2015_testes_region	-30.52	-64.86, -0.73	9.97	0.02	-28.3	-62.15, 0.9	10.74	0.03	-28.88	-64.52, 0.63	17.76	0.04	29.06	2.24, 55.37	8.27	0.02
OG0003314_1_MIortho2	arbore2015_testes_region	-10.42	-34.68, 8.35	48.17	0.32	-13.92	-38.34, 4.69	47.97	0.16	-17.01	-40.55, 5.78	121.56	0.12	1.88	-16.94, 18.15	26.24	0.87
OG0003314_1_MIortho5	arbore2015_testes_region	-12.66	-33.2, 2.5	13.06	0.08	-30.12	-52.41, -14.64	10.03	0	-23.56	-46.17, -6.12	14.44	0.01	9.44	-6.14, 27.46	14.6	0.28
OG0003482_2_MIortho5	arbore2015_testes_region	-22.14	-37.82, -7.04	11.36	0	-40.74	-64.63, -15.94	2.6	0	-34.33	-52.13, -15.06	12.38	0	23.02	5.33, 41.78	11.65	0.01
OG0003488_1.inclade1.ortho3	arbore2015_testes_region	5.27	-21.78, 35.7	909.78	0.71	-4.64	-36.81, 24.55	276.02	0.74	11.36	-19.18, 47.48	67.34	0.45	-0.5	-17.29, 16.16	43.62	0.93
OG0003488_1.inclade1.ortho4	arbore2015_testes_region	3.89	-16.99, 22.2	599.35	0.62	-1.1	-19.85, 18.81	333.32	0.89	1.36	-20.38, 21.33	297.55	0.9	3.73	-8.11, 16.36	89.67	0.55
OG0003509_1.inclade1.ortho5	arbore2015_testes_region	-29.58	-59, -4.67	11.14	0.01	-24.95	-53.04, 0.77	18.49	0.04	-29.11	-60.72, -5.33	20.04	0.02	37.5	12.53, 65.58	8.14	0
OG0003534_2.inclade1.ortho3	arbore2015_testes_region	18.6	7.38, 28.92	11.11	0	18.81	8.21, 28.91	10.58	0	9.61	-0.75, 21.26	19.14	0.06	-8.75	-22.97, 5.39	18.04	0.25
OG0003544_1_MIortho3	arbore2015_testes_region	-15.22	-45.63, 15.93	23.6	0.3	-17.87	-47.46, 14.03	95.86	0.23	-23.85	-60.14, 11.43	25.05	0.15	4.7	-26.56, 33.25	9.14	0.71
OG0003634_2_MIortho3	arbore2015_testes_region	-17.18	-57.76, 27.96	44.06	0.45	-36.81	-81.45, 11	35.12	0.13	-17.18	-61.09, 30.36	35.66	0.49	6.71	-28.62, 42.58	7.67	0.85
OG0003650_1.inclade2.ortho1	arbore2015_testes_region	-28.34	-48.52, -6.85	53.97	0.01	-78.02	-102.34, -49.92	16.67	0	-30.73	-54.04, -5.78	40.82	0.01	25.04	6.42, 39.97	31.2	0
OG0003651_1.inclade1.ortho2	arbore2015_testes_region	-1.8	-41.82, 40.68	183.81	0.88	-15.81	-55.93, 29.09	104.09	0.39	2.01	-41.66, 49.58	77.57	0.94	28.08	-0.84, 58.65	17.86	0.03
OG0003770_1.inclade1.ortho2	arbore2015_testes_region	0.25	-11.15, 12.68	285.07	0.98	-2.65	-17.16, 7.69	272.01	0.58	-2.25	-16.63, 9.6	225.6	0.68	6.45	-3.06, 15.74	86.47	0.12
OG0003806_1.inclade1.ortho4	arbore2015_testes_region	-10.2	-29.56, 11.3	101.36	0.29	-8.14	-28.45, 10.85	112.61	0.42	-40.2	-63.16, -13.43	23.59	0	-0.57	-16.84, 15.43	29.65	0.99
OG0003839_1.inclade1.ortho6	arbore2015_testes_region	-4.92	-9.9, -0.28	82.13	0.03	-3.51	-8.39, 0.55	156.03	0.08	-20.31	-34.79, -5.16	5.24	0	2.64	-2.84, 8.38	132.36	0.35
OG0003883_1.inclade1.ortho5	arbore2015_testes_region	-6.53	-35, 11.7	36.16	0.28	-12.07	-40.23, 7.03	15.19	0.09	-8.45	-33.63, 14.66	37.6	0.24	7.09	-2.68, 23.95	9.71	0.16
OG0003887_1.inclade1.ortho1	arbore2015_testes_region	-9.45	-26.58, -0.4	28.98	0.04	-10.91	-26.05, -0.04	28.23	0.02	-8.78	-26.75, 0.88	30.76	0.06	14.34	3.65, 30.5	20.89	0
OG0003887_1.inclade1.ortho2	arbore2015_testes_region	3.89	-0.64, 9.12	78.34	0.07	2.83	-1.48, 7.4	186.47	0.16	2.24	-2.66, 7.86	146	0.36	-1.26	-6.72, 4.46	150.96	0.68
OG0003908_1_MIortho3	arbore2015_testes_region	-25.81	-54.52, -1.58	28.13	0.03	-24.09	-49.35, 1.57	63.8	0.05	-36.3	-71.71, -8.99	11.1	0.01	18.78	-8.83, 42.77	18.01	0.16
OG0003956_1.inclade1.ortho1	arbore2015_testes_region	-2.34	-9.04, 2.98	273.64	0.23	-25.76	-37.15, -15.11	16.42	0	-2.67	-10.26, 2.65	267.26	0.26	3.3	-1.99, 9.45	174.2	0.22
OG0003982_1.inclade1.ortho2	arbore2015_testes_region	-5.46	-8.49, -2.32	195.13	0	-5.38	-8.76, -1.79	166.52	0	-4.26	-7.65, -0.19	221.88	0.02	6.27	1.52, 10.95	220.29	0
OG0004141_1.inclade1.ortho3	arbore2015_testes_region	-5.93	-18.58, 4.74	302.76	0.27	-30.87	-63.07, -5.77	1.58	0.01	-7.65	-19.96, 4.43	286.68	0.19	9.89	-0.37, 18.84	109.52	0.05
OG0004159_1.inclade1.ortho1	arbore2015_testes_region	7.79	-13.85, 30.53	71.54	0.5	7.43	-15.3, 30.57	77.17	0.5	19.76	-7.16, 50.75	22.58	0.14	8.5	-7.67, 24.64	39.62	0.28
OG0004192_1_MIortho1	arbore2015_testes_region	-4.76	-26.22, 16.7	44.62	0.61	-10.25	-35.3, 9.64	39.91	0.32	-17.06	-40.83, 8.61	23.63	0.17	-6.19	-26.25, 15.5	19.93	0.54
OG0004194_1.inclade1.ortho3	arbore2015_testes_region	13.14	0.67, 31.95	12.93	0.04	6.62	-6.42, 21.98	45.01	0.27	14.2	-0.78, 33.62	18.02	0.05	-9.69	-25.79, 1.81	24.09	0.12
OG0004245_1_MIortho7	arbore2015_testes_region	-21.06	-49.13, 0.31	34.06	0.06	-60.27	-91.66, -33.66	11.32	0	-22.37	-50.22, 3.3	20.98	0.07	10.79	-6.08, 32.62	28.15	0.25
OG0004276_2_MIortho1	arbore2015_testes_region	-19.5	-53.73, 15.5	86.14	0.24	-13.38	-47.49, 18.01	154.81	0.4	-27.41	-61.39, 7.97	94.71	0.12	11.32	-14.11, 36.57	17.53	0.44
OG0004281_1.inclade1.ortho1	arbore2015_testes_region	-9.61	-37.93, 14.61	173.61	0.4	-16.04	-49.51, 8.95	26.31	0.18	-14.42	-43.58, 14.66	68.47	0.23	15.57	-0.56, 33.13	37.26	0.05
OG0004321_1.inclade1.ortho2	arbore2015_testes_region	-11.46	-51.86, 20.82	209.4	0.42	-21.71	-66.65, 10.86	18.88	0.18	-16.18	-59.63, 15.38	117.25	0.29	19.12	-0.99, 48.68	16.35	0.05
OG0004377_1.inclade1.ortho1	arbore2015_testes_region	0.25	-3.17, 3.62	393.66	0.87	-0.49	-3.55, 3.39	262.8	0.73	-0.6	-4.43, 3.41	310.71	0.79	2.9	-2.08, 7.22	145.45	0.21
OG0004380_1.inclade1.ortho9	arbore2015_testes_region	-14.22	-44.58, 4.18	29.63	0.15	-20.59	-48.86, 1.22	19.83	0.06	-45.33	-81.24, -8.36	4.98	0	9.6	-7.29, 33.27	18.39	0.41
OG0004390_1.inclade1.ortho4	arbore2015_testes_region	0.11	-13.79, 9.5	272.77	0.91	-2.12	-16.7, 7.3	247.49	0.52	2.03	-9.13, 17.02	219.1	0.52	3.63	-3.78, 14.7	42.86	0.34
OG0004419_1.inclade1.ortho2	arbore2015_testes_region	-18.89	-45.38, 0.39	11.23	0.05	-15.95	-37.59, 4.14	28.92	0.09	-25.34	-55.59, 1.5	9.16	0.05	15.6	-3.06, 40.73	13.04	0.11
OG0004428_1_MIortho5	arbore2015_testes_region	-45.75	-100.16, 12.27	20.52	0.1	-34.7	-94.13, 15.83	21.28	0.2	-53.72	-112.22, 1.55	28.48	0.07	33.07	-15.68, 82.54	6.07	0.27
OG0004464_1_MIortho3	arbore2015_testes_region	-39.32	-81.93, -7.51	3.48	0	-56.47	-100.01, -10.92	3.48	0	-40.82	-88.49, -5.86	5.54	0	40.19	3.91, 85.05	3.53	0.01
OG0004547_2_MIortho2	arbore2015_testes_region	-2.11	-41.46, 39.64	125.83	0.87	2.12	-36.74, 41.58	326.78	0.93	-8.14	-56.02, 26.28	68.85	0.7	-6.24	-41.19, 25.59	18.14	0.69
OG0004601_1.inclade1.ortho1	arbore2015_testes_region	-0.02	-37.1, 44.35	455.4	0.99	3.08	-39.52, 46.59	189.79	0.92	-15.92	-63.82, 23.72	100.53	0.47	9.13	-18.09, 36.49	16.63	0.53
OG0004601_1.inclade1.ortho2	arbore2015_testes_region	-12.22	-38.16, 8.27	65.22	0.21	-48.18	-89.79, -17.83	10.2	0	-27.49	-54.2, -7.96	55.82	0.03	4.79	-19.39, 24.32	21.77	0.63
OG0004614_1_MIortho4	arbore2015_testes_region	-21.33	-44.28, -1.67	17.05	0.03	-26.83	-43.92, -2.36	12.29	0.03	-38.43	-69.9, -11.58	7.37	0	16.59	-3.62, 39.31	18.45	0.16
OG0004716_1.inclade1.ortho2	arbore2015_testes_region	-1.29	-57.87, 48.4	105.43	0.97	-2.2	-47.23, 57.87	683.88	0.93	-17.58	-84.55, 30.89	19.87	0.56	38.34	3.79, 97.32	5.85	0
OG0004720_1_MIortho1	arbore2015_testes_region	-12.04	-37.35, 10.11	42.07	0.27	-10.14	-36.32, 10.33	101	0.31	-17.79	-41.49, 6.36	84.89	0.11	2.33	-21.32, 21.54	16.75	0.7
OG0004720_1_MIortho7	arbore2015_testes_region	-24.87	-48.6, -4.59	6.64	0.02	-31.48	-48.38, -10.6	61.42	0	-18.63	-42.68, 3.1	12.07	0.11	18.57	-5.09, 40.8	13.74	0.15
OG0004823_1.inclade1.ortho4	arbore2015_testes_region	-34.31	-60.68, -7.59	7.3	0.01	-49.47	-87.41, -11.43	2.08	0	-45	-78.76, -12.76	5.2	0.01	33.41	4.99, 63.58	5.11	0.02
OG0004953_1.inclade1.ortho4	arbore2015_testes_region	-32.19	-72.38, 4.64	53.94	0.07	-29.78	-74.99, 2.55	42.85	0.11	-39.28	-84.43, -2.12	33.58	0.04	35.95	11.68, 62.5	25.61	0
OG0005071_1.inclade1.ortho4	arbore2015_testes_region	-26.3	-62.84, -0.36	4.79	0.01	-18.77	-51.15, 3.49	9.38	0.07	-18.81	-52.17, 4.45	12.3	0.12	16.05	-9.49, 38.83	12.39	0.21
OG0005115_1.inclade1.ortho1	arbore2015_testes_region	1.45	-3.97, 6.11	81.49	0.57	0.9	-3.63, 5.36	97.17	0.73	24.21	10.95, 38.81	8.4	0	6.64	-1.8, 15.05	53.66	0.12
OG0005150_1_MIortho1	arbore2015_testes_region	-17.87	-35.16, -1.93	36.97	0.03	-16.76	-34.34, -1.74	29.76	0.04	-34.33	-66.27, -4.53	6.58	0.01	13.16	-3.11, 29.02	22.29	0.12
OG0005208_1.inclade1.ortho2	arbore2015_testes_region	-19.25	-38.89, -4.86	23.74	0.01	-18.82	-35.11, -3.38	60.38	0.02	-23.93	-47.23, -4.66	13.13	0.01	19.33	5.38, 34.85	16.8	0.01
OG0005211_1.inclade1.ortho2	arbore2015_testes_region	-1.5	-22.86, 20.37	113.58	0.82	4.15	-16.01, 26.21	148.77	0.69	15.36	-9.81, 43.17	25.57	0.26	23.47	5.94, 40.26	38.15	0.01
OG0005277_1.inclade1.ortho1	arbore2015_testes_region	-2.91	-6.65, 0.85	244.56	0.12	-2.06	-5.48, 1.95	281.38	0.23	-2.39	-7.47, 1.79	238.47	0.27	0.8	-4.54, 5.82	170.21	0.75
OG0005283_1.inclade1.ortho5	arbore2015_testes_region	-24.29	-63.24, 10.63	84.93	0.15	-21.22	-60.39, 14.41	117.75	0.2	-28.04	-69.74, 8.16	48.17	0.14	27.51	0.11, 56.51	12.31	0.04
OG0005307_1_MIortho1	arbore2015_testes_region	-16.66	-37.53, 4.62	270.35	0.11	-14.29	-34.53, 7.09	306.92	0.2	-15.72	-39.44, 7.22	73.9	0.19	14.29	-1.51, 31.71	41.27	0.09
OG0005316_1_MIortho2	arbore2015_testes_region	-33.4	-88.27, 2.38	3.07	0.06	-81.41	-109.31, -46.55	11.61	0	-40.91	-94.89, -4.62	4.89	0.03	29.58	-14.24, 83.71	3.6	0.18
OG0005351_3_MIortho3	arbore2015_testes_region	-14.89	-31.45, 2.68	63.02	0.09	-9.1	-26.56, 5.82	169.43	0.25	-36.5	-65.01, -16.41	12.58	0	11.83	-2.76, 24.99	30.46	0.1
OG0005387_1_MIortho1	arbore2015_testes_region	-10.85	-31.41, 9.74	23.32	0.3	-14.42	-35.05, 5.26	35.99	0.15	-13.97	-36.2, 7.77	47.93	0.2	8.74	-10.82, 30.63	18.26	0.39
OG0005402_1_MIortho7	arbore2015_testes_region	-12.42	-50.12, 14	10.42	0.43	-13.78	-50.67, 15.03	12.21	0.36	-9.11	-44.41, 24.25	14.23	0.63	7.47	-15.31, 39.31	5.59	0.75
OG0005412_2.inclade1.ortho1	arbore2015_testes_region	-22.2	-34.63, -10.37	11.5	0	-39.24	-54.29, -24.58	3.53	0	-25.12	-39.48, -10.95	11.41	0	27.85	12.76, 42.9	11.41	0
OG0005505_1.inclade1.ortho4	arbore2015_testes_region	-11.94	-30.06, 2.11	28.68	0.07	-11.11	-28.2, 4	82.62	0.09	-9.96	-28.38, 5.97	97.82	0.17	7.55	-3.05, 19.44	58.57	0.14
OG0005541_1.inclade1.ortho5	arbore2015_testes_region	-48.21	-94.56, 0.73	26.33	0.02	-52.08	-99.78, -6.65	53.96	0.02	-51.98	-105.43, 1.21	16	0.03	60.48	25.54, 97.16	11.39	0
OG0005575_1.inclade1.ortho1	arbore2015_testes_region	-2.07	-5.53, 1.24	363.06	0.2	-3.65	-7.94, -0.35	263.65	0.06	-3.25	-7.27, 0.51	340.56	0.11	3.06	-1.58, 7.11	214.35	0.17
OG0005589_1.inclade1.ortho1	arbore2015_testes_region	5.44	-27.7, 40.35	81.57	0.68	1.24	-32.49, 36.28	106.51	0.85	6.42	-26.38, 43.58	57.94	0.68	0.73	-17.58, 18.83	55.4	0.78
OG0005596_1.inclade1.ortho1	arbore2015_testes_region	7.56	-9.43, 30.66	141.09	0.37	4.39	-13.2, 25.34	167.23	0.61	4.48	-18.16, 23.92	129	0.6	3.52	-11.53, 18.52	44.92	0.6
OG0005654_2_MIortho2	arbore2015_testes_region	-1.35	-26.1, 22.79	70.05	0.87	-3.49	-29.57, 20.98	72.51	0.77	-3.33	-31.58, 26.18	34	0.8	-1.14	-20.89, 19.93	26.98	0.92
OG0005673_1.inclade1.ortho7	arbore2015_testes_region	-9.28	-27.09, 9.19	63.42	0.27	-11.51	-32.32, 4.61	64.95	0.19	-13.87	-36.69, 6.01	29.57	0.14	11.32	-3.87, 28.36	31.58	0.14
OG0005702_1.inclade1.ortho5	arbore2015_testes_region	-21.78	-44.85, 0.63	63.81	0.03	-29.13	-56.07, -5.28	40.93	0.01	-23.85	-50.16, -0.24	47.97	0.04	27.06	7.09, 46.42	19.98	0
OG0005824_1.inclade1.ortho3	arbore2015_testes_region	-15.23	-38.9, 2.17	39.57	0.07	-10.2	-35, 6.28	29.3	0.25	-16.59	-40.33, 4.54	29.7	0.07	22.81	5.78, 40.98	9.23	0
OG0005861_1.inclade1.ortho1	arbore2015_testes_region	-3.54	-17.35, 8.12	43.81	0.46	-4.43	-16.73, 7.23	53.96	0.3	5.52	-12.58, 21.99	12.32	0.57	17.37	2.52, 33.95	12.82	0.01
OG0005918_3.inclade1.ortho1	arbore2015_testes_region	0.74	-1.64, 3.3	391.3	0.57	0.5	-1.75, 3.03	297.12	0.72	2.78	-0.79, 6.69	166.63	0.15	0.52	-3.49, 4.23	333.16	0.77
OG0005938_1_MIortho1	arbore2015_testes_region	-25.49	-70.46, 11.1	17.11	0.21	-22.48	-63.52, 13.21	36.01	0.24	-25.75	-75.63, 16.35	8.95	0.29	15.79	-17.1, 54.45	7.35	0.53
OG0006092_1_MIortho2	arbore2015_testes_region	-7.17	-39.36, 25.49	145.63	0.62	-2.27	-37.91, 34.95	56.37	0.82	-7.2	-40.59, 31.59	52.7	0.64	-12.12	-45.56, 15.53	13.05	0.57
OG0006149_1_MIortho1	arbore2015_testes_region	-18.02	-36.46, -1.72	39.8	0.04	-17.87	-36.43, -0.81	47.81	0.05	-16.1	-33.32, 3.85	56.81	0.1	13.29	-4.56, 32.36	19.05	0.15
OG0006181_1.inclade1.ortho1	arbore2015_testes_region	-8.05	-42.21, 19.29	447.95	0.57	-12.54	-47.3, 18.18	368.72	0.38	-13.23	-49.99, 21.05	99.03	0.36	8.59	-7.45, 31.43	49.45	0.35
OG0006231_1_MIortho3	arbore2015_testes_region	-24.83	-55.85, 1.75	20.58	0.05	-29.57	-58.79, -4.16	26.11	0.02	-49.24	-85.45, -9.76	9.82	0.01	18.75	-6.31, 46.7	14.98	0.15
OG0006246_1_MIortho1	arbore2015_testes_region	-20.87	-51.89, 8.76	42.49	0.16	-25.58	-56.82, 7.6	34.01	0.12	-33.53	-63.8, -2.38	65.56	0.03	13.89	-11.03, 41.23	13.74	0.34
OG0006261_1.inclade1.ortho4	arbore2015_testes_region	-0.22	-23.65, 21.55	423.69	0.95	-0.51	-24.05, 19.69	444.06	0.95	-3.48	-29.14, 20.61	257.1	0.72	0.77	-13.14, 16.96	97.29	0.92
OG0006300_1.inclade1.ortho1	arbore2015_testes_region	-8.78	-28.64, 6.14	83.3	0.21	-10.39	-32, 5.04	61.68	0.15	-9.76	-30.12, 7.3	81.81	0.19	11.62	0.56, 24.95	59.08	0.02
OG0006463_1_MIortho1	arbore2015_testes_region	-13.85	-39.22, 3.12	14.29	0.08	-11.71	-34.72, 4.2	27.2	0.13	-15.36	-48.14, 5.23	14.09	0.12	8.38	-9.5, 31.95	15.83	0.35
OG0006492_1.inclade1.ortho2	arbore2015_testes_region	-31.45	-62.05, -10.07	43.32	0.01	-35.9	-62.79, -10.05	27.34	0.01	-38.68	-71.9, -13.26	20.66	0	38.92	18.31, 61.11	18.39	0
OG0006518_2.inclade1.ortho4	arbore2015_testes_region	-6.45	-9.76, -2.98	175.77	0	-5.04	-8.1, -1.88	185.52	0	-7.3	-11.6, -3.05	164.93	0	9.52	4.7, 14.96	145.75	0
OG0006529_1.inclade1.ortho2	arbore2015_testes_region	-6.83	-27.01, 6.07	64.74	0.18	-9.14	-30.8, 4.24	29.32	0.08	-9.35	-29.51, 7.55	38.77	0.11	2.54	-8.42, 13.16	33.66	0.5
OG0006530_1.inclade1.ortho1	arbore2015_testes_region	-12.54	-51.33, 21.32	121.69	0.45	-19.85	-61.36, 13.79	74.47	0.25	-20.09	-65.94, 14.13	46.37	0.24	3.34	-17.23, 24.28	42.03	0.77
OG0006572_2_MIortho1	arbore2015_testes_region	2.33	-27.93, 37.09	259.23	0.91	2.46	-31.02, 33.48	146.88	0.94	4.5	-30.46, 40.22	98.02	0.83	5.06	-14.55, 24.53	25.43	0.61
OG0006581_1_MIortho2	arbore2015_testes_region	-13.85	-37.91, 5.12	20.84	0.17	-16.57	-43.01, 3.23	10.53	0.11	-25.98	-62.1, 1.07	6.49	0.07	6.97	-11.34, 28.75	19.25	0.52
OG0006582_1_MIortho2	arbore2015_testes_region	-23.53	-48.57, 2.1	47.66	0.09	-23.88	-48.95, 1.94	65.84	0.07	-45.89	-75.21, -16.09	19.75	0.01	15.84	-6.76, 39.08	15.17	0.22
OG0006627_2_MIortho1	arbore2015_testes_region	-1.94	-33.6, 33.11	55.53	0.89	5.69	-27.07, 43.6	37.41	0.76	2.28	-37.82, 38.65	20.87	0.92	-12.3	-43.02, 15.3	9.86	0.5
OG0006632_4_MIortho1	arbore2015_testes_region	0.25	-2.67, 3.31	387.58	0.86	-2.56	-6.03, 0.62	199.94	0.12	-0.65	-4.49, 3.53	213.59	0.75	3.64	-0.66, 8.71	163.38	0.11
OG0006680_2_MIortho1	arbore2015_testes_region	-22.28	-77.52, 9.99	8.84	0.16	-16.33	-68.67, 20.96	19.11	0.32	-18.47	-74.42, 11.13	18.96	0.27	17.57	-5.72, 51.93	7.33	0.21
OG0006841_3.unrooted-ortho	arbore2015_testes_region	20.61	5.67, 35.19	4.83	0	27.81	5.2, 50.83	2.78	0	15.24	-1.99, 30	9.84	0.04	-17.07	-34.91, 2.38	11.81	0.08
OG0006861_1.inclade1.ortho1	arbore2015_testes_region	-19.42	-40.61, -5.14	6.87	0	-14.56	-32.83, -1.72	6.13	0.02	-23.76	-47.02, -6.23	3.72	0	34.32	12.6, 64.75	4.61	0
OG0006882_1.inclade1.ortho1	arbore2015_testes_region	-3.63	-8.22, -0.03	135.2	0.04	-6.02	-10.83, -1.4	119.21	0.01	-2.01	-6.53, 2.44	286.34	0.36	4.77	-0.23, 10.49	201.07	0.06
OG0006886_3_MIortho1	arbore2015_testes_region	-0.85	-28.44, 30.07	163.3	0.95	1.19	-30.29, 30.11	101.26	0.92	-4.15	-36.79, 31.84	44.39	0.78	4.51	-16.99, 27.67	21.99	0.74
OG0006915_1_MIortho1	arbore2015_testes_region	-24.93	-65.76, 13.35	446.53	0.16	-17.19	-59.58, 18.88	503.08	0.35	-29.99	-72.11, 13.42	127.42	0.14	16.87	-8.42, 40.3	49.18	0.19
OG0006926_4_MIortho3	arbore2015_testes_region	-22.45	-51.21, 9.23	37.17	0.16	-24.42	-51.95, 5.43	47.29	0.13	-34.56	-74.96, 2.01	13.43	0.09	10.24	-23.98, 42.88	7.97	0.59
OG0006990_1_MIortho3	arbore2015_testes_region	-29.01	-53.93, -5.98	26.21	0.01	-27.68	-54.08, -1.63	19.7	0.01	-43.54	-76.07, -18.23	15.68	0	25.46	2.61, 54.18	9.33	0.02
OG0007018_1_MIortho1	arbore2015_testes_region	-30.86	-63.42, -5.02	48.96	0.04	-22.79	-52.16, 10.36	39.94	0.11	-44.68	-76.63, -15.14	53.78	0.01	22.25	-1.46, 49.22	17.17	0.08
OG0007038_1.inclade1.ortho1	arbore2015_testes_region	-7.65	-15.58, -1.08	37.29	0.02	-6.32	-14.72, -0.04	74.42	0.04	-5.51	-12.39, 2.08	113.13	0.1	7.99	0.03, 14.85	50.11	0.01
OG0007115_1.inclade1.ortho2	arbore2015_testes_region	-28.79	-75.08, 15.31	358.82	0.19	-29.5	-76.67, 19.02	355.83	0.21	-13.09	-62.44, 39.47	207.53	0.58	31.98	6.51, 57.71	66.69	0.01
OG0007147_1_MIortho4	arbore2015_testes_region	-22.54	-42.67, -3.96	7.4	0	-46.54	-77.46, -9.52	2.01	0	-63.39	-96.12, -29.08	5.08	0	26.34	3.59, 47.49	9.99	0
OG0007283_1.inclade1.ortho2	arbore2015_testes_region	-13.26	-26.08, -2.02	26.86	0.01	-8.99	-22.65, 0.68	57.79	0.08	-9.8	-23.17, 1.33	37.31	0.08	6.39	-3.87, 17.29	56.63	0.22
OG0007302_1_MIortho1	arbore2015_testes_region	-18.33	-38.22, 3.59	163.4	0.07	-18	-38.52, 3.61	284.67	0.08	-24.78	-47.84, 0.78	39.46	0.03	12.18	-2.91, 29.13	62.11	0.12
OG0007367_1_MIortho2	arbore2015_testes_region	-14.57	-28.26, 0.33	117.38	0.05	-13.6	-27.33, 1.16	109.13	0.05	-31.87	-50.52, -13.18	28.92	0	9.13	-3.7, 23.33	39.31	0.17
OG0007394_1.inclade1.ortho3	arbore2015_testes_region	-4.95	-13.22, 2.07	46.74	0.13	-22.5	-36.88, -8.51	6.1	0	-6.61	-15.9, 1.67	82.3	0.09	2.14	-7.37, 10.06	73.71	0.6
OG0007418_1_MIortho1	arbore2015_testes_region	11.59	-5, 35.15	47.67	0.17	0.17	-21.03, 20.32	214.24	0.96	33.91	9.85, 57.48	63.49	0.02	-3.62	-19.47, 12.43	51.37	0.66
OG0007427_1_MIortho1	arbore2015_testes_region	-14.11	-38.74, 6.62	85.07	0.22	-10.85	-35.71, 11.98	52.43	0.37	-19.29	-46.37, 8.68	27.52	0.16	5.66	-16.34, 28.12	13.76	0.63
OG0007453_1.inclade1.ortho2	arbore2015_testes_region	-10.98	-25.38, -4.32	8.95	0	-10.62	-23.74, -3.48	8.5	0	-10.29	-24.4, -3.92	10.83	0	16.18	6.68, 36.02	6.49	0
OG0007461_1_MIortho6	arbore2015_testes_region	-11.41	-26.77, 0.88	8.95	0.03	-16.1	-28.52, -3.91	21.99	0.01	-24	-40.48, -6.91	6.94	0.01	8.58	-5.93, 22.78	31.26	0.22
OG0007466_1_MIortho1	arbore2015_testes_region	1.98	-0.94, 5.11	247.29	0.19	0.78	-2.34, 3.62	313.28	0.57	1.88	-2.13, 5.73	234.92	0.34	-0.05	-4.08, 4.67	206.98	0.97
OG0007569_1_MIortho1	arbore2015_testes_region	-2.7	-6.89, 1.3	86.28	0.13	-4.79	-10.47, -0.94	74.96	0.02	-2.05	-7.47, 2.36	176.99	0.38	6.18	0.71, 12.23	46.53	0.01
OG0007612_1.inclade1.ortho6	arbore2015_testes_region	-9.07	-22.83, 0.79	51.4	0.06	-9.12	-21.86, 1.88	31.94	0.07	-10.87	-26.03, -0.25	32.29	0.04	7.51	-1.45, 17.31	77.83	0.08
OG0007614_1.inclade1.ortho1	arbore2015_testes_region	-3.22	-5.96, -0.59	205.03	0	-6.19	-9.78, -2.42	109.1	0	-3.67	-7.27, -0.44	214.62	0.03	5.28	1.05, 9.94	180.88	0.01
[truncated: 703 more rows]

## Sheet: sheet 7 - Candidates
OG	Maclig_gene	Annotation	AvH
[truncated: 15 more rows]
