# Supplementary material for: Mating strategy predicts gene presence/absence patterns in a genus of simultaneously hermaphroditic flatworms
Source: Evolution. 2022 Oct 31;76(12):3054–66. doi: 10.1111/evo.14635 (PMC10092323; doi:10.1111/evo.14635)
Supplement: Supplementary file 12 — Table S2: This table contains two sheets of data for the adults vs. hatchlings contrast of gene expression for M. lignano [file EVO-76-3054-s008.xlsx]

## Sheet: Legend
Table S2: This table contains two sheets of data for the adults vs. hatchlings contrast of gene expression for M. lignano
Sheet 1: Sample information for sequencing data submitted to ENA as part of the BioProject PRJEB51403
	sample	sample name
	ENA_accession	ENA accession ID
	ENA_experiment	ENA experiment name
	ENA_run	ENA run ID
	description	a short description of the sample
	library_type	the type of library that was constructed
	seq_platform	sequencing platform
	n_reads	total number of reads produced in sequencing
	read_length	the read length
	n_bases	the total number of bases of sequencing data produced
Sheet 2: Results from DESeq2 differential gene expression analysis for all genes.
	baseMean	the mean read counts across all samples
	log2FoldChange	the log2 fold change between adults and hathclings
	lfcSE	the SE of the log2 fold change value
	stat	the test-statistic for the adult vs. hatchling contrast
	pvalue	the p-value associated with the test-statistic
	padj	P-value adjusted to correct for multiple testing
	gene	the M. lignano gene ID
	expr	the expression pattern inferred from differential gene expression analysis results

## Sheet: RNA-seq datasets
sample	ENA_accession	ENA_experiment_name	ENA_experiment_accession	ENA_run_accession	ENA_sample	description	library_type	seq_platform	n_reads	read_length	n_bases
Maclig_A1	ERS10895266	Maclig_A_1	ERX8780514	ERR9237739	SAMEA13292335	RNA isolated from a pool of M. lignano adults (N = 60)	TruSeq Stranded mRNA	Illumina (NovaSeq6000)	62744312	101	6337175512
Maclig_A2	ERS10895267	Maclig_A_2	ERX8780554	ERR9237779	SAMEA13292336	RNA isolated from a pool of M. lignano adults (N = 60)	TruSeq Stranded mRNA	Illumina (NovaSeq6000)	57646246	101	5822270846
Maclig_A3	ERS10895268	Maclig_A_3	ERX8780555	ERR9237780	SAMEA13292337	RNA isolated from a pool of M. lignano adults (N = 60)	TruSeq Stranded mRNA	Illumina (NovaSeq6000)	57792234	101	5837015634
Maclig_A4	ERS10895269	Maclig_A_4	ERX8780561	ERR9237786	SAMEA13292338	RNA isolated from a pool of M. lignano adults (N = 60)	TruSeq Stranded mRNA	Illumina (NovaSeq6000)	82348442	101	8317192642
Maclig_H1	ERS10895270	Maclig_H_1	ERX8780572	ERR9237797	SAMEA13292339	RNA isolated from a pool of M. lignano hatchlings (N = 230)	TruSeq Stranded mRNA	Illumina (NovaSeq6000)	55254946	101	5580749546
Maclig_H2	ERS10895271	Maclig_H_2	ERX8780573	ERR9237798	SAMEA13292340	RNA isolated from a pool of M. lignano hatchlings (N = 230)	TruSeq Stranded mRNA	Illumina (NovaSeq6000)	58130866	101	5871217466
Maclig_H3	ERS10895272	Maclig_H_3	ERX8780574	ERR9237799	SAMEA13292341	RNA isolated from a pool of M. lignano hatchlings (N = 230)	TruSeq Stranded mRNA	Illumina (NovaSeq6000)	64662698	101	6530932498
Maclig_H4	ERS10895273	Maclig_H_4	ERX8780575	ERR9237800	SAMEA13292342	RNA isolated from a pool of M. lignano hatchlings (N = 230)	TruSeq Stranded mRNA	Illumina (NovaSeq6000)	57333742	101	5790707942

## Sheet: DESeq2 results
baseMean	log2FoldChange	lfcSE	stat	pvalue	padj	gene	expr
168.1	-0.0928019	0.157025	-0.591002	0.554519	0.68676	Mlig000001.g1	0
149.728	-0.163371	0.149299	-1.09426	0.273841	0.414433	Mlig000001.g4	0
242.646	-0.393093	0.151075	-2.60197	0.0092689	0.0259633	Mlig000001.g5	UpinH
210.539	-0.355935	0.126097	-2.82271	0.00476202	0.0145186	Mlig000001.g6	UpinH
48.9763	-1.07614	0.258578	-4.16176	3.15808e-05	0.000152744	Mlig000001.g7	UpinH
26.6168	-0.947302	0.424951	-2.2292	0.0258003	0.0622511	Mlig000001.g8	0
2131.82	-0.0364534	0.0838704	-0.43464	0.663824	0.775733	Mlig000002.g1	0
40.8493	-0.00474615	0.29493	-0.0160925	0.987161	0.993155	Mlig000002.g5	0
4.34575	-0.597924	1.01583	-0.588608	0.556124	0.688216	Mlig000002.g6	0
4.57029	-0.0567145	0.879944	-0.0644524	0.94861	0.970174	Mlig000002.g7	0
3.00141	-0.983709	1.05282	-0.934356	0.35012	0.496268	Mlig000002.g8	0
163.68	-0.027998	0.310252	-0.0902429	0.928094	0.958167	Mlig000003.g2	0
33.5505	0.970111	0.371226	2.61327	0.00896817	0.0252308	Mlig000004.g1	UpinA
102.495	0.22201	0.213387	1.04041	0.298151	0.441489	Mlig000004.g5	0
34.3605	0.821023	0.360765	2.27578	0.0228589	0.0562603	Mlig000004.g6	0
208.238	-0.477897	0.13905	-3.43686	0.000588499	0.00223255	Mlig000005.g2	UpinH
348.37	-0.11643	0.136631	-0.852149	0.394131	0.540492	Mlig000006.g1	0
123.906	0.137171	0.261774	0.524006	0.600274	0.724916	Mlig000006.g2	0
173.607	0.727505	0.209683	3.46956	0.000521317	0.00199998	Mlig000006.g3	UpinA
183.183	0.295889	0.164117	1.80292	0.0714011	0.144337	Mlig000006.g6	0
269.713	-0.351954	0.138534	-2.54057	0.0110673	0.0302959	Mlig000006.g7	UpinH
19.145	0.897872	0.366852	2.4475	0.0143851	0.0379365	Mlig000007.g1	UpinA
9.85932	-6.68741	1.59079	-4.20383	2.62435e-05	0.000128642	Mlig000008.g1	UpinH
210.995	0.448266	0.165578	2.70729	0.00678352	0.0197922	Mlig000008.g3	UpinA
29.251	-0.663281	0.337952	-1.96265	0.0496874	0.107333	Mlig000008.g5	0
6.85151	-1.24301	0.659176	-1.8857	0.0593361	0.124124	Mlig000008.g7	0
321.978	0.465886	0.0934366	4.98612	6.16026e-07	3.78842e-06	Mlig000009.g1	UpinA
74.2618	0.279445	0.215307	1.29789	0.194324	0.319258	Mlig000010.g2	0
231.007	-0.226945	0.131502	-1.7258	0.0843841	0.165081	Mlig000010.g4	0
101.186	-0.471832	0.216557	-2.17878	0.0293478	0.0693121	Mlig000011.g1	0
17.8895	-1.30129	0.415749	-3.12998	0.00174818	0.00595288	Mlig000011.g5	UpinH
54.8734	-0.235187	0.346825	-0.678113	0.4977	0.636707	Mlig000012.g1	0
74.4225	-0.725931	0.244484	-2.96924	0.00298533	0.00959899	Mlig000012.g13	UpinH
107.755	-0.773528	0.330283	-2.34202	0.0191798	0.0484446	Mlig000012.g2	UpinH
230.043	0.592017	0.11832	5.00354	5.62876e-07	3.47634e-06	Mlig000013.g4	UpinA
333.301	-0.0541464	0.113649	-0.476433	0.633766	0.751949	Mlig000014.g15	0
298.868	-0.094279	0.266564	-0.353682	0.723577	0.820884	Mlig000014.g2	0
212.937	0.800298	0.154062	5.19463	2.05126e-07	1.33366e-06	Mlig000014.g3	UpinA
45.3942	-0.285068	0.296941	-0.960015	0.337048	0.482777	Mlig000014.g5	0
8165.91	-0.0442148	0.113224	-0.390508	0.696161	0.800159	Mlig000015.g2	0
12.7959	1.15533	0.801777	1.44096	0.149595	0.260164	Mlig000016.g1	0
233.524	0.277281	0.120519	2.30072	0.0214077	0.0531968	Mlig000016.g3	0
30.9139	3.98413	1.92314	2.07168	0.0382956	0.0865455	Mlig000017.g1	0
726.392	0.17908	0.106131	1.68734	0.091537	0.176161	Mlig000018.g3	0
241.894	0.218469	0.116008	1.88322	0.0596702	0.124715	Mlig000019.g2	0
168.928	0.513576	0.17701	2.90139	0.00371506	0.0116442	Mlig000019.g3	UpinA
448.481	0.14744	0.0937638	1.57247	0.115843	0.212722	Mlig000019.g4	0
109.085	0.266849	0.315616	0.845487	0.397839	0.544198	Mlig000020.g1	0
73.339	-0.0959837	0.220796	-0.434717	0.663768	0.775718	Mlig000020.g3	0
56.305	0.204955	0.333726	0.614141	0.539122	0.673654	Mlig000020.g4	0
138.839	0.289706	0.282649	1.02497	0.305379	0.449354	Mlig000020.g5	0
2.4733	-3.14056	1.70926	-1.83738	0.0661532	0.135679	Mlig000021.g18	0
1374.6	0.250518	0.0737783	3.39555	0.000684908	0.00256008	Mlig000021.g7	UpinA
243.567	-0.0327369	0.155982	-0.209877	0.833764	0.898193	Mlig000022.g2	0
16.1188	3.27506	0.601063	5.44879	5.0714e-08	3.53246e-07	Mlig000023.g4	UpinA
502.632	-0.412611	0.089199	-4.62573	3.73281e-06	2.07675e-05	Mlig000023.g9	UpinH
340.045	-0.313374	0.206722	-1.51592	0.129539	0.232083	Mlig000024.g1	0
3.04545	-1.19619	1.19982	-0.996972	0.318778	0.463565	Mlig000024.g3	0
594.897	0.0939033	0.124536	0.754028	0.450832	0.594164	Mlig000025.g11	0
487.246	0.0470938	0.0942623	0.499604	0.617354	0.739052	Mlig000025.g21	0
162.307	-0.0899163	0.151478	-0.593592	0.552785	0.685437	Mlig000026.g5	0
31.2208	0.533495	0.331392	1.60986	0.107428	0.200272	Mlig000027.g2	0
214.002	0.3102	0.135673	2.28638	0.0222321	0.0549458	Mlig000027.g3	0
159.991	-0.0561339	0.203177	-0.276281	0.782332	0.862729	Mlig000027.g4	0
196.335	0.197448	0.172691	1.14336	0.252888	0.39046	Mlig000027.g7	0
162.701	0.848333	0.140943	6.01899	1.75511e-09	1.40843e-08	Mlig000027.g8	UpinA
314.918	0.409424	0.110393	3.70878	0.000208263	0.000865927	Mlig000028.g1	UpinA
282.782	0.475822	0.184128	2.58419	0.00976069	0.0271608	Mlig000028.g3	UpinA
151.81	0.0539842	0.145248	0.371668	0.71014	0.810802	Mlig000029.g2	0
1752.98	-0.0945749	0.0652886	-1.44857	0.147459	0.257311	Mlig000030.g2	0
199.098	-0.0782027	0.126098	-0.620174	0.535143	0.670134	Mlig000031.g2	0
753.852	-0.0513086	0.0958898	-0.535079	0.592595	0.718573	Mlig000031.g5	0
420.095	0.113084	0.122468	0.923377	0.355811	0.502214	Mlig000032.g1	0
131.677	0.722691	0.246556	2.93114	0.00337717	0.0107088	Mlig000033.g1	UpinA
3.86588	-1.47313	0.931011	-1.58229	0.113584	0.209485	Mlig000033.g2	0
26.3064	-0.398034	0.618866	-0.643167	0.520116	0.657202	Mlig000033.g3	0
1.88256	0.638106	2.92865	0.217884	0.827519	0.89389	Mlig000033.g6	0
176.231	0.0911252	0.160322	0.568388	0.569772	0.700072	Mlig000034.g2	0
246.916	0.511771	0.122302	4.18447	2.8583e-05	0.000139248	Mlig000035.g1	UpinA
251.729	0.454565	0.159054	2.85792	0.00426423	0.0131659	Mlig000035.g5	UpinA
286.452	-0.217934	0.137008	-1.59066	0.111685	0.206646	Mlig000036.g3	0
444.308	-0.15478	0.0897485	-1.72459	0.0846006	0.165415	Mlig000037.g3	0
175.193	0.197595	0.192654	1.02565	0.305058	0.449065	Mlig000038.g1	0
178.617	7.75473	0.563556	13.7603	4.41407e-43	1.77469e-41	Mlig000040.g2	UpinA
350.1	7.72583	0.399332	19.3469	2.16402e-83	2.07107e-81	Mlig000040.g3	UpinA
2.85118	-0.159021	1.04858	-0.151654	0.87946	0.928239	Mlig000040.g7	0
158.119	10.8333	1.0304	10.5137	7.47125e-26	1.60714e-24	Mlig000040.g9	UpinA
1248.1	7.19511	1.48914	4.83174	1.35347e-06	7.9741e-06	Mlig000041.g1	UpinA
64.8122	4.44439	0.420223	10.5763	3.8396e-26	8.37431e-25	Mlig000041.g2	UpinA
1324.35	6.40773	0.179934	35.6116	9.27756e-278	7.84152e-275	Mlig000041.g4	UpinA
185.027	0.19392	0.122387	1.58447	0.113086	0.208767	Mlig000042.g11	0
123.938	0.295797	0.201993	1.46439	0.143086	0.251203	Mlig000042.g2	0
161.46	-0.139622	0.165625	-0.843002	0.399227	0.545441	Mlig000042.g3	0
39.5988	0.293637	0.305184	0.962161	0.335969	0.481605	Mlig000042.g4	0
177.337	0.124337	0.13258	0.937825	0.348335	0.494557	Mlig000042.g6	0
114.864	-1.32212	0.20559	-6.43084	1.26897e-10	1.1221e-09	Mlig000043.g5	UpinH
318.649	0.27931	0.117129	2.38464	0.017096	0.0439637	Mlig000044.g1	UpinA
435.439	0.109343	0.0986784	1.10807	0.267831	0.407345	Mlig000044.g4	0
3.95722	0.0614005	0.928037	0.0661617	0.947249	0.96939	Mlig000045.g1	0
78.973	3.34937	0.265722	12.6048	1.98711e-36	6.46533e-35	Mlig000046.g3	UpinA
39.4198	1.4175	0.451527	3.13935	0.00169323	0.00578462	Mlig000047.g2	UpinA
680.905	0.227042	0.0770327	2.94735	0.00320513	0.010224	Mlig000047.g4	UpinA
146.07	-0.0784854	0.184635	-0.425083	0.670776	0.78126	Mlig000048.g10	0
122.585	-0.304099	0.202711	-1.50016	0.133574	0.237945	Mlig000048.g13	0
13.9476	-0.256541	0.472749	-0.542657	0.587366	0.714275	Mlig000048.g3	0
64.8487	-0.489718	0.205442	-2.38374	0.0171379	0.044049	Mlig000048.g9	UpinH
707.929	-0.280227	0.102032	-2.74647	0.00602412	0.0178486	Mlig000049.g1	UpinH
578.677	-0.243109	0.0931519	-2.60982	0.00905907	0.0254599	Mlig000049.g2	UpinH
177.436	-0.255774	0.154998	-1.65018	0.098906	0.187455	Mlig000049.g3	0
16.2258	-1.95781	0.668496	-2.92867	0.00340411	0.0107838	Mlig000050.g15	UpinH
12.4837	-0.971699	0.609021	-1.59551	0.110598	0.204977	Mlig000050.g16	0
50.4036	-0.254306	0.274296	-0.927124	0.353862	0.50022	Mlig000050.g3	0
123.308	0.459952	0.167815	2.74083	0.00612835	0.0181203	Mlig000051.g3	UpinA
107.768	0.868384	0.18208	4.76924	1.84927e-06	1.07122e-05	Mlig000051.g5	UpinA
254.252	0.768741	0.30444	2.5251	0.0115666	0.0314656	Mlig000051.g6	UpinA
3.93827	-0.523547	2.25355	-0.232321	0.816289	0.886179	Mlig000052.g1	0
61.311	0.887047	0.339824	2.61031	0.00904595	0.0254268	Mlig000052.g2	UpinA
60.9783	-0.641467	0.254183	-2.52364	0.0116147	0.0315717	Mlig000052.g3	UpinH
50.8587	-0.189897	0.338154	-0.561569	0.57441	0.703805	Mlig000052.g4	0
35.6025	0.118612	0.540048	0.219632	0.826158	0.892941	Mlig000052.g5	0
9.92193	0.243075	1.47271	0.165052	0.868903	0.921271	Mlig000052.g6	0
1.72697	-0.576818	1.92361	-0.299863	0.764282	0.849523	Mlig000052.g8	0
155.363	2.08341	0.293206	7.10562	1.19782e-12	1.22943e-11	Mlig000053.g1	UpinA
48.1571	-0.996474	0.262132	-3.80142	0.00014387	0.00061677	Mlig000053.g2	UpinH
293.869	3.11739	0.294551	10.5835	3.55301e-26	7.77632e-25	Mlig000053.g3	UpinA
29.2167	-0.660371	0.375964	-1.75647	0.0790075	0.156476	Mlig000053.g4	0
43.9459	0.638406	0.300356	2.1255	0.0335448	0.0775254	Mlig000054.g1	0
50.8673	0.566398	0.223763	2.53124	0.011366	0.0309997	Mlig000054.g3	UpinA
33.3198	-0.494134	0.297348	-1.6618	0.0965526	0.183827	Mlig000055.g1	0
402.965	-0.04675	0.102611	-0.455605	0.648674	0.764259	Mlig000056.g2	0
316.258	0.419681	0.17804	2.35723	0.018412	0.04684	Mlig000056.g3	UpinA
131.869	0.685712	0.181376	3.78061	0.000156443	0.000665851	Mlig000056.g6	UpinA
24.4392	-1.12904	0.364357	-3.09873	0.00194354	0.00654523	Mlig000056.g8	UpinH
1534.47	0.221392	0.12434	1.78054	0.074988	0.150068	Mlig000057.g1	0
101.143	-1.06075	0.210746	-5.03331	4.82092e-07	3.00181e-06	Mlig000057.g14	UpinH
159.569	0.667424	0.173206	3.85336	0.000116506	0.000508472	Mlig000057.g2	UpinA
5.82404	-1.7494	0.738868	-2.36768	0.0179002	0.0457085	Mlig000057.g4	UpinH
2.18198	1.03408	1.19973	0.861927	0.388728	0.535248	Mlig000057.g5	0
321.486	0.563181	0.102991	5.46826	4.54465e-08	3.18104e-07	Mlig000057.g6	UpinA
199.576	-0.200467	0.178474	-1.12323	0.261341	0.400096	Mlig000057.g7	0
154.358	0.190009	0.180021	1.05548	0.291206	0.433861	Mlig000058.g12	0
112.504	0.451796	0.193624	2.33337	0.0196287	0.0494177	Mlig000058.g3	UpinA
968.413	-0.062125	0.0674353	-0.921255	0.356917	0.50338	Mlig000058.g8	0
43.5282	0.875355	0.331464	2.64087	0.00826934	0.0235083	Mlig000059.g14	UpinA
157.195	0.0767571	0.151427	0.506892	0.61223	0.734848	Mlig000059.g22	0
160.218	-0.172025	0.180469	-0.95321	0.340484	0.486352	Mlig000059.g5	0
199.767	0.478554	0.147746	3.23904	0.00119934	0.00425019	Mlig000060.g1	UpinA
224.253	0.222245	0.375347	0.592106	0.55378	0.68615	Mlig000060.g2	0
145.761	0.204431	1.89204	0.108048	0.913958	0.949646	Mlig000060.g4	0
2.36062	-0.318193	1.00459	-0.316739	0.751442	0.840479	Mlig000060.g5	0
474.885	-0.350617	0.10029	-3.49605	0.000472209	0.00182827	Mlig000061.g3	UpinH
1.28217	1.35494	1.73641	0.780308	0.43521	0.579396	Mlig000061.g9	0
396.728	-0.598173	0.128215	-4.6654	3.08024e-06	1.73291e-05	Mlig000062.g2	UpinH
236.162	-0.369143	0.162697	-2.26889	0.0232749	0.0571383	Mlig000063.g5	0
195.526	-0.677995	0.363335	-1.86603	0.0620368	0.128778	Mlig000064.g4	0
305.228	0.885418	0.103311	8.57044	1.03091e-17	1.44654e-16	Mlig000065.g1	UpinA
464.793	0.0387879	0.0900069	0.430943	0.66651	0.777929	Mlig000065.g5	0
185.175	-1.13286	0.232847	-4.86526	1.14304e-06	6.78803e-06	Mlig000066.g1	UpinH
6.54656	-0.812957	0.648694	-1.25322	0.210125	0.339078	Mlig000066.g11	0
1.71493	0.970583	1.55863	0.622715	0.533472	0.668653	Mlig000066.g4	0
193.355	-0.0689432	0.13169	-0.523528	0.600607	0.72512	Mlig000067.g1	0
97.3523	-0.404499	0.216608	-1.86742	0.0618423	0.128456	Mlig000067.g2	0
596.648	-0.46253	0.0843485	-5.48356	4.16844e-08	2.92916e-07	Mlig000068.g2	UpinH
1457.65	-0.660558	0.0920953	-7.17255	7.36129e-13	7.67599e-12	Mlig000068.g8	UpinH
403.268	-0.246418	0.0844242	-2.91881	0.0035137	0.0110903	Mlig000069.g1	UpinH
454.072	-0.0701748	0.120237	-0.583637	0.559464	0.691246	Mlig000069.g3	0
95.2261	-0.130571	0.275425	-0.474072	0.635449	0.753183	Mlig000069.g4	0
23.3686	-1.1154	0.358531	-3.11103	0.00186433	0.00630672	Mlig000070.g1	UpinH
4.81963	0.903995	0.782644	1.15505	0.248069	0.385043	Mlig000070.g2	0
33.3268	-1.01188	0.388229	-2.60639	0.00915029	0.0256693	Mlig000070.g5	UpinH
1.69932	-1.68367	1.42871	-1.17846	0.238615	0.373801	Mlig000070.g7	0
108.16	0.758989	0.276613	2.74386	0.00607209	0.0179742	Mlig000071.g5	UpinA
272.905	0.118975	0.183948	0.646788	0.517769	0.654919	Mlig000071.g6	0
10.716	-1.68116	0.697901	-2.40888	0.0160013	0.0415379	Mlig000072.g11	UpinH
71.4554	-0.542411	1.73362	-0.312877	0.754374	0.842531	Mlig000072.g2	0
128.371	0.209813	0.262237	0.800088	0.42366	0.568653	Mlig000072.g3	0
241.869	-0.0801371	0.126786	-0.632066	0.527344	0.66326	Mlig000072.g4	0
132.501	0.712896	0.204191	3.49131	0.000480653	0.00185828	Mlig000072.g5	UpinA
29.7478	8.42361	3.38473	2.48871	0.0128209	0.0343754	Mlig000072.g7	UpinA
265.058	0.00575444	0.142241	0.0404555	0.96773	0.981323	Mlig000072.g8	0
498.988	-0.902392	0.0976106	-9.24482	2.35645e-20	3.83767e-19	Mlig000073.g5	UpinH
109.628	-1.20843	0.21558	-5.60547	2.0769e-08	1.51037e-07	Mlig000073.g7	UpinH
35.145	-0.561158	0.306577	-1.8304	0.0671902	0.137461	Mlig000075.g1	0
3.65562	-5.25547	1.38282	-3.80055	0.000144375	0.000618724	Mlig000075.g104	UpinH
2.64532	-0.485005	1.30732	-0.370991	0.710644	0.811142	Mlig000075.g109	0
4.65315	-1.07481	0.80717	-1.33158	0.182997	0.304478	Mlig000075.g112	0
48.1204	-0.828983	0.28032	-2.95728	0.0031037	0.0099384	Mlig000075.g116	UpinH
1.61135	-0.400084	1.41157	-0.283432	0.776846	0.858818	Mlig000075.g120	0
19.1114	-0.632406	0.441852	-1.43126	0.152355	0.263957	Mlig000075.g125	0
8.60558	-0.692784	0.577255	-1.20014	0.230087	0.363529	Mlig000075.g132	0
2.27369	-0.80065	1.61405	-0.49605	0.619859	0.74112	Mlig000075.g133	0
8.90014	-0.813788	0.576527	-1.41153	0.158087	0.271806	Mlig000075.g134	0
2.60931	-1.47372	1.18335	-1.24539	0.212989	0.342648	Mlig000075.g135	0
2.11401	-2.0416	1.38978	-1.46901	0.14183	0.249486	Mlig000075.g139	0
18.634	-0.616507	0.548463	-1.12406	0.260986	0.399784	Mlig000075.g14	0
6.49267	-0.0378731	1.14386	-0.0331098	0.973587	0.985151	Mlig000075.g146	0
3.5512	-0.976552	1.09868	-0.888838	0.37409	0.52089	Mlig000075.g148	0
59.3133	-0.528583	0.269878	-1.9586	0.0501596	0.108143	Mlig000075.g154	0
40.3292	0.877312	0.413794	2.12017	0.033992	0.0783519	Mlig000075.g160	0
10.4519	0.281068	0.546641	0.514173	0.607131	0.730663	Mlig000075.g161	0
1.53452	0.764636	1.72654	0.442872	0.657858	0.771242	Mlig000075.g163	0
11.6985	-0.13605	0.511181	-0.266148	0.790125	0.868242	Mlig000075.g164	0
16.3934	-1.84055	0.489999	-3.75622	0.000172498	0.000728291	Mlig000075.g165	UpinH
6.6509	-0.0135813	0.886413	-0.0153217	0.987776	0.993375	Mlig000075.g168	0
2.86375	-1.3218	2.21155	-0.597681	0.550053	0.683062	Mlig000075.g169	0
2.36425	-0.470507	1.58013	-0.297764	0.765883	0.850498	Mlig000075.g17	0
13.3805	-0.167478	0.522381	-0.320606	0.748509	0.838621	Mlig000075.g170	0
4.01227	-1.83668	1.14532	-1.60364	0.108794	0.202302	Mlig000075.g172	0
4.57797	0.0587788	0.783109	0.0750582	0.940168	0.965504	Mlig000075.g174	0
8.20861	-0.713325	0.65004	-1.09735	0.272486	0.412843	Mlig000075.g175	0
124.252	-0.666735	0.159373	-4.1835	2.87055e-05	0.000139817	Mlig000075.g179	UpinH
74.5098	0.207366	0.225838	0.918207	0.35851	0.505058	Mlig000075.g196	0
93.8123	-0.944114	0.193262	-4.88514	1.03354e-06	6.18236e-06	Mlig000075.g198	UpinH
30.5745	-0.941235	0.350037	-2.68896	0.00716752	0.0207684	Mlig000075.g199	UpinH
4.30608	-1.9317	0.919474	-2.10088	0.0356519	0.0815656	Mlig000075.g202	0
33.6774	1.13497	0.299376	3.79113	0.000149963	0.0006407	Mlig000075.g204	UpinA
3.85658	-0.740341	0.946424	-0.782251	0.434067	0.578399	Mlig000075.g214	0
1.48866	-2.41886	1.9158	-1.26258	0.206739	0.334957	Mlig000075.g218	0
30.8368	-0.32463	1.628	-0.199404	0.841946	0.903592	Mlig000075.g220	0
4.10551	-1.91668	1.02593	-1.86823	0.0617305	0.12827	Mlig000075.g224	0
12.7753	0.49361	0.493606	1.00001	0.317307	0.461979	Mlig000075.g23	0
10.8713	-0.706518	1.17675	-0.6004	0.54824	0.681452	Mlig000075.g29	0
10.3782	-1.15202	0.717309	-1.60603	0.108266	0.201535	Mlig000075.g37	0
3.18838	-1.67429	1.01993	-1.64157	0.100679	0.190113	Mlig000075.g4	0
2.87137	-2.86731	1.28609	-2.22947	0.0257827	0.0622146	Mlig000075.g40	0
26.5371	0.398149	0.400958	0.992993	0.320713	0.465677	Mlig000075.g50	0
1.65778	0.0942178	1.6141	0.0583717	0.953453	0.97299	Mlig000075.g51	0
7.89239	-0.138324	0.67953	-0.203559	0.838698	0.901418	Mlig000075.g56	0
21.826	-0.947487	0.823402	-1.1507	0.249856	0.386963	Mlig000075.g70	0
7.75002	-1.44524	1.12418	-1.2856	0.198583	0.324674	Mlig000075.g72	0
12.9743	-1.85146	0.845943	-2.18864	0.0286234	0.0679103	Mlig000075.g77	0
6.3504	0.499069	1.19612	0.41724	0.676503	0.785647	Mlig000075.g78	0
12.2859	-0.905095	0.516444	-1.75255	0.0796791	0.157532	Mlig000075.g96	0
163.668	-0.0103097	0.182186	-0.0565891	0.954873	0.973891	Mlig000076.g2	0
313.655	0.239331	0.133996	1.78611	0.0740819	0.148582	Mlig000077.g5	0
89.2803	-0.890225	0.197595	-4.50531	6.62754e-06	3.56362e-05	Mlig000078.g1	UpinH
69.4275	-0.378968	0.252478	-1.501	0.133357	0.237662	Mlig000079.g1	0
156.402	-0.512253	0.203448	-2.51786	0.011807	0.0320255	Mlig000079.g3	UpinH
175.168	-0.373955	0.12884	-2.90247	0.00370227	0.0116109	Mlig000079.g6	UpinH
581.138	-0.239227	0.0904005	-2.64631	0.00813763	0.0231847	Mlig000080.g1	UpinH
124.29	0.893074	1.15358	0.774178	0.438826	0.582808	Mlig000081.g1	0
106.481	0.339694	0.270195	1.25722	0.208674	0.33733	Mlig000081.g10	0
22.4056	0.711572	0.352376	2.01936	0.0434503	0.0962003	Mlig000081.g12	0
153.82	-0.0586141	0.198569	-0.295183	0.767854	0.85187	Mlig000081.g14	0
58.9694	0.723173	0.304446	2.37537	0.0175312	0.0449263	Mlig000081.g15	UpinA
860.701	0.0706724	0.0713669	0.990269	0.322043	0.467021	Mlig000081.g18	0
122.126	-0.6488	0.201995	-3.21196	0.00131831	0.00462389	Mlig000081.g2	UpinH
161.141	0.143877	0.237937	0.604686	0.545387	0.678974	Mlig000081.g5	0
77.6581	0.401759	0.239279	1.67904	0.0931438	0.178582	Mlig000081.g7	0
1276.61	-0.116766	0.098459	-1.18593	0.235649	0.37025	Mlig000082.g1	0
1202.69	-0.123098	0.0807343	-1.52473	0.127328	0.229113	Mlig000082.g5	0
1482.32	-0.0747464	0.0762	-0.980924	0.32663	0.4719	Mlig000082.g6	0
188.225	-0.347349	0.163407	-2.12566	0.0335314	0.0775016	Mlig000084.g6	0
147.38	0.536046	0.13741	3.90107	9.57672e-05	0.000424438	Mlig000085.g2	UpinA
192.279	0.219005	0.143229	1.52905	0.126251	0.227596	Mlig000085.g3	0
96.7384	-0.256465	0.206094	-1.24441	0.213348	0.343056	Mlig000086.g3	0
174.211	-0.336143	0.242472	-1.38632	0.16565	0.281862	Mlig000086.g4	0
83.3965	0.161324	0.326588	0.493967	0.621329	0.742264	Mlig000086.g6	0
40.7449	0.585633	0.447454	1.30881	0.190599	0.314255	Mlig000086.g7	0
42.85	-0.272241	0.266164	-1.02283	0.306387	0.450413	Mlig000086.g8	0
273.148	0.189037	0.102324	1.84743	0.0646848	0.133223	Mlig000087.g10	0
454.176	0.364255	0.101809	3.57782	0.000346473	0.00137958	Mlig000087.g2	UpinA
3.31506	-0.711112	1.26259	-0.563215	0.573288	0.702728	Mlig000088.g1	0
117.372	-0.0764152	0.146427	-0.521865	0.601764	0.726086	Mlig000088.g4	0
395.124	-0.415565	0.131263	-3.16589	0.00154609	0.00533035	Mlig000089.g1	UpinH
624.19	-1.05953	0.0978865	-10.8241	2.64689e-27	6.11328e-26	Mlig000090.g6	UpinH
194.675	0.127661	0.163437	0.781102	0.434743	0.578968	Mlig000091.g1	0
128.487	0.325257	0.180364	1.80334	0.0713354	0.144228	Mlig000091.g3	0
1.21153	-2.0912	2.42133	-0.863659	0.387775	0.534441	Mlig000092.g2	0
376.853	9.6434	0.727855	13.2491	4.56868e-40	1.66994e-38	Mlig000093.g2	UpinA
123.474	8.44801	0.856002	9.86914	5.66487e-23	1.0574e-21	Mlig000093.g5	UpinA
571.414	9.2439	0.515177	17.9432	5.4285e-72	4.35345e-70	Mlig000093.g7	UpinA
504.188	-1.28769	0.12831	-10.0357	1.06188e-23	2.05344e-22	Mlig000094.g10	UpinH
56.725	0.574503	0.246457	2.33105	0.0197508	0.0496703	Mlig000095.g1	UpinA
55.1601	0.376169	0.231502	1.62491	0.104183	0.195379	Mlig000095.g2	0
334.603	0.205465	0.11735	1.75087	0.0799685	0.158017	Mlig000097.g1	0
142.436	0.404097	0.140771	2.8706	0.00409694	0.0127009	Mlig000098.g1	UpinA
3.48604	-0.412333	0.850526	-0.484797	0.62782	0.747419	Mlig000098.g12	0
127.221	0.252244	0.195672	1.28911	0.197359	0.323121	Mlig000098.g13	0
87.5285	-0.0177793	0.268091	-0.066318	0.947125	0.969361	Mlig000098.g14	0
74.7261	0.477261	0.28664	1.66502	0.0959086	0.182834	Mlig000098.g9	0
350.828	0.15027	0.116884	1.28564	0.198568	0.324656	Mlig000099.g1	0
6.47603	-1.5865	3.25982	-0.486683	0.626483	0.74643	Mlig000099.g7	0
12.8466	-2.90337	0.972321	-2.98602	0.00282638	0.00914222	Mlig000100.g2	UpinH
138.072	-0.401764	0.372369	-1.07894	0.280614	0.42194	Mlig000100.g3	0
7.78744	2.62969	3.26709	0.804904	0.420875	0.566164	Mlig000100.g4	0
2101.01	4.34254	0.0825307	52.6173	0	0	Mlig000102.g6	UpinA
84.5121	0.773587	0.197899	3.909	9.26796e-05	0.000411797	Mlig000103.g3	UpinA
134.704	0.0766055	0.151067	0.507096	0.612088	0.734736	Mlig000104.g2	0
951.911	-0.327429	0.0924137	-3.54308	0.000395475	0.00155633	Mlig000105.g4	UpinH
276.575	-0.125336	0.140189	-0.894053	0.371294	0.517926	Mlig000105.g6	0
2.34778	-2.25493	1.62269	-1.38963	0.164642	0.280636	Mlig000106.g1	0
168.708	-0.461472	0.157674	-2.92674	0.00342534	0.0108455	Mlig000107.g2	UpinH
851.469	-0.471318	0.0722332	-6.52495	6.80248e-11	6.1511e-10	Mlig000108.g1	UpinH
1064.22	-0.441206	0.0849456	-5.19398	2.05845e-07	1.33787e-06	Mlig000108.g2	UpinH
263.335	-0.225689	0.138629	-1.62801	0.103523	0.194408	Mlig000108.g4	0
998.087	-0.292204	0.0951209	-3.07192	0.00212684	0.00709487	Mlig000109.g6	UpinH
135.455	1.64449	0.15703	10.4725	1.15547e-25	2.46439e-24	Mlig000110.g1	UpinA
53.3206	0.421073	0.314144	1.34038	0.180122	0.300785	Mlig000110.g6	0
3.63185	1.27049	0.980737	1.29544	0.195167	0.32037	Mlig000110.g8	0
8.23147	-0.940454	0.81231	-1.15775	0.246965	0.383765	Mlig000111.g11	0
27.1631	-0.430403	0.432214	-0.99581	0.319342	0.464152	Mlig000111.g13	0
7.00658	-0.180798	0.834628	-0.216621	0.828504	0.894525	Mlig000111.g14	0
5.83753	-1.36888	1.45908	-0.938185	0.348149	0.494387	Mlig000111.g2	0
23.7833	-1.66072	0.980305	-1.69408	0.0902494	0.174128	Mlig000111.g3	0
2.68365	-0.128189	1.88694	-0.067935	0.945837	0.968663	Mlig000111.g5	0
1.99118	-2.86257	1.49873	-1.91	0.0561337	0.118566	Mlig000111.g7	0
7.73273	-0.10371	0.709979	-0.146075	0.883862	0.930913	Mlig000111.g9	0
475.643	0.0827224	0.0844629	0.979394	0.327385	0.472737	Mlig000112.g3	0
97.2685	0.0432494	0.227477	0.190127	0.84921	0.9082	Mlig000112.g4	0
619.581	0.765788	0.108982	7.02675	2.11392e-12	2.13647e-11	Mlig000112.g8	UpinA
191.704	0.860704	0.25027	3.4391	0.000583652	0.00221561	Mlig000113.g11	UpinA
140.306	-0.474909	0.340687	-1.39398	0.163325	0.278884	Mlig000113.g12	0
421.933	0.51637	0.211155	2.44545	0.0144671	0.0381203	Mlig000113.g5	UpinA
62.649	-0.531004	1.18935	-0.446464	0.655262	0.769387	Mlig000113.g6	0
377.361	-0.135331	0.136644	-0.990387	0.321985	0.466956	Mlig000114.g3	0
835.434	0.057463	0.0801738	0.716731	0.47354	0.615237	Mlig000115.g1	0
250.166	-0.0517895	0.119216	-0.434419	0.663984	0.775832	Mlig000116.g2	0
56.9459	-0.308921	0.215621	-1.4327	0.151942	0.263357	Mlig000117.g4	0
141.379	-0.0465369	0.154465	-0.301279	0.763202	0.848662	Mlig000119.g5	0
26.5505	-0.38554	0.331577	-1.16275	0.244932	0.381284	Mlig000120.g3	0
405.718	-0.49198	0.0929851	-5.29096	1.21675e-07	8.12431e-07	Mlig000121.g5	UpinH
219.277	0.43957	0.114465	3.84022	0.000122927	0.00053377	Mlig000122.g1	UpinA
25.3511	-0.740511	0.329706	-2.24597	0.0247059	0.0600768	Mlig000122.g10	0
16.0366	0.117682	0.452088	0.260309	0.794626	0.871291	Mlig000122.g11	0
231.586	0.180796	0.147819	1.2231	0.221294	0.352856	Mlig000122.g5	0
157.932	0.23512	0.139326	1.68756	0.0914962	0.176109	Mlig000122.g6	0
58.3651	-1.47714	0.250801	-5.8897	3.8689e-09	3.01589e-08	Mlig000122.g8	UpinH
426.918	0.342211	0.089004	3.84489	0.000120607	0.000524576	Mlig000123.g11	UpinA
200.334	0.320482	0.11839	2.707	0.00678943	0.0198064	Mlig000123.g18	UpinA
198.915	-0.169832	0.15949	-1.06485	0.286946	0.429078	Mlig000123.g6	0
38.0087	-0.520114	0.388165	-1.33993	0.180268	0.300955	Mlig000123.g7	0
294.52	0.764919	0.11332	6.75005	1.47791e-11	1.40336e-10	Mlig000124.g15	UpinA
14.2885	0.515894	3.23741	0.159354	0.87339	0.924218	Mlig000124.g20	0
77.3757	3.29125	3.23182	1.01839	0.308493	0.452599	Mlig000124.g24	0
7.14028	0.375945	0.823544	0.456497	0.648032	0.763793	Mlig000124.g25	0
71.2658	0.733657	0.189424	3.87309	0.000107464	0.000472327	Mlig000124.g30	UpinA
186.818	-0.0723864	0.130193	-0.555993	0.578215	0.706934	Mlig000125.g1	0
352.468	0.0294187	0.113821	0.258465	0.796048	0.872156	Mlig000125.g2	0
255.952	-0.676656	0.110139	-6.14367	8.06342e-10	6.66333e-09	Mlig000127.g1	UpinH
837.597	-0.0371631	0.100543	-0.369624	0.711663	0.811935	Mlig000128.g2	0
85.8776	1.62402	0.406157	3.9985	6.37465e-05	0.000292252	Mlig000129.g10	UpinA
1249.08	-0.418542	0.0936908	-4.46726	7.92264e-06	4.21122e-05	Mlig000129.g2	UpinH
39.1546	-0.0440434	2.28858	-0.0192448	0.984646	0.991646	Mlig000129.g7	0
536.407	-0.337599	0.147249	-2.2927	0.021865	0.0541507	Mlig000129.g9	0
469.309	0.186432	0.129088	1.44423	0.148676	0.258924	Mlig000130.g5	0
485.468	0.492166	0.109572	4.49173	7.06476e-06	3.78249e-05	Mlig000132.g5	UpinA
519.719	0.172952	0.0862267	2.00578	0.0448792	0.0988057	Mlig000133.g1	0
50.87	-0.123306	0.268378	-0.45945	0.645911	0.762045	Mlig000133.g2	0
54.0843	-0.193729	0.213261	-0.908416	0.363658	0.51018	Mlig000133.g3	0
301.697	0.368483	0.122259	3.01396	0.00257863	0.00843041	Mlig000133.g6	UpinA
202.479	-1.17563	0.224332	-5.24058	1.60073e-07	1.05404e-06	Mlig000134.g1	UpinH
179.267	-1.35504	0.191461	-7.07735	1.46934e-12	1.50034e-11	Mlig000134.g3	UpinH
135.281	-0.834904	0.189855	-4.39759	1.0946e-05	5.69709e-05	Mlig000134.g4	UpinH
2179.89	-0.320167	0.0949182	-3.37308	0.000743315	0.00275879	Mlig000135.g10	UpinH
136.658	-0.575846	0.215079	-2.67736	0.0074204	0.0214105	Mlig000136.g1	UpinH
204.319	-0.621585	0.116543	-5.33351	9.63302e-08	6.51591e-07	Mlig000137.g1	UpinH
7469.35	0.796982	0.129058	6.17539	6.60003e-10	5.49934e-09	Mlig000138.g1	UpinA
196.039	0.497795	0.130475	3.81524	0.00013605	0.000585617	Mlig000139.g1	UpinA
13.5948	0.0222299	0.440883	0.0504214	0.959787	0.976933	Mlig000139.g4	0
39.0353	-2.48785	2.96469	-0.83916	0.401379	0.547654	Mlig000140.g1	0
25.7637	-0.0118882	0.438407	-0.0271169	0.978366	0.987856	Mlig000140.g10	0
169.233	-0.570383	0.148408	-3.84335	0.000121365	0.000527535	Mlig000140.g14	UpinH
122.289	-0.25897	0.203947	-1.26979	0.204159	0.331706	Mlig000140.g16	0
166.552	0.236696	0.213618	1.10803	0.267848	0.407363	Mlig000140.g18	0
12.604	7.18447	3.38658	2.12145	0.0338839	0.0781649	Mlig000140.g2	0
51.3923	-1.65719	1.58399	-1.04621	0.295463	0.438407	Mlig000140.g30	0
63.4726	-0.780904	0.351915	-2.21901	0.0264859	0.0636237	Mlig000140.g31	0
1.21854	-0.527446	1.76839	-0.298263	0.765503	0.850315	Mlig000140.g34	0
16.5587	0.794455	0.763883	1.04002	0.29833	0.441644	Mlig000140.g37	0
18.5675	0.404808	0.496912	0.814648	0.415274	0.561078	Mlig000140.g4	0
20.4694	1.02771	0.395533	2.59831	0.0093685	0.0262042	Mlig000140.g41	UpinA
16.8905	-1.17044	0.564023	-2.07516	0.0379715	0.085916	Mlig000140.g42	0
7.60487	-1.8024	0.741015	-2.43233	0.0150019	0.0393139	Mlig000140.g43	UpinH
42.3547	-0.623349	0.261187	-2.3866	0.0170049	0.0437566	Mlig000140.g44	UpinH
75.5462	-0.0906427	0.415297	-0.21826	0.827226	0.893744	Mlig000140.g45	0
44.3617	-0.149574	0.363509	-0.411473	0.680726	0.788709	Mlig000140.g46	0
1.3166	-0.243356	1.68264	-0.144628	0.885005	0.931647	Mlig000140.g47	0
39.7059	-0.673279	0.315676	-2.13282	0.0329396	0.0763942	Mlig000140.g6	0
35.9691	-1.03447	0.310639	-3.33014	0.000868036	0.00317161	Mlig000140.g9	UpinH
28.7617	-1.62435	0.348434	-4.66186	3.13357e-06	1.76173e-05	Mlig000141.g10	UpinH
867.881	-0.599456	0.0846157	-7.08446	1.39591e-12	1.42709e-11	Mlig000141.g12	UpinH
19.0947	-1.30154	0.402928	-3.23021	0.00123701	0.0043654	Mlig000141.g21	UpinH
51.4417	-0.364207	0.262076	-1.3897	0.16462	0.280607	Mlig000141.g22	0
236.217	1.64146	0.154134	10.6495	1.7526e-26	3.89015e-25	Mlig000142.g2	UpinA
80.2734	1.20758	0.297557	4.05832	4.94263e-05	0.000231279	Mlig000142.g4	UpinA
434.955	0.031166	0.10953	0.284543	0.775994	0.858091	Mlig000143.g4	0
42.6573	-0.0859485	0.275876	-0.311548	0.755384	0.843208	Mlig000143.g6	0
127.079	-0.0631666	0.173201	-0.364701	0.715334	0.814641	Mlig000144.g2	0
686.309	-0.105427	0.112102	-0.940453	0.346985	0.493135	Mlig000145.g7	0
105.176	-0.181267	0.177168	-1.02314	0.306242	0.45028	Mlig000146.g1	0
19.0137	-1.57986	0.981591	-1.60949	0.10751	0.2004	Mlig000147.g5	0
273.872	0.65484	0.131008	4.99849	5.77818e-07	3.56394e-06	Mlig000147.g6	UpinA
600.385	0.289169	0.108341	2.66908	0.00760596	0.021872	Mlig000147.g7	UpinA
456.688	0.245773	0.143492	1.71279	0.0867508	0.168776	Mlig000147.g8	0
263.535	-0.154921	0.122284	-1.2669	0.205192	0.332982	Mlig000148.g1	0
320.374	-0.171855	0.0968008	-1.77535	0.0758405	0.151435	Mlig000148.g3	0
7.71526	-0.194478	0.773202	-0.251523	0.80141	0.87599	Mlig000148.g4	0
199.068	0.180319	0.161483	1.11664	0.264147	0.403236	Mlig000149.g1	0
247.673	0.271347	0.127194	2.13334	0.0328971	0.0763027	Mlig000149.g2	0
263.27	0.0728609	0.140514	0.518532	0.604087	0.728118	Mlig000149.g3	0
75.9665	-0.37671	0.24799	-1.51905	0.12875	0.230987	Mlig000149.g5	0
56.887	0.777199	0.261749	2.96926	0.00298522	0.00959899	Mlig000150.g1	UpinA
4.45058	2.12127	0.928535	2.28453	0.0223404	0.0551645	Mlig000150.g3	0
44.4081	-0.0617242	0.290624	-0.212385	0.831807	0.896894	Mlig000151.g4	0
316.674	0.124497	0.123599	1.00727	0.313807	0.458312	Mlig000152.g1	0
994.826	-0.389832	0.0898857	-4.33697	1.44458e-05	7.38326e-05	Mlig000153.g1	UpinH
161.393	0.409115	0.193894	2.11	0.0348585	0.0800134	Mlig000154.g2	0
229.907	0.37806	0.158428	2.38633	0.0170175	0.043783	Mlig000154.g3	UpinA
240.261	0.0808297	0.139129	0.58097	0.561261	0.692817	Mlig000154.g5	0
479.851	-0.0629055	0.119346	-0.527087	0.598133	0.723151	Mlig000154.g6	0
14.4303	0.326912	0.646664	0.505536	0.613183	0.735591	Mlig000154.g9	0
314.465	0.258786	0.102329	2.52896	0.0114402	0.0311712	Mlig000155.g3	UpinA
45.0259	-0.302986	0.245835	-1.23247	0.217772	0.34845	Mlig000155.g6	0
3.45016	-1.30499	1.23524	-1.05647	0.290755	0.433413	Mlig000156.g1	0
225.633	-1.0794	0.178863	-6.03481	1.59147e-09	1.28272e-08	Mlig000156.g6	UpinH
341.386	-0.308472	0.0962956	-3.20339	0.00135822	0.0047484	Mlig000157.g1	UpinH
24.6579	0.0171319	0.51272	0.0334138	0.973345	0.984998	Mlig000158.g2	0
338.161	0.152873	0.117696	1.29888	0.193984	0.318824	Mlig000159.g2	0
156.524	-0.29427	0.22584	-1.303	0.192574	0.31686	Mlig000160.g6	0
252.178	-0.434027	0.145656	-2.97981	0.00288429	0.00930753	Mlig000161.g1	UpinH
664.038	-0.52473	0.142356	-3.68605	0.000227758	0.000939046	Mlig000161.g2	UpinH
2.16912	-0.586574	1.1521	-0.509134	0.610658	0.733441	Mlig000162.g10	0
723.364	-0.0470733	0.114581	-0.41083	0.681197	0.789072	Mlig000162.g11	0
707.036	-0.0904623	0.0783938	-1.15395	0.248522	0.385524	Mlig000162.g20	0
23.4151	-2.24121	0.715099	-3.13413	0.00172367	0.00587741	Mlig000162.g9	UpinH
105.242	0.220896	0.191619	1.15279	0.248997	0.385998	Mlig000163.g2	0
395.566	0.554621	0.185368	2.992	0.00277158	0.00899126	Mlig000164.g2	UpinA
270.223	-0.686952	0.1517	-4.52835	5.94474e-06	3.21926e-05	Mlig000166.g2	UpinH
347.881	-0.0398917	0.0925628	-0.430969	0.666491	0.777929	Mlig000167.g9	0
119.577	0.440437	0.177516	2.48111	0.0130973	0.0350106	Mlig000168.g1	UpinA
117.666	0.0423077	0.154075	0.274592	0.78363	0.863539	Mlig000168.g4	0
338.7	0.10576	0.141873	0.74546	0.455994	0.598884	Mlig000169.g1	0
2.34773	-1.45822	1.19279	-1.22253	0.221507	0.353108	Mlig000169.g6	0
12.9894	-1.25399	0.500837	-2.50379	0.0122871	0.0331717	Mlig000170.g2	UpinH
88.9117	1.43601	0.212016	6.77313	1.26027e-11	1.20262e-10	Mlig000171.g4	UpinA
2.87491	0.226226	1.12513	0.201067	0.840646	0.902699	Mlig000171.g8	0
104.222	1.69758	0.213137	7.96473	1.6558e-15	2.04458e-14	Mlig000171.g9	UpinA
343.157	-1.23159	0.135117	-9.11497	7.86904e-20	1.23889e-18	Mlig000172.g5	UpinH
229.305	-0.624539	0.132412	-4.71662	2.39789e-06	1.36931e-05	Mlig000173.g3	UpinH
26.191	-0.286502	0.349344	-0.820113	0.412152	0.558012	Mlig000174.g1	0
494.139	0.0451123	0.0953196	0.473274	0.636018	0.753612	Mlig000174.g4	0
12.1641	1.93015	2.62611	0.734984	0.462349	0.60495	Mlig000175.g14	0
3.97407	-1.31485	1.21867	-1.07892	0.280624	0.42194	Mlig000175.g15	0
14.2698	-0.720821	0.485697	-1.4841	0.137783	0.243896	Mlig000175.g19	0
25.7588	-0.482299	0.397278	-1.21401	0.224745	0.357033	Mlig000175.g21	0
375.135	0.345096	0.104019	3.31764	0.00090783	0.00330339	Mlig000176.g1	UpinA
257.519	-0.469577	0.135428	-3.46735	0.000525622	0.00201526	Mlig000177.g1	UpinH
28.1365	-1.59819	0.36171	-4.41842	9.94232e-06	5.20713e-05	Mlig000177.g10	UpinH
16.4544	-0.424306	0.885444	-0.479202	0.631795	0.750453	Mlig000177.g11	0
9.5735	-1.90493	0.971062	-1.9617	0.049797	0.10753	Mlig000177.g13	0
6.32957	0.141319	0.789269	0.179051	0.857898	0.91396	Mlig000177.g4	0
10.7335	0.459689	0.572865	0.802439	0.422299	0.567582	Mlig000177.g5	0
1.27649	-0.705342	1.41669	-0.49788	0.618568	0.740038	Mlig000177.g6	0
10.1202	-2.1575	0.589259	-3.66139	0.000250854	0.00102656	Mlig000177.g7	UpinH
16.1239	-1.1488	0.415921	-2.76207	0.00574362	0.0171017	Mlig000177.g9	UpinH
17.7818	-1.52381	0.439761	-3.4651	0.000530042	0.00202972	Mlig000178.g2	UpinH
15.3527	0.0740276	0.435892	0.16983	0.865144	0.918956	Mlig000178.g6	0
90.5172	-0.879164	0.242903	-3.61941	0.000295277	0.00119278	Mlig000178.g7	UpinH
19.8626	-0.859864	0.396653	-2.1678	0.0301738	0.0709812	Mlig000179.g7	0
90.063	-0.905944	0.221582	-4.08853	4.34106e-05	0.000205018	Mlig000179.g9	UpinH
76.8726	0.139094	0.21741	0.639779	0.522316	0.659008	Mlig000180.g1	0
660.267	1.06718	0.124799	8.5512	1.21811e-17	1.70191e-16	Mlig000180.g3	UpinA
90.5529	-0.281532	0.199606	-1.41044	0.15841	0.272197	Mlig000181.g1	0
8.24231	-1.45319	2.55519	-0.56872	0.569546	0.699909	Mlig000181.g10	0
64.4168	-0.8065	0.263157	-3.06471	0.00217878	0.00725304	Mlig000181.g4	UpinH
26.2327	-1.2899	0.356007	-3.62324	0.000290932	0.00117636	Mlig000181.g6	UpinH
16.937	-0.757926	0.535375	-1.41569	0.156865	0.270135	Mlig000181.g7	0
45.5229	-1.09611	0.312538	-3.50713	0.000452964	0.00176074	Mlig000181.g9	UpinH
2048.63	-0.209933	0.108435	-1.93603	0.0528637	0.112918	Mlig000182.g4	0
252.248	0.781374	0.12412	6.29531	3.06782e-10	2.6275e-09	Mlig000183.g1	UpinA
24.7635	-0.724163	0.408208	-1.774	0.0760623	0.151778	Mlig000184.g1	0
212.181	-0.130575	0.168802	-0.773538	0.439204	0.583176	Mlig000184.g12	0
189.06	-0.297142	0.188879	-1.57319	0.115676	0.212488	Mlig000184.g7	0
245.969	0.432858	0.152254	2.84299	0.00446923	0.0137233	Mlig000185.g1	UpinA
37.8053	0.80988	0.292361	2.77014	0.00560328	0.0167375	Mlig000185.g2	UpinA
101.925	0.418503	0.195919	2.1361	0.0326713	0.0758633	Mlig000185.g4	0
366.81	-0.467502	0.0984535	-4.74845	2.04978e-06	1.17975e-05	Mlig000186.g11	UpinH
293.111	-0.264188	0.106594	-2.47844	0.0131958	0.0352325	Mlig000186.g8	UpinH
35359.9	-0.051511	0.124017	-0.415353	0.677883	0.7867	Mlig000187.g2	0
674.527	-0.116651	0.162499	-0.717858	0.472845	0.61463	Mlig000187.g3	0
28.5949	0.19996	0.406863	0.491468	0.623095	0.743761	Mlig000187.g6	0
151.261	-0.168463	0.150554	-1.11895	0.263162	0.402164	Mlig000188.g4	0
249.268	-0.0892054	0.122462	-0.728434	0.466348	0.608583	Mlig000188.g6	0
193.349	-0.201689	0.129577	-1.55652	0.119585	0.218188	Mlig000188.g8	0
5.49696	4.50475	1.26961	3.54813	0.00038798	0.00152931	Mlig000189.g3	UpinA
70.0249	-1.34721	0.271203	-4.96755	6.78054e-07	4.15074e-06	Mlig000190.g1	UpinH
141.602	-1.23893	0.178683	-6.93364	4.10136e-12	4.05788e-11	Mlig000190.g2	UpinH
432.639	3.42544	0.115906	29.5535	5.91397e-192	2.48532e-189	Mlig000190.g3	UpinA
218.64	0.157822	0.15281	1.0328	0.301697	0.445303	Mlig000190.g6	0
801.286	-0.800591	0.137457	-5.82432	5.73465e-09	4.41539e-08	Mlig000191.g8	UpinH
132.715	-0.771288	0.160558	-4.80379	1.55691e-06	9.09786e-06	Mlig000192.g1	UpinH
3.31304	2.60584	1.15278	2.26048	0.0237914	0.058193	Mlig000192.g3	0
201.729	-0.430135	0.146307	-2.93995	0.00328268	0.0104417	Mlig000193.g11	UpinH
152.759	0.810742	0.164831	4.91862	8.71568e-07	5.26736e-06	Mlig000193.g3	UpinA
129.016	-0.367824	0.147884	-2.48724	0.0128738	0.0344953	Mlig000193.g7	UpinH
145.711	-0.750832	0.1863	-4.03024	5.57204e-05	0.000258114	Mlig000194.g1	UpinH
33.1349	0.451236	0.357493	1.26222	0.206869	0.335161	Mlig000195.g13	0
41.3723	-0.451682	0.275648	-1.63862	0.101292	0.191059	Mlig000196.g21	0
4.12084	-2.70273	1.12736	-2.39741	0.0165115	0.0426781	Mlig000196.g27	UpinH
6.47607	-1.24883	0.815028	-1.53226	0.125458	0.226492	Mlig000196.g38	0
2.62723	-0.940261	1.14048	-0.824445	0.409687	0.555655	Mlig000196.g40	0
1.93969	-0.9114	1.32531	-0.687688	0.491649	0.631599	Mlig000196.g41	0
1.84033	-0.0690581	1.12408	-0.0614354	0.951012	0.971522	Mlig000196.g9	0
186.948	0.190381	0.185627	1.02561	0.305074	0.449081	Mlig000197.g1	0
13.0398	-1.54928	0.726751	-2.1318	0.0330237	0.0765515	Mlig000197.g5	0
120.596	1.25304	0.229081	5.46984	4.50433e-08	3.15429e-07	Mlig000198.g2	UpinA
185.425	0.400021	0.145219	2.7546	0.00587644	0.0174557	Mlig000198.g3	UpinA
151.986	0.255255	0.130362	1.95804	0.0502251	0.108256	Mlig000199.g1	0
111.346	-0.970068	0.17981	-5.39497	6.85354e-08	4.70221e-07	Mlig000199.g12	UpinH
7.38805	0.758633	0.919814	0.824768	0.409504	0.555476	Mlig000199.g13	0
3.66662	-0.453675	0.830225	-0.546448	0.584758	0.712181	Mlig000199.g14	0
57.8143	-0.576413	0.281929	-2.04453	0.0409009	0.0914223	Mlig000199.g15	0
18.7899	-0.49467	0.472603	-1.04669	0.295242	0.438212	Mlig000199.g16	0
52.5198	-0.541075	0.235827	-2.29438	0.0217689	0.0539517	Mlig000199.g18	0
137.908	0.492654	0.201199	2.44859	0.0143417	0.0378328	Mlig000199.g2	UpinA
52.818	-0.274297	0.255815	-1.07225	0.283609	0.425281	Mlig000199.g21	0
60.1995	0.7795	0.343989	2.26606	0.0234479	0.0574955	Mlig000199.g4	0
74.9173	-0.693585	0.196963	-3.5214	0.000429274	0.00167819	Mlig000199.g5	UpinH
16.6754	-0.976738	0.437848	-2.23077	0.0256962	0.0620533	Mlig000199.g7	0
114.114	-0.403853	0.213639	-1.89036	0.0587103	0.123051	Mlig000199.g8	0
68.4756	1.9407	0.326861	5.93739	2.89594e-09	2.28133e-08	Mlig000200.g1	UpinA
223.973	-0.370852	0.139153	-2.66507	0.00769719	0.0221141	Mlig000201.g10	UpinH
888.852	-0.258465	0.0949976	-2.72075	0.00651332	0.0190994	Mlig000202.g3	UpinH
70.3454	-0.843387	0.245901	-3.42979	0.000604048	0.00228566	Mlig000203.g2	UpinH
34.7123	-0.195313	0.318353	-0.613511	0.539539	0.674033	Mlig000203.g4	0
142.749	0.338298	0.141033	2.39872	0.0164524	0.042543	Mlig000204.g1	UpinA
1008.81	-0.24677	0.081697	-3.02055	0.00252319	0.00826782	Mlig000204.g2	UpinH
191.766	0.569932	0.12955	4.39934	1.08581e-05	5.65411e-05	Mlig000204.g3	UpinA
1251.25	-0.22448	0.0768564	-2.92078	0.0034916	0.011028	Mlig000204.g4	UpinH
798.974	-0.106274	0.107985	-0.984157	0.325038	0.470169	Mlig000204.g8	0
1145.88	0.400201	0.0778106	5.14327	2.69994e-07	1.73234e-06	Mlig000205.g2	UpinA
212.371	0.384484	0.202407	1.89956	0.0574913	0.120978	Mlig000205.g4	0
1088.22	-0.0152689	0.0848797	-0.179888	0.85724	0.913437	Mlig000206.g1	0
1628.44	-0.0833653	0.0657564	-1.26779	0.204873	0.332586	Mlig000206.g2	0
3.90012	-0.799336	0.811105	-0.98549	0.324383	0.469502	Mlig000206.g4	0
2413.64	-0.0577167	0.0934763	-0.617448	0.536939	0.671705	Mlig000207.g3	0
31.6445	-0.326979	0.423803	-0.771535	0.44039	0.584297	Mlig000209.g18	0
114.852	-1.06665	0.169706	-6.28525	3.27337e-10	2.79686e-09	Mlig000209.g9	UpinH
42.8934	-1.24929	0.449784	-2.77753	0.00547738	0.0164031	Mlig000210.g1	UpinH
39.0148	-0.846341	0.334854	-2.52749	0.011488	0.03128	Mlig000210.g11	UpinH
57.032	-0.509232	0.263408	-1.93325	0.0532057	0.113539	Mlig000210.g16	0
367.986	0.126219	0.110675	1.14045	0.254099	0.39192	Mlig000211.g5	0
199.144	0.0978398	0.152651	0.640937	0.521564	0.658398	Mlig000212.g1	0
70.7652	-0.446206	0.405033	-1.10165	0.270613	0.410696	Mlig000212.g10	0
15.3401	0.353272	0.433161	0.815569	0.414747	0.560587	Mlig000212.g12	0
295.988	0.279636	0.142729	1.95922	0.0500876	0.108034	Mlig000212.g3	0
19.4081	0.83542	0.504162	1.65705	0.0975098	0.185306	Mlig000212.g5	0
140.584	0.250286	0.229792	1.08918	0.276073	0.416975	Mlig000212.g6	0
254.567	0.0490137	0.150925	0.324755	0.745366	0.83662	Mlig000212.g8	0
228.05	0.295228	0.181104	1.63015	0.103069	0.193726	Mlig000212.g9	0
303.676	-0.412464	0.168409	-2.44918	0.0143184	0.0377805	Mlig000213.g5	UpinH
449.528	-1.17929	0.102323	-11.5251	9.85837e-31	2.61859e-29	Mlig000214.g3	UpinH
281.511	-0.847459	0.1516	-5.59008	2.26965e-08	1.64355e-07	Mlig000214.g7	UpinH
3.24196	-3.61392	1.31001	-2.75869	0.00580333	0.0172597	Mlig000215.g14	UpinH
2209.36	-0.144487	0.0954787	-1.51329	0.130206	0.233055	Mlig000215.g15	0
1.46516	0.301565	3.00732	0.100277	0.920125	0.953019	Mlig000215.g17	0
618.395	0.113364	0.119176	0.951232	0.341487	0.487413	Mlig000215.g18	0
31.8534	0.157376	0.309478	0.508521	0.611088	0.733852	Mlig000215.g23	0
945.425	-0.110783	0.18767	-0.59031	0.554983	0.687165	Mlig000215.g26	0
653.593	-0.60133	0.471628	-1.27501	0.202305	0.329513	Mlig000215.g27	0
463.927	-0.111521	0.10335	-1.07906	0.28056	0.421902	Mlig000216.g1	0
149.951	0.561233	0.143594	3.90848	9.28791e-05	0.000412611	Mlig000217.g5	UpinA
85.3028	0.0176629	0.2056	0.0859088	0.931539	0.96034	Mlig000218.g1	0
13.4414	-1.12575	0.460907	-2.44247	0.0145873	0.0383945	Mlig000218.g6	UpinH
63.8845	0.346733	0.338778	1.02348	0.30608	0.450173	Mlig000219.g8	0
76.4013	0.0134211	0.214165	0.0626673	0.950031	0.971073	Mlig000220.g1	0
2.16732	0.399826	1.11371	0.359004	0.719592	0.817868	Mlig000220.g3	0
2.13765	0.688151	1.15505	0.595776	0.551325	0.684201	Mlig000220.g4	0
259.39	0.403113	0.109908	3.66774	0.000244701	0.00100313	Mlig000221.g1	UpinA
145.614	0.69987	0.233219	3.00091	0.00269171	0.00875936	Mlig000221.g3	UpinA
274.447	0.485836	0.119051	4.08089	4.48634e-05	0.000211388	Mlig000221.g4	UpinA
27.4078	8.30636	1.06023	7.83447	4.70842e-15	5.67242e-14	Mlig000221.g5	UpinA
231.075	-0.137971	0.127022	-1.0862	0.277392	0.418443	Mlig000222.g2	0
112.04	0.209779	0.17055	1.23001	0.218693	0.349612	Mlig000224.g1	0
13.6098	-0.378516	0.515307	-0.734544	0.462617	0.605184	Mlig000224.g3	0
611.215	-0.557169	0.141094	-3.94892	7.85031e-05	0.000353548	Mlig000225.g8	UpinH
213.976	0.342164	0.121036	2.82697	0.004699	0.0143474	Mlig000226.g1	UpinA
24.6596	-0.383264	0.373873	-1.02512	0.305307	0.449291	Mlig000226.g3	0
432.913	0.0195793	0.0935682	0.209251	0.834252	0.898477	Mlig000227.g1	0
393.871	0.1082	0.0848665	1.27494	0.20233	0.329545	Mlig000227.g2	0
295.18	0.0277551	0.12985	0.213748	0.830744	0.896082	Mlig000227.g3	0
272.952	0.0502319	0.114019	0.440559	0.659532	0.772381	Mlig000228.g4	0
375.418	-0.278041	0.0976859	-2.84627	0.00442342	0.0135971	Mlig000228.g6	UpinH
468.549	0.238361	0.0919434	2.59248	0.00952872	0.0265921	Mlig000228.g7	UpinA
818.009	-0.0650959	0.0637441	-1.02121	0.307156	0.451303	Mlig000228.g9	0
26.4774	0.890936	0.482831	1.84523	0.0650035	0.133759	Mlig000229.g13	0
1516	0.201376	0.065666	3.06667	0.00216457	0.00720957	Mlig000229.g3	UpinA
265.432	0.772222	0.111688	6.91408	4.70902e-12	4.63229e-11	Mlig000229.g8	UpinA
192.225	-0.0285211	0.125906	-0.226526	0.820792	0.88939	Mlig000229.g9	0
401.201	-0.265093	0.123479	-2.14688	0.031803	0.0742181	Mlig000230.g2	0
205.131	0.321462	0.152743	2.10459	0.0353269	0.0809599	Mlig000231.g2	0
598.604	0.282774	0.0860617	3.28572	0.00101722	0.00366123	Mlig000232.g5	UpinA
1010.65	-0.296586	0.0675376	-4.39142	1.12613e-05	5.84985e-05	Mlig000233.g6	UpinH
979.614	0.16099	0.0870028	1.8504	0.0642553	0.132527	Mlig000233.g9	0
1286.66	-0.0238734	0.0776018	-0.30764	0.758356	0.845323	Mlig000234.g4	0
330.362	0.285188	0.123267	2.31358	0.0206908	0.0516886	Mlig000235.g1	0
293.124	0.359182	0.127631	2.81422	0.0048896	0.0148624	Mlig000235.g3	UpinA
7.58553	3.55175	1.14984	3.0889	0.002009	0.00674095	Mlig000236.g1	UpinA
91.2602	-0.507407	0.249475	-2.0339	0.041962	0.0934029	Mlig000236.g11	0
8.21462	-2.78559	0.735325	-3.78824	0.00015172	0.000647543	Mlig000236.g5	UpinH
18.8834	-0.875195	0.399351	-2.19155	0.0284123	0.0674739	Mlig000236.g6	0
182.433	-0.0692425	0.156419	-0.442672	0.658003	0.771339	Mlig000237.g1	0
249.008	-0.782458	0.140144	-5.58326	2.36055e-08	1.7047e-07	Mlig000238.g1	UpinH
582.996	-0.680303	0.098372	-6.91562	4.65811e-12	4.58521e-11	Mlig000238.g3	UpinH
3108.34	-0.120299	0.144449	-0.832811	0.404951	0.550974	Mlig000239.g3	0
2.97672	-1.01962	1.12143	-0.909213	0.363238	0.509743	Mlig000240.g4	0
5.31149	-0.938437	0.798383	-1.17542	0.239826	0.37523	Mlig000240.g5	0
94.771	-0.0830193	0.172502	-0.481265	0.630328	0.749337	Mlig000240.g6	0
6.21545	6.16279	1.26918	4.85571	1.19954e-06	7.10842e-06	Mlig000240.g7	UpinA
195.584	0.724608	0.156306	4.63583	3.55516e-06	1.98466e-05	Mlig000241.g1	UpinA
360.88	0.9111	0.115718	7.87348	3.4491e-15	4.18882e-14	Mlig000241.g3	UpinA
532.766	0.400136	0.0909576	4.39914	1.08679e-05	5.65881e-05	Mlig000242.g5	UpinA
703.526	0.0365036	0.0831229	0.439153	0.660551	0.773145	Mlig000243.g1	0
229.015	3.25752	0.195846	16.6331	4.01551e-62	2.56638e-60	Mlig000244.g3	UpinA
602.884	-0.0348051	0.113725	-0.306045	0.75957	0.846199	Mlig000245.g1	0
206.315	-0.0378355	0.136752	-0.276672	0.782032	0.862473	Mlig000246.g1	0
1.39692	-0.592026	1.35292	-0.437592	0.661682	0.773987	Mlig000246.g2	0
171.4	0.0313693	0.155426	0.201828	0.840051	0.902292	Mlig000247.g2	0
221.857	-0.137688	0.1213	-1.13511	0.256331	0.394393	Mlig000247.g8	0
144.966	-0.791468	0.24151	-3.27716	0.00104858	0.00376171	Mlig000248.g3	UpinH
15.4518	-0.709152	0.421873	-1.68096	0.0927703	0.178006	Mlig000249.g2	0
83.5798	0.689713	0.17191	4.01206	6.01916e-05	0.000277255	Mlig000250.g1	UpinA
2.87023	-0.236731	0.917572	-0.257997	0.796409	0.872458	Mlig000250.g4	0
107.523	0.279273	0.174963	1.59618	0.110448	0.20474	Mlig000250.g5	0
347.56	0.243808	0.115165	2.11703	0.0342571	0.0788469	Mlig000252.g1	0
659.575	-1.272	0.133494	-9.52852	1.59539e-21	2.77228e-20	Mlig000253.g1	UpinH
25.2559	-1.34715	0.457562	-2.94418	0.00323807	0.0103181	Mlig000253.g15	UpinH
5.90093	0.005037	0.731556	0.00688532	0.994506	0.996972	Mlig000253.g23	0
329.738	-0.927887	0.214814	-4.31948	1.56394e-05	7.93938e-05	Mlig000253.g24	UpinH
231.973	-1.36911	0.266105	-5.14498	2.67547e-07	1.71794e-06	Mlig000253.g6	UpinH
392.924	-0.609541	0.116408	-5.23623	1.63887e-07	1.07764e-06	Mlig000254.g15	UpinH
482.612	-0.541059	0.0816813	-6.62402	3.49553e-11	3.22477e-10	Mlig000254.g8	UpinH
2908.81	-0.36624	0.0529098	-6.92196	4.45436e-12	4.39212e-11	Mlig000255.g2	UpinH
133.341	7.55798	0.611957	12.3505	4.84095e-35	1.49797e-33	Mlig000256.g2	UpinA
168.231	7.89058	0.601793	13.1118	2.8184e-39	1.01054e-37	Mlig000256.g3	UpinA
1393.75	0.326986	0.0658408	4.96631	6.82373e-07	4.17561e-06	Mlig000257.g4	UpinA
20.1584	-0.827958	0.410338	-2.01775	0.0436176	0.0965026	Mlig000258.g1	0
201.785	-0.147235	0.135899	-1.08341	0.278626	0.419724	Mlig000258.g2	0
3.81002	-1.88195	2.69648	-0.697926	0.485223	0.62594	Mlig000258.g3	0
96.7064	-0.490471	0.188098	-2.60753	0.00911985	0.025602	Mlig000258.g4	UpinH
142.152	-0.635826	0.212206	-2.99626	0.00273311	0.0088791	Mlig000259.g3	UpinH
126.799	0.276947	0.16396	1.68911	0.0911984	0.175694	Mlig000260.g1	0
73.0719	-0.909558	0.266573	-3.41204	0.000644788	0.00242348	Mlig000261.g13	UpinH
102.32	-0.420039	0.255705	-1.64267	0.100451	0.189795	Mlig000261.g2	0
81.0451	-0.460037	0.188313	-2.44294	0.014568	0.0383511	Mlig000261.g8	UpinH
460.518	0.405314	0.0935622	4.33203	1.47742e-05	7.53677e-05	Mlig000262.g13	UpinA
407.593	0.670641	0.129435	5.18131	2.20334e-07	1.4276e-06	Mlig000262.g9	UpinA
22.7213	-1.05818	0.380264	-2.78276	0.00538984	0.0161771	Mlig000263.g14	UpinH
822.761	10.7716	0.739865	14.5589	5.13049e-48	2.35758e-46	Mlig000263.g16	UpinA
132.371	-0.161096	0.173845	-0.926663	0.354102	0.500497	Mlig000263.g2	0
624.92	0.0720943	0.0748842	0.962744	0.335676	0.481296	Mlig000263.g21	0
282.83	0.13025	0.153451	0.848804	0.39599	0.542359	Mlig000263.g4	0
1.85713	0.700948	1.21098	0.578829	0.562704	0.694041	Mlig000263.g7	0
2422.04	-1.57036	0.155537	-10.0964	5.73266e-24	1.1277e-22	Mlig000264.g1	UpinH
1850.84	-1.43541	0.203898	-7.03986	1.92438e-12	1.95015e-11	Mlig000264.g3	UpinH
30.498	1.06042	0.351341	3.01821	0.00254274	0.00832536	Mlig000265.g2	UpinA
26.3702	0.323496	0.412846	0.783576	0.433289	0.577851	Mlig000265.g4	0
61.1533	0.687972	0.334311	2.05788	0.0396014	0.0889752	Mlig000266.g4	0
142.018	-0.761168	0.225471	-3.37591	0.000735731	0.0027328	Mlig000267.g5	UpinH
3.94911	0.0944805	0.870213	0.108572	0.913542	0.949368	Mlig000268.g2	0
138.889	3.30357	0.253384	13.0378	7.45439e-39	2.63015e-37	Mlig000268.g3	UpinA
670.287	0.0483461	0.0768297	0.629263	0.529177	0.664976	Mlig000269.g3	0
163.349	0.946453	0.219738	4.30719	1.65342e-05	8.36257e-05	Mlig000270.g1	UpinA
458.647	12.3706	1.02439	12.076	1.41397e-33	4.18262e-32	Mlig000271.g1	UpinA
395.665	2.05223	0.124566	16.4751	5.5399e-61	3.45837e-59	Mlig000271.g3	UpinA
2.0493	-0.745418	1.17462	-0.634604	0.525686	0.661817	Mlig000272.g4	0
239.432	-0.22957	0.116927	-1.96335	0.0496055	0.107212	Mlig000272.g5	0
109.199	0.177111	0.167554	1.05704	0.290493	0.4331	Mlig000272.g6	0
372.293	0.295177	0.145396	2.03016	0.0423403	0.0941007	Mlig000273.g1	0
641.846	0.0649945	0.148417	0.437917	0.661446	0.773875	Mlig000273.g2	0
349.628	0.3757	0.117111	3.20806	0.00133634	0.004681	Mlig000273.g3	UpinA
155.147	0.104074	0.172174	0.604472	0.54553	0.679077	Mlig000274.g15	0
4.9556	-0.715135	0.729924	-0.979739	0.327215	0.472564	Mlig000274.g2	0
316.952	-0.137986	0.113009	-1.22102	0.222077	0.353796	Mlig000274.g4	0
203.083	0.335215	0.15056	2.22646	0.0259836	0.0626163	Mlig000275.g5	0
176.32	0.642717	0.132079	4.86614	1.13796e-06	6.76001e-06	Mlig000275.g7	UpinA
51.5658	0.0458857	0.23722	0.193431	0.846621	0.906734	Mlig000275.g8	0
54.093	0.417953	0.246135	1.69806	0.0894958	0.172989	Mlig000275.g9	0
161.988	0.0290796	0.156217	0.186149	0.852328	0.909995	Mlig000276.g1	0
12.7625	0.194506	0.462874	0.420214	0.674329	0.783905	Mlig000276.g4	0
188.88	-0.168538	0.13229	-1.274	0.202663	0.329909	Mlig000277.g2	0
185.604	-0.0997874	0.124484	-0.801612	0.422778	0.567952	Mlig000277.g3	0
233.785	0.839321	0.141388	5.9363	2.91533e-09	2.29564e-08	Mlig000278.g2	UpinA
314.48	-0.636494	0.112861	-5.63961	1.70439e-08	1.25108e-07	Mlig000280.g19	UpinH
289.105	-0.643022	0.102171	-6.29361	3.1017e-10	2.6541e-09	Mlig000280.g21	UpinH
390.997	-0.576936	0.104991	-5.49511	3.90473e-08	2.7526e-07	Mlig000280.g7	UpinH
254.202	0.653354	0.152217	4.29225	1.76869e-05	8.91382e-05	Mlig000282.g11	UpinA
256.118	0.22225	0.171131	1.29871	0.194043	0.318887	Mlig000282.g3	0
134.9	0.648163	0.280654	2.30947	0.0209174	0.0521577	Mlig000282.g8	0
324.741	0.921015	0.152371	6.04457	1.49808e-09	1.21044e-08	Mlig000283.g1	UpinA
1.35115	2.27178	1.77452	1.28023	0.200465	0.327165	Mlig000284.g1	0
35.86	-0.512647	0.311658	-1.6449	0.0999899	0.189138	Mlig000284.g10	0
2.06558	-1.14918	1.52774	-0.752213	0.451923	0.595096	Mlig000284.g11	0
2.31979	0.255591	1.63927	0.155918	0.876098	0.925976	Mlig000284.g12	0
2.8101	-2.10212	1.68445	-1.24796	0.212047	0.341468	Mlig000284.g13	0
2.42399	-3.84649	1.44352	-2.66466	0.00770663	0.022137	Mlig000284.g14	UpinH
75.1993	0.513157	0.207236	2.4762	0.0132789	0.0354317	Mlig000284.g18	UpinA
1.62402	-1.82123	1.68267	-1.08235	0.279099	0.420227	Mlig000284.g22	0
46.3647	-0.137227	0.24148	-0.568275	0.569848	0.700111	Mlig000284.g23	0
76.8792	-0.263824	0.189661	-1.39103	0.164216	0.280056	Mlig000284.g24	0
26.2954	-0.192649	0.366103	-0.526215	0.598739	0.723609	Mlig000284.g25	0
25.2303	-1.15489	0.353505	-3.26696	0.00108708	0.00388402	Mlig000284.g26	UpinH
2.18166	-0.513374	1.09646	-0.468209	0.639635	0.756599	Mlig000284.g27	0
14.3281	0.730666	0.467259	1.56373	0.117881	0.215688	Mlig000284.g28	0
2.95759	0.355895	1.89711	0.187598	0.851192	0.90954	Mlig000284.g3	0
6.11314	-0.412105	1.5116	-0.272629	0.785138	0.864631	Mlig000284.g4	0
1.67624	0.523307	2.02435	0.258506	0.796016	0.872156	Mlig000284.g6	0
12.0384	-0.422825	0.548684	-0.770617	0.440934	0.584792	Mlig000284.g7	0
5.09836	-0.837013	0.999543	-0.837395	0.402371	0.5486	Mlig000284.g8	0
1720.93	0.205375	0.0667788	3.07545	0.00210188	0.00701906	Mlig000285.g1	UpinA
105.395	-0.00918543	0.176154	-0.0521443	0.958414	0.976192	Mlig000285.g4	0
191.533	0.220994	0.123684	1.78676	0.0739765	0.148426	Mlig000285.g5	0
1431.2	0.110127	0.0688274	1.60004	0.109589	0.203474	Mlig000285.g6	0
21.6064	0.360319	0.52416	0.687422	0.491817	0.631748	Mlig000285.g8	0
59.7193	0.410776	0.218916	1.87641	0.0605996	0.126306	Mlig000286.g2	0
51093.2	-1.01391	0.134017	-7.56551	3.86356e-14	4.40018e-13	Mlig000287.g21	UpinH
46912.3	-0.999076	0.135585	-7.36862	1.72405e-13	1.8793e-12	Mlig000287.g66	UpinH
258.872	-0.673574	0.143152	-4.70531	2.53476e-06	1.44309e-05	Mlig000288.g10	UpinH
185.077	-0.625679	0.120033	-5.21256	1.8625e-07	1.2165e-06	Mlig000288.g9	UpinH
104.588	-0.387379	0.190917	-2.02904	0.0424542	0.0942948	Mlig000289.g3	0
687.241	0.208911	0.0993676	2.1024	0.0355179	0.0813159	Mlig000290.g1	0
487.655	0.428529	0.106632	4.01876	5.85047e-05	0.00027013	Mlig000290.g2	UpinA
23.2967	-0.540929	0.360292	-1.50136	0.133262	0.237519	Mlig000290.g3	0
171.608	-0.215821	0.175114	-1.23246	0.217776	0.34845	Mlig000291.g1	0
138.778	-0.518115	0.306852	-1.68849	0.0913174	0.175852	Mlig000291.g3	0
359.399	-0.33877	0.109343	-3.09823	0.00194683	0.00655543	Mlig000292.g5	UpinH
901.298	-0.673482	0.120032	-5.61087	2.01315e-08	1.46585e-07	Mlig000293.g3	UpinH
341.363	-0.47697	0.115043	-4.14599	3.38344e-05	0.000162849	Mlig000294.g4	UpinH
2.97452	0.821914	1.0092	0.814417	0.415406	0.561196	Mlig000294.g5	0
266.924	-0.872364	0.142448	-6.12409	9.12025e-10	7.50204e-09	Mlig000294.g6	UpinH
473.588	-0.609834	0.118083	-5.16444	2.41159e-07	1.5565e-06	Mlig000294.g7	UpinH
227.891	-0.577446	0.128495	-4.49393	6.99207e-06	3.7457e-05	Mlig000295.g14	UpinH
508.009	-0.583397	0.0909158	-6.41689	1.3909e-10	1.22617e-09	Mlig000295.g17	UpinH
551.789	-0.368095	0.106546	-3.45478	0.00055074	0.00210045	Mlig000295.g7	UpinH
125.626	0.815217	0.164275	4.9625	6.95901e-07	4.25251e-06	Mlig000296.g3	UpinA
204.524	0.356051	0.173563	2.05142	0.040226	0.0901281	Mlig000296.g6	0
91.9783	0.570507	0.228025	2.50195	0.0123511	0.0333137	Mlig000296.g7	UpinA
13.5092	-2.63909	0.666648	-3.95875	7.53434e-05	0.000340378	Mlig000296.g9	UpinH
534.617	1.18105	0.0990957	11.9183	9.50157e-33	2.70225e-31	Mlig000297.g1	UpinA
120.446	-0.0887024	0.19288	-0.459884	0.6456	0.761797	Mlig000298.g1	0
3347.67	0.202979	0.0569587	3.56362	0.000365769	0.00144897	Mlig000299.g1	UpinA
2694.88	-0.28938	0.105651	-2.73901	0.00616237	0.0182059	Mlig000299.g3	UpinH
20.1384	-0.131402	0.368197	-0.356879	0.721183	0.819062	Mlig000300.g3	0
369.251	0.349119	0.0941304	3.70889	0.00020817	0.000865591	Mlig000301.g1	UpinA
137.99	0.343459	0.223633	1.53582	0.124584	0.225248	Mlig000301.g2	0
86.9681	-0.728617	0.17578	-4.14505	3.39734e-05	0.000163413	Mlig000301.g4	UpinH
119.717	-0.437873	0.169058	-2.59007	0.00959567	0.0267575	Mlig000302.g6	UpinH
599.182	0.231499	0.105444	2.19548	0.0281294	0.0669072	Mlig000303.g1	0
159.951	-0.157866	0.143637	-1.09906	0.271742	0.412003	Mlig000304.g2	0
147.23	-0.253392	0.130736	-1.9382	0.0525993	0.112439	Mlig000304.g3	0
126.674	-0.0235868	0.141872	-0.166254	0.867957	0.920757	Mlig000304.g4	0
105.165	0.118279	0.179623	0.658483	0.510228	0.648313	Mlig000305.g1	0
29.7594	-0.816436	0.733966	-1.11236	0.265983	0.405214	Mlig000305.g11	0
319.818	-0.0231663	0.123732	-0.18723	0.85148	0.909606	Mlig000305.g15	0
632.794	0.0376851	0.13242	0.284587	0.775961	0.858067	Mlig000305.g2	0
304.84	-0.136507	0.132309	-1.03173	0.3022	0.445843	Mlig000305.g3	0
25.7546	-0.210779	0.374994	-0.562087	0.574057	0.703464	Mlig000305.g6	0
242.693	-0.0829137	0.162068	-0.511598	0.608933	0.732093	Mlig000305.g7	0
4.98274	0.398891	0.892726	0.446824	0.655002	0.76914	Mlig000305.g8	0
85.6278	0.308885	0.287136	1.07574	0.282042	0.423508	Mlig000305.g9	0
21.8623	-0.524547	0.355894	-1.47388	0.140513	0.247696	Mlig000306.g3	0
146.973	0.0165501	0.183305	0.0902871	0.928059	0.958148	Mlig000306.g4	0
155.627	0.170428	0.153066	1.11343	0.265524	0.40477	Mlig000306.g5	0
2.08231	-0.118643	1.28394	-0.0924049	0.926376	0.957051	Mlig000306.g6	0
1.80175	-0.855657	1.37066	-0.624265	0.532453	0.667844	Mlig000306.g7	0
602.023	1.36207	0.166718	8.1699	3.08647e-16	3.97904e-15	Mlig000307.g1	UpinA
24.9451	0.159368	0.32815	0.485655	0.627211	0.746966	Mlig000307.g2	0
137.5	-0.251283	0.17815	-1.41051	0.158388	0.272172	Mlig000307.g6	0
124.609	-0.0131912	0.163468	-0.0806959	0.935684	0.962753	Mlig000308.g2	0
136.171	-0.317257	0.170171	-1.86434	0.0622741	0.129164	Mlig000308.g3	0
1206.54	-0.270707	0.0636768	-4.25127	2.12558e-05	0.000105681	Mlig000309.g2	UpinH
430.134	-0.0492152	0.0952618	-0.516632	0.605413	0.729237	Mlig000310.g2	0
902.146	-0.228483	0.0804585	-2.83976	0.00451479	0.0138462	Mlig000311.g13	UpinH
11.9376	-0.21082	0.614096	-0.343301	0.731372	0.826561	Mlig000311.g23	0
1136.99	-0.21483	0.0727242	-2.95403	0.00313649	0.0100306	Mlig000311.g5	UpinH
151.206	-0.497535	0.166756	-2.98361	0.00284868	0.00920487	Mlig000312.g3	UpinH
3080.25	7.99777	0.687038	11.641	2.55155e-31	6.93167e-30	Mlig000313.g3	UpinA
252.967	0.073365	0.109996	0.66698	0.504785	0.643385	Mlig000315.g3	0
55.9338	-1.89632	0.407155	-4.6575	3.20077e-06	1.7979e-05	Mlig000316.g1	UpinH
482.714	0.0158111	0.112752	0.140229	0.888479	0.933847	Mlig000316.g4	0
681.434	0.752234	0.114053	6.59547	4.23898e-11	3.8906e-10	Mlig000318.g3	UpinA
997.13	0.21185	0.063564	3.33287	0.000859547	0.00314396	Mlig000319.g1	UpinA
21.8705	0.41998	0.375577	1.11823	0.26347	0.402487	Mlig000319.g2	0
13310.8	0.552684	0.0722429	7.65036	2.00425e-14	2.32415e-13	Mlig000320.g1	UpinA
6647.01	0.0712528	0.0656955	1.08459	0.278103	0.419203	Mlig000320.g3	0
7601.48	0.117182	0.0702263	1.66863	0.0951912	0.181715	Mlig000320.g4	0
1.63607	4.23665	2.77559	1.5264	0.126911	0.228512	Mlig000321.g1	0
62.2459	-0.180588	0.286105	-0.631196	0.527912	0.663742	Mlig000321.g2	0
181.205	-0.240008	0.136883	-1.75338	0.0795368	0.157313	Mlig000321.g3	0
7.29838	-0.46484	0.67096	-0.692798	0.488436	0.628802	Mlig000321.g4	0
42.3828	-1.05987	0.281597	-3.76377	0.000167374	0.000708328	Mlig000322.g1	UpinH
92.8633	0.163228	0.218121	0.748337	0.454257	0.597208	Mlig000323.g1	0
84.5133	2.71497	0.21432	12.6678	8.91882e-37	2.93614e-35	Mlig000324.g1	UpinA
240.124	1.06131	0.139847	7.58909	3.22159e-14	3.68411e-13	Mlig000324.g3	UpinA
8.01812	-1.12328	0.570681	-1.96832	0.0490311	0.106184	Mlig000324.g5	0
2.12115	-0.53656	1.19818	-0.447811	0.654289	0.768639	Mlig000324.g6	0
640.713	-0.222458	0.124112	-1.79239	0.0730703	0.147006	Mlig000325.g19	0
444.283	-0.00925934	0.106486	-0.0869538	0.930708	0.959741	Mlig000325.g9	0
570.493	-0.0632451	0.0855183	-0.739551	0.459572	0.602375	Mlig000326.g14	0
239.332	0.113236	0.126594	0.894486	0.371062	0.517728	Mlig000327.g2	0
4779.78	-0.077812	0.0866137	-0.89838	0.368983	0.515573	Mlig000327.g3	0
125.429	0.132448	0.191772	0.690652	0.489784	0.629955	Mlig000327.g6	0
40.2413	-0.418655	0.307638	-1.36087	0.173555	0.292102	Mlig000328.g10	0
2.09674	-1.96474	1.81172	-1.08446	0.27816	0.419221	Mlig000328.g11	0
3.2406	-1.14338	1.20591	-0.94815	0.343053	0.488951	Mlig000328.g12	0
6.47591	-0.357043	0.718948	-0.496619	0.619458	0.740826	Mlig000328.g15	0
1.46891	0.491131	2.4447	0.200896	0.84078	0.902803	Mlig000328.g17	0
2.97875	0.799124	1.21521	0.657602	0.510794	0.648819	Mlig000328.g18	0
2.4545	-3.87501	1.49073	-2.5994	0.00933871	0.0261355	Mlig000328.g19	UpinH
4.39287	-1.1359	1.54108	-0.737077	0.461075	0.603764	Mlig000328.g20	0
69.469	-1.21522	0.226879	-5.35623	8.49749e-08	5.779e-07	Mlig000328.g32	UpinH
2.33878	1.49848	1.60865	0.93151	0.35159	0.497873	Mlig000328.g6	0
407.802	0.721787	0.144156	5.00697	5.52933e-07	3.41717e-06	Mlig000329.g3	UpinA
14.9427	-0.545146	0.455917	-1.19571	0.231808	0.365608	Mlig000330.g3	0
270.878	0.627155	0.118498	5.29255	1.2062e-07	8.0589e-07	Mlig000330.g5	UpinA
182.921	0.423066	0.150989	2.80197	0.0050792	0.0153581	Mlig000331.g3	UpinA
279.06	0.238117	0.122873	1.93791	0.0526348	0.112502	Mlig000332.g2	0
200.386	-0.199934	0.114321	-1.74889	0.0803102	0.158559	Mlig000333.g2	0
44.8767	8.29044	1.0453	7.93115	2.1712e-15	2.66586e-14	Mlig000334.g11	UpinA
970.931	8.3061	0.292193	28.4267	9.44839e-178	3.36846e-175	Mlig000334.g13	UpinA
138.073	6.7296	0.463235	14.5274	8.12252e-48	3.71886e-46	Mlig000334.g15	UpinA
9.97055	6.84977	1.18336	5.7884	7.10613e-09	5.42031e-08	Mlig000334.g3	UpinA
488.857	8.31556	0.410879	20.2384	4.4916e-91	4.90386e-89	Mlig000334.g4	UpinA
224.594	9.89688	1.02382	9.66666	4.17791e-22	7.48105e-21	Mlig000334.g5	UpinA
24.7766	6.11045	0.899406	6.79387	1.09161e-11	1.04592e-10	Mlig000334.g6	UpinA
548.599	-0.0907702	0.0964752	-0.940866	0.346773	0.492899	Mlig000335.g1	0
53.4762	-0.0574985	0.258919	-0.222072	0.824258	0.89178	Mlig000335.g5	0
101.176	-0.0787418	0.214944	-0.366336	0.714114	0.813671	Mlig000335.g7	0
567.86	0.542629	0.13036	4.16253	3.14746e-05	0.00015228	Mlig000336.g1	UpinA
414.562	0.683971	0.109553	6.24326	4.28535e-10	3.62652e-09	Mlig000336.g3	UpinA
492.489	0.299197	0.0965974	3.09737	0.00195249	0.00657243	Mlig000336.g4	UpinA
153.148	1.01845	0.66654	1.52796	0.126522	0.227964	Mlig000337.g1	0
549.952	-0.0935271	0.140925	-0.663665	0.506905	0.645355	Mlig000337.g2	0
2.75955	0.637027	1.07006	0.595322	0.551628	0.684424	Mlig000338.g14	0
383.179	-0.149663	0.10808	-1.38475	0.16613	0.282482	Mlig000338.g4	0
291.733	0.263262	0.117374	2.24293	0.0249016	0.060455	Mlig000338.g9	0
1765.08	-0.123396	0.0633174	-1.94885	0.0513136	0.110201	Mlig000339.g3	0
147.298	0.572293	0.174309	3.28321	0.00102631	0.00369004	Mlig000340.g2	UpinA
429.736	0.293604	0.112581	2.60794	0.0091088	0.0255739	Mlig000340.g4	UpinA
43.378	-1.07924	0.693493	-1.55623	0.119652	0.218279	Mlig000341.g10	0
22.7432	-1.26345	0.509973	-2.47749	0.0132311	0.0353155	Mlig000341.g12	UpinH
68.029	-2.15737	1.54908	-1.39267	0.163718	0.279376	Mlig000341.g13	0
138.256	-0.988985	0.181113	-5.4606	4.74536e-08	3.31598e-07	Mlig000341.g2	UpinH
8.70053	-1.38128	0.625368	-2.20875	0.027192	0.0650499	Mlig000341.g8	0
47.9419	4.0644	0.384346	10.5748	3.89867e-26	8.50068e-25	Mlig000341.g9	UpinA
133.411	0.605925	0.18377	3.29719	0.000976561	0.00352736	Mlig000342.g4	UpinA
1170.71	-0.734695	0.109815	-6.6903	2.22708e-11	2.08838e-10	Mlig000343.g7	UpinH
189.618	1.51858	0.150383	10.098	5.63581e-24	1.10894e-22	Mlig000344.g2	UpinA
105.123	0.363557	0.20005	1.81733	0.0691662	0.1407	Mlig000345.g1	0
167.284	0.304193	0.150042	2.02739	0.0426223	0.0946122	Mlig000345.g3	0
551.229	-0.0918108	0.0974991	-0.941659	0.346367	0.492407	Mlig000346.g2	0
242.932	0.409064	0.180869	2.26166	0.0237181	0.0580426	Mlig000347.g3	0
385.609	0.226031	0.104842	2.15592	0.0310902	0.0728237	Mlig000347.g7	0
47.3233	0.677615	0.244642	2.76983	0.00560863	0.0167512	Mlig000348.g12	UpinA
42.4743	-0.539461	0.265916	-2.02869	0.0424898	0.0943626	Mlig000348.g5	0
224.589	0.341781	0.123124	2.77592	0.00550454	0.0164753	Mlig000349.g1	UpinA
170.725	0.086151	0.191455	0.44998	0.652725	0.76757	Mlig000349.g4	0
41.8251	0.621018	0.275668	2.25278	0.0242731	0.0591966	Mlig000349.g5	0
206.145	-0.039219	0.126992	-0.30883	0.757451	0.844655	Mlig000350.g2	0
66.2355	-0.573732	0.276975	-2.07142	0.0383193	0.0865819	Mlig000351.g3	0
239.8	1.35032	0.144431	9.34921	8.83042e-21	1.47384e-19	Mlig000352.g1	UpinA
71.4425	-0.293533	0.233108	-1.25921	0.207953	0.336454	Mlig000353.g2	0
359.344	-0.577703	0.199093	-2.90168	0.0037117	0.0116351	Mlig000354.g2	UpinH
71.1925	1.01847	0.243105	4.1894	2.79696e-05	0.00013641	Mlig000355.g4	UpinA
66.7342	-0.140211	0.208153	-0.673597	0.500568	0.639505	Mlig000355.g8	0
63.4351	0.567984	0.571682	0.993533	0.32045	0.465376	Mlig000356.g1	0
81.522	1.02369	0.339419	3.01601	0.00256122	0.00837892	Mlig000356.g10	UpinA
39.1065	0.0551369	0.457949	0.1204	0.904167	0.943651	Mlig000356.g16	0
36.7143	0.921638	0.291917	3.1572	0.00159293	0.0054773	Mlig000357.g2	UpinA
56.7663	0.312273	0.221069	1.41256	0.157786	0.271391	Mlig000357.g3	0
61.7966	0.467003	0.279162	1.67287	0.0943523	0.18041	Mlig000357.g4	0
187.108	-0.0444855	0.141545	-0.314286	0.753304	0.841758	Mlig000357.g5	0
2.55711	-1.05705	1.35007	-0.782955	0.433653	0.578089	Mlig000358.g1	0
38.0473	-0.157828	0.27558	-0.572713	0.566839	0.697603	Mlig000358.g10	0
3.17315	-0.523599	0.946693	-0.553082	0.580207	0.708363	Mlig000358.g11	0
3.82891	-0.278181	0.9306	-0.298926	0.764997	0.849991	Mlig000358.g13	0
5.43785	-0.857333	0.946378	-0.90591	0.364984	0.511514	Mlig000358.g14	0
13.633	-0.942388	0.508802	-1.85217	0.0640011	0.132105	Mlig000358.g24	0
31.3827	-0.00740754	0.349508	-0.0211942	0.983091	0.99065	Mlig000358.g25	0
5.46543	-0.116654	0.925527	-0.126041	0.8997	0.940785	Mlig000358.g28	0
103.168	-0.494144	0.19897	-2.48351	0.0130096	0.0348086	Mlig000358.g3	UpinH
61.185	-0.697475	0.230364	-3.02772	0.0024641	0.00809643	Mlig000358.g30	UpinH
1.52894	-1.61735	1.442	-1.12161	0.26203	0.400914	Mlig000358.g31	0
2.5509	-0.76423	1.1747	-0.650576	0.51532	0.652721	Mlig000358.g33	0
13.7457	-0.211661	0.572212	-0.369899	0.711458	0.811738	Mlig000358.g36	0
3.03951	-0.922781	1.06908	-0.863151	0.388055	0.534634	Mlig000358.g37	0
2681.58	-0.0997562	0.06598	-1.51192	0.130555	0.233542	Mlig000358.g45	0
9.92748	-1.81442	1.05776	-1.71534	0.0862833	0.168019	Mlig000358.g49	0
7.10279	-1.00704	0.768946	-1.30964	0.190316	0.3139	Mlig000358.g50	0
132.488	-0.163375	0.168515	-0.969501	0.332295	0.4778	Mlig000359.g4	0
181.5	0.120326	0.143249	0.839973	0.400924	0.547193	Mlig000360.g2	0
92.2746	0.700742	0.17448	4.01617	5.91504e-05	0.000272826	Mlig000360.g3	UpinA
46.6892	-0.553336	0.30542	-1.81172	0.070029	0.142067	Mlig000361.g1	0
119.064	0.00681214	0.17392	0.0391683	0.968756	0.982006	Mlig000361.g10	0
81.7609	-0.765714	0.273719	-2.79745	0.00515084	0.0155515	Mlig000361.g26	UpinH
2.67615	-0.874543	2.26082	-0.386826	0.698885	0.802364	Mlig000361.g36	0
33.0607	-3.39985	0.788882	-4.30971	1.6347e-05	8.27515e-05	Mlig000361.g37	UpinH
5.39551	-0.133215	0.658691	-0.202243	0.839727	0.902122	Mlig000361.g38	0
4.19174	-0.862797	0.974252	-0.8856	0.375833	0.522485	Mlig000361.g5	0
13.1566	-1.86426	1.31926	-1.41311	0.157622	0.271172	Mlig000361.g9	0
213.489	0.0855644	0.138412	0.618184	0.536454	0.671322	Mlig000362.g3	0
107.886	0.358013	0.159183	2.24906	0.0245084	0.0596775	Mlig000362.g5	0
41.4171	-0.61243	0.301642	-2.03032	0.0423242	0.0940866	Mlig000363.g4	0
3.18705	1.51623	0.928719	1.6326	0.102552	0.192897	Mlig000364.g1	0
3.3494	-3.53505	1.34571	-2.6269	0.00861659	0.024362	Mlig000364.g15	UpinH
5.31369	-0.0370003	1.43449	-0.0257934	0.979422	0.988569	Mlig000364.g7	0
88.5072	-0.438761	0.21528	-2.03809	0.0415406	0.0925936	Mlig000364.g8	0
9.69501	0.253173	0.597204	0.423932	0.671616	0.781822	Mlig000365.g3	0
253.578	-0.402713	0.119539	-3.36889	0.000754725	0.00279534	Mlig000365.g5	UpinH
34.8664	-0.17039	0.348552	-0.488851	0.624948	0.745048	Mlig000366.g5	0
412.159	0.205462	0.113325	1.81304	0.0698255	0.141693	Mlig000367.g1	0
227.137	0.0945321	0.132059	0.715831	0.474096	0.615767	Mlig000367.g5	0
48.8263	-1.68871	0.31014	-5.44498	5.18107e-08	3.6057e-07	Mlig000368.g12	UpinH
138.068	-0.267238	0.192896	-1.3854	0.165931	0.282229	Mlig000368.g13	0
145.021	-0.0355168	0.188115	-0.188804	0.850247	0.908895	Mlig000368.g2	0
14.5855	-0.993202	0.51088	-1.9441	0.0518833	0.111187	Mlig000368.g3	0
40.6988	-0.358631	0.363561	-0.986439	0.323918	0.469034	Mlig000368.g4	0
9.16305	0.155083	0.531904	0.291561	0.770622	0.853937	Mlig000368.g6	0
16.7456	-0.287607	0.417608	-0.688702	0.491011	0.631077	Mlig000368.g7	0
7.0991	-0.762057	0.629571	-1.21044	0.226111	0.358669	Mlig000368.g9	0
80.945	0.2289	0.270524	0.846135	0.397477	0.543891	Mlig000369.g1	0
255.656	0.20204	0.146677	1.37744	0.168375	0.285486	Mlig000369.g2	0
78.6142	0.577021	0.373037	1.54682	0.121906	0.221464	Mlig000369.g3	0
65.0528	0.148833	0.224614	0.662616	0.507576	0.645947	Mlig000369.g4	0
221.329	-0.593731	0.141162	-4.20603	2.59897e-05	0.000127523	Mlig000370.g3	UpinH
92.5793	-0.0343321	0.259491	-0.132306	0.894743	0.937934	Mlig000371.g10	0
31.4131	-0.815647	0.592239	-1.37723	0.168442	0.285574	Mlig000371.g4	0
366.877	0.0490812	0.17237	0.284744	0.77584	0.857984	Mlig000371.g5	0
121.126	0.0961756	0.225088	0.427281	0.669175	0.780023	Mlig000371.g7	0
574.266	-0.405357	0.119934	-3.37984	0.00072527	0.00269821	Mlig000372.g1	UpinH
1762.39	-0.373934	0.0760537	-4.91671	8.80114e-07	5.31688e-06	Mlig000372.g14	UpinH
1488.69	-0.289902	0.0856408	-3.38509	0.00071156	0.00265061	Mlig000372.g28	UpinH
7.2331	0.0285648	0.714943	0.0399539	0.96813	0.981504	Mlig000372.g3	0
9.85106	-0.209731	3.24237	-0.0646843	0.948425	0.970091	Mlig000372.g6	0
794.422	-0.249413	0.103301	-2.41444	0.0157595	0.0409865	Mlig000372.g9	UpinH
160.468	0.520403	0.133966	3.88461	0.000102496	0.00045213	Mlig000373.g1	UpinA
248.844	0.33165	0.131269	2.52649	0.0115209	0.031357	Mlig000373.g3	UpinA
104.407	0.838781	0.172363	4.86636	1.13674e-06	6.75385e-06	Mlig000373.g4	UpinA
220.328	0.480019	0.126484	3.79511	0.000147579	0.000631518	Mlig000373.g5	UpinA
1397.75	-0.353925	0.0807509	-4.38292	1.17101e-05	6.06877e-05	Mlig000374.g4	UpinH
19.2703	0.286482	0.430443	0.66555	0.505699	0.644292	Mlig000374.g6	0
873.789	-0.260851	0.0680877	-3.83111	0.000127567	0.000552073	Mlig000374.g9	UpinH
342.295	0.708125	0.128386	5.51558	3.47632e-08	2.46166e-07	Mlig000376.g4	UpinA
204.063	-0.212814	0.157846	-1.34824	0.177581	0.297368	Mlig000377.g2	0
29.4219	0.538071	0.299416	1.79707	0.0723246	0.145847	Mlig000377.g4	0
122.652	-0.50555	0.17079	-2.96007	0.00307565	0.0098578	Mlig000378.g1	UpinH
12.7385	-0.0590105	0.493135	-0.119664	0.904749	0.943962	Mlig000378.g12	0
406.384	-0.423689	0.123513	-3.43032	0.000602877	0.00228192	Mlig000379.g6	UpinH
507.39	-0.353358	0.0996912	-3.54453	0.000393313	0.00154871	Mlig000379.g9	UpinH
72.3746	0.206583	0.19858	1.0403	0.2982	0.441536	Mlig000380.g1	0
13.5177	-0.581218	0.477632	-1.21687	0.223653	0.355681	Mlig000380.g11	0
18.3522	0.0220579	0.398082	0.0554104	0.955812	0.974532	Mlig000380.g4	0
25.4475	-1.32759	0.393849	-3.37081	0.000749487	0.00277827	Mlig000380.g9	UpinH
110.536	0.558965	0.183779	3.04151	0.00235397	0.00777361	Mlig000381.g1	UpinA
110.754	0.135806	0.213271	0.636776	0.524271	0.66062	Mlig000381.g3	0
148.684	7.49217	0.564851	13.264	3.74447e-40	1.37469e-38	Mlig000382.g1	UpinA
190.477	9.07376	0.84167	10.7807	4.24807e-27	9.71296e-26	Mlig000382.g2	UpinA
111.968	7.30012	0.609272	11.9817	4.43137e-33	1.28161e-31	Mlig000382.g3	UpinA
189.859	-0.593203	0.178811	-3.3175	0.000908285	0.00330471	Mlig000384.g6	UpinH
149.696	-1.03535	0.215938	-4.79465	1.6296e-06	9.50679e-06	Mlig000386.g2	UpinH
767.155	-0.197609	0.09919	-1.99222	0.0463464	0.101398	Mlig000387.g7	0
404.03	0.539426	0.0946853	5.69704	1.21906e-08	9.08215e-08	Mlig000388.g2	UpinA
306.922	-0.177373	0.113643	-1.56079	0.118574	0.216674	Mlig000389.g3	0
298.777	-0.259899	0.105527	-2.46286	0.0137835	0.0365654	Mlig000389.g5	UpinH
61.6439	0.201981	0.412399	0.48977	0.624296	0.744591	Mlig000390.g2	0
20.1303	0.107583	0.41943	0.256498	0.797566	0.873242	Mlig000391.g1	0
4.52258	-2.89838	0.991413	-2.92349	0.00346133	0.0109452	Mlig000391.g3	UpinH
480.05	-0.202754	0.0880282	-2.30329	0.0212626	0.0528851	Mlig000391.g4	0
135.501	-0.220499	0.168629	-1.3076	0.191009	0.314756	Mlig000391.g5	0
241.504	-0.064106	0.128009	-0.500792	0.616518	0.738263	Mlig000392.g2	0
700.169	-0.484434	0.119606	-4.05024	5.11646e-05	0.000238789	Mlig000393.g3	UpinH
361.303	-0.694767	0.114091	-6.08957	1.13213e-09	9.23977e-09	Mlig000394.g2	UpinH
301.683	0.149202	0.0927848	1.60804	0.107826	0.20089	Mlig000395.g5	0
156.006	0.0828043	0.168028	0.492799	0.622154	0.743037	Mlig000396.g6	0
56.6954	-1.20235	0.4962	-2.42312	0.0153878	0.0401669	Mlig000397.g2	UpinH
190.469	0.280316	0.131945	2.12448	0.0336298	0.0776932	Mlig000398.g2	0
144.931	0.44233	0.183721	2.40762	0.016057	0.0416636	Mlig000398.g3	UpinA
196.3	0.57205	0.146573	3.90283	9.5075e-05	0.000421644	Mlig000398.g4	UpinA
45.2447	0.194454	0.270356	0.719252	0.471986	0.613895	Mlig000398.g5	0
12.1404	-0.603727	0.514757	-1.17284	0.24086	0.376425	Mlig000398.g6	0
238.623	-1.19425	0.165287	-7.22529	5.00026e-13	5.27028e-12	Mlig000398.g7	UpinH
67.6753	-0.549872	0.217949	-2.52294	0.0116378	0.0316239	Mlig000399.g1	UpinH
237.317	-0.174409	0.144512	-1.20688	0.227478	0.360287	Mlig000400.g2	0
262.433	0.515109	0.14422	3.5717	0.000354673	0.00140865	Mlig000401.g1	UpinA
174.96	0.0118907	0.215646	0.0551401	0.956027	0.974662	Mlig000401.g2	0
2.35591	-0.202853	1.29451	-0.156703	0.875479	0.925582	Mlig000401.g3	0
719.814	-0.768017	0.10225	-7.51116	5.86077e-14	6.60085e-13	Mlig000402.g3	UpinH
8.05012	-1.08196	0.754021	-1.43492	0.151311	0.262512	Mlig000403.g1	0
40.6164	-0.115051	0.28668	-0.401322	0.688183	0.794327	Mlig000403.g10	0
1.21042	-1.76422	2.0292	-0.869417	0.384619	0.531183	Mlig000403.g2	0
42.8539	-0.346286	0.264318	-1.31011	0.190159	0.313709	Mlig000403.g3	0
110.652	-0.641324	0.279313	-2.29607	0.0216716	0.0537567	Mlig000403.g4	0
8.45191	0.432841	0.991967	0.436346	0.662586	0.774744	Mlig000404.g17	0
1.17938	-3.62355	2.23473	-1.62147	0.104917	0.196521	Mlig000404.g18	0
250.997	0.034565	0.125389	0.275662	0.782808	0.862987	Mlig000404.g21	0
350.732	0.122486	0.106606	1.14896	0.250573	0.387786	Mlig000404.g33	0
418.272	0.173394	0.104455	1.66	0.096915	0.184414	Mlig000404.g7	0
246.859	0.0381132	0.144563	0.263644	0.792054	0.869612	Mlig000405.g2	0
138.901	0.218313	0.14813	1.47379	0.140539	0.247725	Mlig000406.g1	0
7.89188	3.03772	3.27596	0.927278	0.353782	0.500139	Mlig000406.g3	0
447.086	0.437342	0.0917978	4.76419	1.89614e-06	1.09627e-05	Mlig000407.g1	UpinA
135.468	-0.0161796	0.173879	-0.0930511	0.925863	0.95677	Mlig000408.g2	0
613.894	-0.248766	0.0894277	-2.78176	0.00540655	0.0162214	Mlig000408.g4	UpinH
115.982	0.0269531	1.41001	0.0191156	0.984749	0.99169	Mlig000408.g6	0
22.0301	2.54334	0.585648	4.34278	1.40689e-05	7.20287e-05	Mlig000409.g13	UpinA
12.9787	-0.502082	0.476145	-1.05447	0.291666	0.434281	Mlig000409.g14	0
2688.89	0.914452	0.113803	8.0354	9.32754e-16	1.16962e-14	Mlig000409.g4	UpinA
3572.99	0.401102	0.0934586	4.29176	1.77261e-05	8.93182e-05	Mlig000409.g6	UpinA
205.96	-0.711826	0.160697	-4.42962	9.43998e-06	4.96201e-05	Mlig000410.g2	UpinH
216.112	-0.49544	0.132315	-3.7444	0.000180826	0.000760592	Mlig000410.g7	UpinH
160.723	0.160488	0.170483	0.941371	0.346515	0.492578	Mlig000411.g2	0
140.773	-0.393287	0.198531	-1.98098	0.0475933	0.103634	Mlig000412.g10	0
468.437	-0.171274	0.121992	-1.40397	0.160327	0.274813	Mlig000412.g11	0
221.361	0.0665484	0.172121	0.386638	0.699024	0.802457	Mlig000412.g16	0
8.26903	0.333392	0.704282	0.473378	0.635943	0.753559	Mlig000412.g17	0
5.61201	3.90138	1.07227	3.63843	0.00027431	0.00111491	Mlig000412.g19	UpinA
16.2938	-1.30283	2.00403	-0.650103	0.515626	0.653009	Mlig000412.g23	0
574.894	-0.02788	0.0860391	-0.324038	0.745909	0.836992	Mlig000412.g7	0
292.091	0.119499	0.155685	0.76757	0.442743	0.586374	Mlig000413.g1	0
368.471	0.205162	0.107799	1.90319	0.0570156	0.120145	Mlig000413.g2	0
270.923	0.208509	0.114362	1.82325	0.0682661	0.139254	Mlig000413.g4	0
21.7876	1.11331	0.432348	2.57503	0.0100231	0.0278076	Mlig000413.g6	UpinA
3.65788	5.40051	2.29417	2.35402	0.0185717	0.0471734	Mlig000414.g1	UpinA
307.73	-0.344015	0.108225	-3.1787	0.00147939	0.00512695	Mlig000414.g10	UpinH
441.617	0.296902	0.118496	2.50559	0.0122248	0.0330256	Mlig000414.g18	UpinA
333.56	0.696831	0.180374	3.86327	0.000111881	0.000489965	Mlig000414.g8	UpinA
15.1304	2.47422	0.86388	2.86408	0.00418218	0.0129359	Mlig000414.g9	UpinA
205.301	0.147121	0.158298	0.929388	0.352688	0.499033	Mlig000415.g4	0
266.801	0.156268	0.111344	1.40347	0.160476	0.275031	Mlig000416.g2	0
12.5347	-0.375788	0.503069	-0.74699	0.45507	0.597984	Mlig000417.g11	0
120.978	-0.419288	0.158632	-2.64315	0.00821383	0.0233708	Mlig000417.g14	UpinH
31.8135	0.325592	0.30564	1.06528	0.28675	0.428847	Mlig000417.g16	0
2.07043	-0.137571	1.46756	-0.0937407	0.925315	0.956429	Mlig000417.g18	0
40.4775	0.198918	0.245701	0.809593	0.418174	0.563801	Mlig000417.g2	0
46.4551	-0.147112	0.256791	-0.572886	0.566722	0.697515	Mlig000417.g24	0
160.09	0.736045	0.440489	1.67097	0.0947268	0.181008	Mlig000417.g25	0
18.3725	-0.701601	0.417546	-1.6803	0.0928992	0.178208	Mlig000417.g26	0
12.6713	-1.00225	0.502403	-1.99491	0.0460526	0.100866	Mlig000417.g27	0
14.5895	-1.71833	0.591261	-2.90621	0.00365832	0.0114883	Mlig000417.g29	UpinH
4.93547	-0.633013	1.24163	-0.509824	0.610175	0.733083	Mlig000417.g3	0
20.8262	0.539121	2.92959	0.184026	0.853993	0.911229	Mlig000417.g30	0
13.2311	-0.456243	0.539604	-0.845514	0.397824	0.544187	Mlig000417.g5	0
9.60133	-0.696749	0.662964	-1.05096	0.293277	0.43617	Mlig000417.g6	0
162.986	-0.356286	0.147472	-2.41597	0.0156935	0.0408403	Mlig000418.g1	UpinH
60.1756	-0.677274	0.258476	-2.62026	0.00878639	0.0247834	Mlig000418.g10	UpinH
23.695	-0.87249	0.385751	-2.2618	0.02371	0.0580245	Mlig000418.g5	0
103.69	0.00884671	0.170594	0.0518584	0.958642	0.976345	Mlig000418.g6	0
19.9055	-0.00944427	0.38492	-0.0245357	0.980425	0.989196	Mlig000418.g9	0
59.7972	0.267795	0.261715	1.02323	0.306198	0.450252	Mlig000419.g7	0
1425.66	-0.269144	0.0947259	-2.84129	0.00449316	0.0137872	Mlig000421.g13	UpinH
958.411	-0.298297	0.124496	-2.39604	0.0165733	0.0428144	Mlig000421.g2	UpinH
214.303	-0.238241	0.204065	-1.16748	0.243018	0.379065	Mlig000421.g7	0
1567.64	-0.607345	0.0924963	-6.56616	5.163e-11	4.70823e-10	Mlig000423.g19	UpinH
2478.61	-0.480166	0.103888	-4.62198	3.80103e-06	2.11252e-05	Mlig000423.g5	UpinH
876.177	-0.52512	0.096933	-5.41735	6.04889e-08	4.17911e-07	Mlig000423.g9	UpinH
78.6021	-0.446339	0.301369	-1.48104	0.138597	0.245036	Mlig000424.g2	0
261.411	0.289713	0.118665	2.44144	0.0146289	0.0384883	Mlig000425.g1	UpinA
7335.95	0.239578	0.0714547	3.35286	0.000799811	0.00294493	Mlig000426.g1	UpinA
544.054	0.275343	0.14262	1.9306	0.053533	0.114082	Mlig000426.g2	0
89.9124	0.192803	0.246442	0.782347	0.434011	0.578369	Mlig000427.g1	0
234.001	0.172419	0.165895	1.03932	0.298654	0.441995	Mlig000427.g2	0
244.959	0.33524	0.150421	2.22868	0.0258355	0.062317	Mlig000428.g1	0
158.78	-0.306745	0.190072	-1.61384	0.106563	0.198965	Mlig000429.g5	0
325.673	0.750813	0.119387	6.28891	3.19708e-10	2.73417e-09	Mlig000430.g4	UpinA
636.772	-0.269584	0.108675	-2.48065	0.0131144	0.0350475	Mlig000431.g13	UpinH
223.75	-0.233637	0.187727	-1.24456	0.213292	0.343016	Mlig000431.g7	0
67.1483	-0.0252242	0.245699	-0.102663	0.91823	0.952021	Mlig000431.g9	0
99.3836	0.0355771	0.192578	0.184741	0.853432	0.910851	Mlig000432.g2	0
178.381	-0.326501	0.133353	-2.44839	0.0143495	0.037852	Mlig000433.g1	UpinH
17.6277	-1.06783	0.487901	-2.18862	0.0286243	0.0679103	Mlig000434.g1	0
142.54	0.10893	0.159193	0.684262	0.49381	0.633508	Mlig000434.g2	0
364.188	0.387259	0.0951121	4.07161	4.66901e-05	0.000219212	Mlig000434.g8	UpinA
74.2349	0.311651	0.307904	1.01217	0.311458	0.455607	Mlig000435.g4	0
432.938	-0.457691	0.192714	-2.37497	0.0175502	0.0449659	Mlig000436.g4	UpinH
256.197	-0.776046	0.10403	-7.45985	8.6624e-14	9.65507e-13	Mlig000437.g1	UpinH
167.376	-0.426827	0.144015	-2.96378	0.00303889	0.00975369	Mlig000437.g3	UpinH
297.949	-0.312032	0.102349	-3.0487	0.00229833	0.0076109	Mlig000437.g4	UpinH
1.20917	-1.79016	1.98609	-0.901347	0.367404	0.51392	Mlig000438.g1	0
45.1772	-0.0643222	0.257221	-0.250065	0.802537	0.876643	Mlig000438.g11	0
138.958	0.426923	0.166195	2.5688	0.0102051	0.0282501	Mlig000438.g13	UpinA
236.361	0.240497	0.323113	0.744312	0.456688	0.599597	Mlig000438.g15	0
43.252	0.431357	1.66528	0.259029	0.795613	0.871923	Mlig000438.g17	0
21.1721	0.473892	0.407718	1.1623	0.245113	0.381502	Mlig000438.g2	0
6.40218	-1.24002	1.18228	-1.04883	0.294254	0.437209	Mlig000438.g20	0
4.40116	0.126898	0.910575	0.139361	0.889165	0.934274	Mlig000438.g21	0
117.708	0.292431	0.335645	0.871251	0.383617	0.53019	Mlig000438.g3	0
718.436	-0.130556	0.165978	-0.786587	0.431523	0.576126	Mlig000438.g5	0
105.2	0.228397	0.209027	1.09267	0.274539	0.415215	Mlig000438.g9	0
176.992	1.66702	0.170084	9.80116	1.11302e-22	2.04608e-21	Mlig000439.g1	UpinA
38.3373	-0.0200297	0.629288	-0.0318291	0.974608	0.985662	Mlig000440.g1	0
810.437	-0.461969	0.0840736	-5.49482	3.9112e-08	2.7569e-07	Mlig000440.g3	UpinH
160.917	-0.31811	0.126149	-2.5217	0.011679	0.0317276	Mlig000440.g7	UpinH
104.602	0.395205	0.33976	1.16319	0.244754	0.381101	Mlig000441.g1	0
204.392	-0.650559	0.195948	-3.32005	0.000900001	0.00327837	Mlig000442.g3	UpinH
260.647	-0.413886	0.187044	-2.21277	0.0269132	0.0644854	Mlig000443.g1	0
203.222	-0.580267	0.131095	-4.42632	9.58531e-06	5.03357e-05	Mlig000443.g4	UpinH
347.989	-0.468199	0.153802	-3.04417	0.00233324	0.00771395	Mlig000443.g5	UpinH
3.83088	-2.66524	1.0046	-2.65303	0.00797728	0.0227934	Mlig000444.g12	UpinH
458.974	0.587437	0.10138	5.79438	6.8573e-09	5.23742e-08	Mlig000444.g2	UpinA
368.034	0.307872	0.119971	2.56622	0.0102813	0.0284266	Mlig000445.g1	UpinA
67.8927	0.0131678	0.348476	0.0377869	0.969858	0.98273	Mlig000446.g4	0
127.708	-0.580773	0.220584	-2.63289	0.00846627	0.0239974	Mlig000447.g1	UpinH
146.139	-0.312269	0.156101	-2.00043	0.0454537	0.0997872	Mlig000447.g5	0
74.1322	-0.556867	0.250833	-2.22007	0.0264139	0.063471	Mlig000448.g1	0
46.7453	-0.422086	0.33967	-1.24264	0.214002	0.343837	Mlig000448.g3	0
101.579	-0.434528	0.166503	-2.60973	0.00906139	0.0254655	Mlig000448.g4	UpinH
529.514	-0.184809	0.0916072	-2.01741	0.0436526	0.096566	Mlig000451.g1	0
579.701	0.116299	0.122292	0.950993	0.341608	0.487528	Mlig000451.g2	0
599.743	-0.044639	0.0813234	-0.548907	0.583069	0.710743	Mlig000451.g4	0
5.90686	1.24088	0.719736	1.72408	0.0846936	0.165575	Mlig000451.g6	0
218.327	0.277577	0.136283	2.03677	0.0416734	0.0928347	Mlig000452.g7	0
592.447	-0.0295362	0.131389	-0.2248	0.822135	0.890272	Mlig000453.g7	0
23.7843	-0.210129	0.338158	-0.621393	0.534341	0.669444	Mlig000454.g2	0
288.048	-0.468907	0.169707	-2.76304	0.00572659	0.0170557	Mlig000455.g1	UpinH
5.9933	-0.940572	0.72293	-1.30106	0.19324	0.317795	Mlig000455.g12	0
29.6209	-0.747639	0.457607	-1.6338	0.1023	0.192487	Mlig000455.g14	0
117.319	0.236204	0.208925	1.13057	0.258238	0.396604	Mlig000455.g8	0
78.8978	0.166375	0.29908	0.556291	0.578012	0.706803	Mlig000456.g1	0
269.345	-0.0420232	0.141588	-0.296799	0.76662	0.850978	Mlig000456.g3	0
141.429	-0.103835	0.1589	-0.653462	0.513458	0.651075	Mlig000457.g1	0
82.8458	-1.65343	0.208567	-7.92754	2.23521e-15	2.7398e-14	Mlig000458.g10	UpinH
120.989	-1.46776	0.257308	-5.70431	1.16814e-08	8.71485e-08	Mlig000458.g15	UpinH
36.8381	-1.98704	0.323365	-6.14489	8.00199e-10	6.6162e-09	Mlig000458.g20	UpinH
519.47	0.0989384	0.0905264	1.09292	0.274427	0.415095	Mlig000459.g1	0
416.282	0.277285	0.1148	2.41536	0.0157196	0.0408939	Mlig000459.g2	UpinA
3.04588	-1.26452	1.08635	-1.164	0.244424	0.38069	Mlig000459.g5	0
2.30127	0.871845	1.18966	0.732855	0.463647	0.606141	Mlig000459.g6	0
51.5891	0.682106	0.230282	2.96205	0.00305597	0.00980016	Mlig000460.g4	UpinA
52.772	0.339966	0.254082	1.33802	0.180891	0.301761	Mlig000460.g5	0
71.8567	0.802825	0.222715	3.60471	0.000312497	0.00125566	Mlig000460.g7	UpinA
46.1976	-0.479238	0.279515	-1.71454	0.0864301	0.168266	Mlig000461.g1	0
61.9398	-0.323376	0.215676	-1.49936	0.133781	0.238206	Mlig000461.g3	0
51.0863	0.0547819	0.335282	0.163391	0.870211	0.922118	Mlig000461.g5	0
541.268	0.218556	0.0835675	2.61533	0.00891422	0.025095	Mlig000462.g5	UpinA
2422.01	0.0669895	0.0569912	1.17544	0.23982	0.375229	Mlig000463.g2	0
292.393	0.331786	0.133876	2.4783	0.013201	0.0352427	Mlig000463.g4	UpinA
646.69	-0.309934	0.116883	-2.65165	0.00800991	0.0228734	Mlig000463.g5	UpinH
105.246	0.0397407	0.256884	0.154703	0.877055	0.926533	Mlig000464.g4	0
228.98	0.414022	0.144893	2.85744	0.00427072	0.0131832	Mlig000465.g11	UpinA
154.463	0.314302	0.177678	1.76894	0.0769043	0.153064	Mlig000465.g5	0
196.759	-0.825319	0.127215	-6.48757	8.72289e-11	7.81994e-10	Mlig000466.g1	UpinH
852.598	-0.787647	0.129058	-6.10306	1.04054e-09	8.50983e-09	Mlig000467.g5	UpinH
333.608	-0.808749	0.135104	-5.98611	2.1492e-09	1.71135e-08	Mlig000467.g7	UpinH
385.479	0.588788	0.103946	5.66436	1.47572e-08	1.09014e-07	Mlig000468.g1	UpinA
294.663	0.886813	0.168577	5.26058	1.43603e-07	9.51084e-07	Mlig000468.g2	UpinA
310.665	0.245332	0.115678	2.12081	0.0339376	0.0782601	Mlig000469.g6	0
177.324	0.677055	0.173147	3.9103	9.21831e-05	0.000409834	Mlig000470.g1	UpinA
286.684	0.878024	0.12948	6.78115	1.19223e-11	1.13914e-10	Mlig000470.g9	UpinA
25.763	1.12223	0.421715	2.6611	0.00778854	0.0223441	Mlig000471.g1	UpinA
418.467	0.748875	0.145848	5.13461	2.82722e-07	1.80908e-06	Mlig000471.g2	UpinA
557.037	-0.585304	0.132551	-4.41568	1.00692e-05	5.26586e-05	Mlig000471.g3	UpinH
600.074	-0.67652	0.0879172	-7.69497	1.41527e-14	1.65649e-13	Mlig000472.g1	UpinH
604.363	-0.599413	0.0961998	-6.23091	4.6372e-10	3.91546e-09	Mlig000472.g16	UpinH
441.431	-0.293855	0.112763	-2.60595	0.00916196	0.0256972	Mlig000472.g2	UpinH
89.683	7.56566	0.744468	10.1625	2.91494e-24	5.82863e-23	Mlig000473.g1	UpinA
213.926	0.36693	0.13812	2.65661	0.00789301	0.0225956	Mlig000474.g4	UpinA
251.581	0.350362	0.154702	2.26476	0.0235276	0.0576496	Mlig000475.g16	0
289.81	0.547593	0.140019	3.91085	9.197e-05	0.000408954	Mlig000475.g6	UpinA
592.695	0.00950162	0.0908655	0.104568	0.916719	0.951201	Mlig000476.g1	0
934.568	-0.0816567	0.0750096	-1.08862	0.276323	0.417233	Mlig000476.g5	0
5.58142	-1.25166	0.866223	-1.44496	0.148469	0.258625	Mlig000477.g1	0
223.576	-0.380684	0.170438	-2.23356	0.0255118	0.0616737	Mlig000477.g2	0
249.208	-0.123855	0.144281	-0.858424	0.390658	0.537149	Mlig000477.g9	0
1.76901	4.36657	2.64059	1.65364	0.0982012	0.186397	Mlig000478.g10	0
53.7935	-1.10108	0.226839	-4.85401	1.20991e-06	7.16535e-06	Mlig000478.g3	UpinH
4.26072	-2.78403	1.10452	-2.52058	0.0117161	0.0318137	Mlig000478.g6	UpinH
7.78993	-0.901441	0.712366	-1.26542	0.205721	0.333679	Mlig000478.g9	0
113.45	-0.0320308	0.197771	-0.161959	0.871338	0.922838	Mlig000479.g13	0
333.435	0.334949	0.100783	3.32346	0.000889086	0.00324207	Mlig000480.g2	UpinA
61.1274	0.579388	0.310699	1.86479	0.0622113	0.129065	Mlig000480.g4	0
622.563	0.201733	0.146786	1.37434	0.169337	0.286754	Mlig000481.g1	0
275.218	-0.541877	0.169988	-3.18774	0.00143388	0.00498416	Mlig000482.g1	UpinH
407.451	-0.652985	0.143575	-4.54804	5.4147e-06	2.94623e-05	Mlig000482.g14	UpinH
98.5299	-0.536173	0.238744	-2.24581	0.0247163	0.0600962	Mlig000482.g2	0
117.047	-0.593714	0.170958	-3.47286	0.000514946	0.00197735	Mlig000482.g4	UpinH
266.574	0.439898	0.166421	2.64329	0.00821047	0.0233639	Mlig000483.g11	UpinA
206.457	0.0951962	0.126763	0.750978	0.452666	0.595674	Mlig000483.g4	0
553.186	-0.313458	0.113934	-2.75122	0.0059373	0.0176171	Mlig000484.g1	UpinH
632.488	-0.285093	0.183186	-1.5563	0.119637	0.218263	Mlig000484.g3	0
47.8062	-0.312179	0.262761	-1.18807	0.234805	0.369301	Mlig000485.g5	0
1.86011	-0.38276	1.35179	-0.28315	0.777062	0.85898	Mlig000485.g7	0
2.14955	0.711017	1.3077	0.543716	0.586637	0.713626	Mlig000485.g8	0
3.27029	-1.20305	1.13314	-1.06169	0.288376	0.430626	Mlig000486.g3	0
526.048	-0.0154125	0.076996	-0.200173	0.841345	0.903153	Mlig000486.g4	0
695.054	-0.910926	0.123559	-7.37239	1.67596e-13	1.82926e-12	Mlig000487.g1	UpinH
779.745	-0.616019	0.16428	-3.7498	0.000176973	0.000745847	Mlig000487.g3	UpinH
352.01	-0.133642	0.113366	-1.17885	0.238456	0.373604	Mlig000488.g4	0
412.914	-0.0145317	0.13975	-0.103983	0.917182	0.951381	Mlig000488.g7	0
163.995	1.79229	1.81949	0.985051	0.324599	0.469715	Mlig000489.g1	0
380.658	1.08008	0.131182	8.23349	1.81841e-16	2.38058e-15	Mlig000490.g2	UpinA
4.96481	-0.144006	0.799571	-0.180105	0.85707	0.913308	Mlig000490.g6	0
11.1627	-0.646269	0.567421	-1.13896	0.25472	0.392597	Mlig000490.g7	0
17.4665	-0.197793	0.40982	-0.482634	0.629356	0.748631	Mlig000491.g3	0
303.232	-0.193857	0.142434	-1.36103	0.173504	0.292043	Mlig000491.g5	0
52.7905	0.240853	0.225117	1.0699	0.284665	0.42653	Mlig000493.g1	0
682.202	0.707184	0.0886824	7.97434	1.53198e-15	1.89574e-14	Mlig000493.g11	UpinA
287.749	0.886296	0.132883	6.66973	2.5627e-11	2.38939e-10	Mlig000493.g2	UpinA
297.028	0.878413	0.106542	8.24476	1.65491e-16	2.17447e-15	Mlig000493.g3	UpinA
2.3127	1.09944	2.85761	0.384743	0.700428	0.803419	Mlig000493.g5	0
373.399	1.01681	0.104691	9.71243	2.66886e-22	4.8237e-21	Mlig000494.g1	UpinA
226.605	0.942299	0.118067	7.98107	1.45065e-15	1.79687e-14	Mlig000495.g1	UpinA
232.176	0.651355	0.140485	4.63647	3.54403e-06	1.97874e-05	Mlig000495.g2	UpinA
171.542	0.990877	0.136044	7.2835	3.25274e-13	3.46972e-12	Mlig000495.g4	UpinA
452.022	0.309746	0.0999516	3.09896	0.00194201	0.00654095	Mlig000496.g3	UpinA
281.092	8.22081	0.522996	15.7187	1.12597e-55	6.21422e-54	Mlig000497.g10	UpinA
152.092	10.78	1.03038	10.4622	1.2887e-25	2.73923e-24	Mlig000497.g2	UpinA
139.892	9.93504	1.04161	9.53815	1.45398e-21	2.53123e-20	Mlig000497.g4	UpinA
7.06329	-0.679512	0.715845	-0.949244	0.342496	0.488444	Mlig000497.g5	0
3.98267	-0.67888	0.901636	-0.752942	0.451484	0.594737	Mlig000497.g6	0
6.88959	2.64097	1.23855	2.13231	0.0329812	0.0764743	Mlig000497.g7	0
2332.06	0.204886	0.104394	1.96263	0.0496896	0.107333	Mlig000498.g1	0
2463.97	0.205873	0.0891247	2.30994	0.0208913	0.0521046	Mlig000498.g2	0
1746.59	0.166544	0.0726267	2.29315	0.0218395	0.0540961	Mlig000498.g3	0
13.0171	-0.817916	0.574951	-1.42258	0.154857	0.267414	Mlig000498.g4	0
442.62	1.26663	0.153216	8.26694	1.37437e-16	1.81633e-15	Mlig000499.g3	UpinA
58.0681	-0.247465	0.220416	-1.12272	0.261558	0.40037	Mlig000500.g2	0
95.8146	-0.364671	0.226868	-1.60741	0.107964	0.201076	Mlig000501.g1	0
38.5765	0.108997	0.261005	0.417606	0.676235	0.785405	Mlig000502.g1	0
188.099	0.302876	0.137543	2.20205	0.0276618	0.0659807	Mlig000502.g5	0
101.5	0.101482	0.196169	0.517319	0.604933	0.728823	Mlig000503.g11	0
178.491	0.125693	0.177786	0.706989	0.479573	0.620952	Mlig000505.g2	0
250.006	-0.0780348	0.133698	-0.583665	0.559445	0.691234	Mlig000505.g3	0
310.177	0.791256	0.154554	5.1196	3.06192e-07	1.95178e-06	Mlig000506.g4	UpinA
607.965	-0.440221	0.108949	-4.04061	5.33123e-05	0.00024789	Mlig000507.g1	UpinH
1801.17	0.423718	0.100952	4.19723	2.702e-05	0.000132139	Mlig000508.g1	UpinA
2468.17	0.360735	0.0653547	5.51966	3.39662e-08	2.4084e-07	Mlig000508.g11	UpinA
2017.72	0.331739	0.094606	3.50654	0.000453981	0.00176451	Mlig000508.g12	UpinA
3.11328	-1.16734	1.14275	-1.02152	0.307008	0.451114	Mlig000508.g9	0
196.579	9.7037	1.01928	9.52014	1.72948e-21	3.00319e-20	Mlig000509.g1	UpinA
75.0646	8.30959	1.09432	7.59335	3.11731e-14	3.56757e-13	Mlig000509.g3	UpinA
239.556	11.4342	1.03026	11.0983	1.27878e-28	3.13644e-27	Mlig000509.g5	UpinA
76.0224	7.74434	0.856328	9.04366	1.51516e-19	2.351e-18	Mlig000509.g6	UpinA
46.4634	-1.13423	0.599679	-1.89139	0.0585717	0.122808	Mlig000510.g1	0
235.27	0.385993	0.189564	2.03622	0.0417287	0.092944	Mlig000510.g15	0
296.196	0.358495	0.116824	3.06867	0.00215013	0.00716526	Mlig000511.g10	UpinA
13.6552	-0.650471	0.48874	-1.33091	0.183218	0.304738	Mlig000511.g12	0
450.542	0.150369	0.117531	1.2794	0.200756	0.327527	Mlig000511.g18	0
29.0349	-0.480037	0.407268	-1.17868	0.238528	0.37368	Mlig000511.g3	0
599.136	0.192473	0.0808039	2.38198	0.0172201	0.044239	Mlig000511.g5	UpinA
240.959	0.279581	0.143349	1.95035	0.0511346	0.109868	Mlig000511.g7	0
435.873	0.264357	0.0986521	2.67969	0.00736901	0.0212842	Mlig000511.g9	UpinA
505.488	0.405468	0.0872844	4.64536	3.39476e-06	1.90091e-05	Mlig000512.g2	UpinA
282.627	0.14041	0.134045	1.04749	0.294875	0.437829	Mlig000513.g1	0
26.3485	-0.442794	0.346879	-1.27651	0.201775	0.328821	Mlig000513.g3	0
17223.6	0.00976382	0.0372929	0.261815	0.793464	0.870487	Mlig000514.g1	0
67.5232	0.239143	0.240974	0.992403	0.321001	0.465949	Mlig000515.g2	0
212.208	1.21152	0.151739	7.98424	1.41396e-15	1.75257e-14	Mlig000516.g1	UpinA
194.065	1.23511	0.139645	8.84459	9.18635e-19	1.3692e-17	Mlig000516.g2	UpinA
1381.38	-0.208797	0.097597	-2.13938	0.0324051	0.0753507	Mlig000517.g1	0
238.071	0.222486	0.11733	1.89624	0.0579285	0.121723	Mlig000518.g8	0
329.225	0.125187	0.101443	1.23406	0.217179	0.347716	Mlig000519.g2	0
94.0324	0.633315	0.178189	3.55417	0.000379175	0.00149712	Mlig000520.g14	UpinA
123.606	0.732024	0.163638	4.47343	7.69739e-06	4.09874e-05	Mlig000520.g15	UpinA
21.0913	-0.918447	0.369276	-2.48716	0.0128768	0.034502	Mlig000520.g20	UpinH
160.852	-0.170751	0.162531	-1.05058	0.293454	0.436343	Mlig000520.g8	0
181.468	0.309883	0.201261	1.53971	0.123632	0.223942	Mlig000521.g1	0
200.835	-0.0388849	0.204395	-0.190244	0.849118	0.908156	Mlig000521.g2	0
24.9004	-1.06792	0.362246	-2.94804	0.00319793	0.0102023	Mlig000521.g3	UpinH
19.9667	-0.906484	0.435845	-2.07983	0.037541	0.0851085	Mlig000522.g1	0
246.385	-0.839588	0.157662	-5.32525	1.00813e-07	6.80815e-07	Mlig000522.g6	UpinH
224.226	-0.966221	0.178437	-5.41493	6.13136e-08	4.2322e-07	Mlig000522.g7	UpinH
923.414	-0.222678	0.0761977	-2.92238	0.00347369	0.01098	Mlig000523.g12	UpinH
887.564	-0.244476	0.108782	-2.24739	0.0246154	0.0598955	Mlig000523.g26	0
1099.11	-0.362385	0.0789727	-4.58874	4.45932e-06	2.453e-05	Mlig000524.g1	UpinH
812.432	-0.268656	0.0695068	-3.86517	0.000111011	0.000486608	Mlig000524.g5	UpinH
350.692	-0.29571	0.0949222	-3.11529	0.00183766	0.00622631	Mlig000524.g6	UpinH
977.957	0.240558	0.104728	2.29697	0.0216204	0.0536554	Mlig000525.g1	0
471.666	0.1024	0.140836	0.72709	0.467171	0.609329	Mlig000526.g1	0
672.913	-0.169952	0.100518	-1.69077	0.0908814	0.175173	Mlig000526.g5	0
40.7748	0.111091	0.281483	0.394664	0.693091	0.797849	Mlig000527.g1	0
36.7138	0.0427369	0.37005	0.115489	0.908057	0.946077	Mlig000528.g10	0
858.617	-0.526759	0.119654	-4.40236	1.07081e-05	5.58021e-05	Mlig000528.g2	UpinH
102.6	-2.58955	2.30883	-1.12158	0.262039	0.400916	Mlig000528.g4	0
212.125	-0.109886	0.15012	-0.731986	0.464177	0.606603	Mlig000528.g9	0
187.688	-0.51951	0.136548	-3.80459	0.000142041	0.000609417	Mlig000529.g2	UpinH
294.487	0.041646	0.102625	0.405806	0.684885	0.79182	Mlig000530.g2	0
789.421	0.158711	0.0775397	2.04683	0.0406748	0.0909764	Mlig000531.g1	0
72.8684	0.0503706	1.10301	0.0456663	0.963576	0.978929	Mlig000532.g1	0
36.0292	0.221105	0.429486	0.514812	0.606684	0.7303	Mlig000532.g3	0
36.9209	0.501615	0.303579	1.65234	0.0984654	0.186818	Mlig000532.g4	0
33.9775	2.10032	0.914041	2.29784	0.0215707	0.0535471	Mlig000532.g5	0
194.082	0.201742	0.132508	1.52248	0.127888	0.229858	Mlig000532.g6	0
10.5413	0.780279	0.818839	0.95291	0.340636	0.486538	Mlig000532.g8	0
6.66347	-1.0679	0.683331	-1.56278	0.118105	0.216016	Mlig000533.g1	0
40.023	-0.432902	0.315535	-1.37196	0.170075	0.287669	Mlig000533.g2	0
4.4819	-0.910146	1.07997	-0.842748	0.399369	0.545566	Mlig000533.g4	0
151.623	-0.282778	0.169912	-1.66426	0.0960608	0.18305	Mlig000533.g6	0
937.032	-0.280088	0.0897991	-3.11905	0.00181435	0.00615452	Mlig000533.g8	UpinH
35.9166	0.796117	0.359573	2.21406	0.0268247	0.0643081	Mlig000534.g1	0
81.9253	0.524297	0.270949	1.93504	0.0529854	0.113129	Mlig000534.g2	0
25.8764	-1.16063	0.372504	-3.11575	0.00183477	0.00621706	Mlig000534.g5	UpinH
45.8341	0.441459	0.341975	1.29091	0.196735	0.322408	Mlig000534.g6	0
144.231	2.43911	0.18527	13.1652	1.39257e-39	5.0387e-38	Mlig000535.g1	UpinA
408.132	0.47129	0.113379	4.15675	3.22801e-05	0.000155886	Mlig000535.g10	UpinA
10.3698	-0.410605	0.530552	-0.773921	0.438977	0.582968	Mlig000535.g11	0
20.2597	0.916929	0.389437	2.3545	0.0185478	0.0471205	Mlig000535.g15	UpinA
113.798	0.213921	0.261386	0.818408	0.413124	0.558986	Mlig000535.g3	0
377.029	0.575881	0.0993189	5.79831	6.69876e-09	5.11945e-08	Mlig000535.g4	UpinA
217.368	2.41579	0.155994	15.4864	4.28733e-54	2.28406e-52	Mlig000535.g6	UpinA
175.54	1.95037	0.146446	13.318	1.81882e-40	6.7465e-39	Mlig000535.g9	UpinA
1242.86	0.110503	0.0666973	1.65679	0.097562	0.185382	Mlig000536.g1	0
90.216	-0.709306	0.18455	-3.84343	0.000121326	0.000527438	Mlig000536.g10	UpinH
28.7809	2.28941	0.521527	4.38982	1.13444e-05	5.89103e-05	Mlig000536.g11	UpinA
20.1069	-0.683706	0.429224	-1.59289	0.111185	0.205854	Mlig000536.g12	0
9.24858	0.0706686	0.832477	0.0848895	0.932349	0.960826	Mlig000536.g15	0
33.2095	-1.20153	0.335423	-3.58212	0.000340815	0.00135893	Mlig000536.g16	UpinH
1004.72	0.106681	0.0652149	1.63583	0.101875	0.191907	Mlig000536.g2	0
870.193	0.0870156	0.0745938	1.16653	0.243402	0.379491	Mlig000536.g3	0
1788.25	0.0833179	0.0997445	0.835313	0.403542	0.549629	Mlig000536.g5	0
1085.88	0.0218615	0.0834807	0.261875	0.793418	0.870462	Mlig000536.g6	0
617.081	-0.525607	0.0964633	-5.44878	5.0716e-08	3.53246e-07	Mlig000537.g11	UpinH
538.673	-0.23043	0.0964846	-2.38825	0.0169287	0.0435946	Mlig000537.g14	UpinH
212.405	-0.752525	0.14234	-5.28681	1.24466e-07	8.30184e-07	Mlig000537.g8	UpinH
36.5531	-1.12177	0.293994	-3.81561	0.000135847	0.000584781	Mlig000537.g9	UpinH
307.71	-0.398036	0.132174	-3.01145	0.00260004	0.00849301	Mlig000538.g3	UpinH
342.549	-0.298683	0.104055	-2.87044	0.00409906	0.0127065	Mlig000539.g10	UpinH
75.028	0.0361249	0.243728	0.148218	0.88217	0.930108	Mlig000539.g4	0
160.039	-0.160624	0.175618	-0.91462	0.360391	0.506857	Mlig000539.g7	0
138.185	-0.63718	0.229129	-2.78088	0.00542118	0.0162568	Mlig000540.g3	UpinH
98.4997	0.263965	0.2439	1.08227	0.279135	0.420272	Mlig000540.g4	0
166.117	0.305937	0.136719	2.2377	0.0252409	0.0611544	Mlig000541.g1	0
289.163	0.0485025	0.109529	0.44283	0.657889	0.771253	Mlig000541.g5	0
52.1386	-1.31926	2.32278	-0.567966	0.570058	0.700229	Mlig000541.g7	0
1241.08	0.629384	0.0903049	6.96954	3.17975e-12	3.16896e-11	Mlig000542.g1	UpinA
6.10672	0.105144	0.696967	0.150859	0.880087	0.928705	Mlig000542.g10	0
5.18605	0.475856	0.839585	0.566775	0.570867	0.700846	Mlig000542.g8	0
239.855	-0.705825	0.13053	-5.40738	6.39549e-08	4.40562e-07	Mlig000543.g1	UpinH
54.8846	-0.905246	0.279601	-3.23763	0.00120527	0.00426801	Mlig000543.g12	UpinH
3.56084	3.18029	1.20217	2.64546	0.00815802	0.0232357	Mlig000543.g18	UpinA
4.86245	-1.39018	0.958295	-1.45068	0.146869	0.256454	Mlig000543.g19	0
194.791	-0.574209	0.260437	-2.20479	0.0274691	0.0655918	Mlig000543.g2	0
59.0371	-0.174391	0.259216	-0.672763	0.501098	0.640009	Mlig000543.g20	0
74.8032	-0.410595	0.412445	-0.995515	0.319486	0.464298	Mlig000543.g4	0
96.9	0.106164	0.200323	0.529964	0.596137	0.721577	Mlig000544.g2	0
2.65162	2.18582	1.29594	1.68667	0.0916662	0.176346	Mlig000544.g4	0
112.522	0.420609	0.543855	0.773384	0.439295	0.583256	Mlig000545.g11	0
160.822	0.985312	1.21833	0.80874	0.418665	0.564233	Mlig000545.g19	0
35.192	0.55777	0.510376	1.09286	0.274455	0.415121	Mlig000545.g3	0
231.446	0.648681	0.120167	5.39815	6.7332e-08	4.62429e-07	Mlig000545.g4	UpinA
256.865	0.286495	0.130589	2.19388	0.0282444	0.0671276	Mlig000546.g1	0
312.601	0.4736	0.135375	3.49842	0.000468025	0.00181356	Mlig000547.g4	UpinA
215.221	0.207816	0.131923	1.57528	0.115191	0.211773	Mlig000548.g2	0
146.226	0.345318	0.167451	2.0622	0.0391886	0.0881924	Mlig000549.g1	0
927.903	0.0141614	0.0983849	0.143939	0.885549	0.931984	Mlig000549.g5	0
15.9123	0.415233	0.403807	1.0283	0.303811	0.447728	Mlig000550.g5	0
26.1053	1.50251	0.356627	4.21313	2.51861e-05	0.000123911	Mlig000550.g7	UpinA
1.73196	-1.68658	1.50478	-1.12082	0.262365	0.401264	Mlig000551.g2	0
31.5542	-0.630601	0.368973	-1.70907	0.0874376	0.169827	Mlig000551.g3	0
822.379	-0.576252	0.080959	-7.11782	1.09645e-12	1.12939e-11	Mlig000552.g1	UpinH
236.332	-0.632946	0.120641	-5.2465	1.55014e-07	1.02261e-06	Mlig000553.g1	UpinH
208.819	-0.247108	0.11944	-2.06889	0.038556	0.0870189	Mlig000554.g1	0
429.687	0.159524	0.0901887	1.76879	0.0769296	0.15311	Mlig000554.g2	0
71.765	-0.337853	0.226919	-1.48887	0.136521	0.242141	Mlig000555.g2	0
41.8134	-1.09796	1.57324	-0.697894	0.485244	0.625955	Mlig000556.g20	0
372.898	0.244756	0.105509	2.31976	0.0203537	0.0509784	Mlig000556.g9	0
176.66	0.180313	0.126205	1.42874	0.15308	0.264993	Mlig000557.g3	0
76.5375	-1.38734	0.317885	-4.3643	1.2753e-05	6.57349e-05	Mlig000558.g1	UpinH
38.3421	-0.750447	0.258018	-2.9085	0.00363165	0.0114164	Mlig000558.g2	UpinH
41.2426	-1.99087	0.784686	-2.53715	0.0111758	0.030546	Mlig000558.g4	UpinH
21.115	-0.883652	0.41853	-2.11132	0.0347446	0.0797932	Mlig000558.g5	0
170.878	0.00220054	0.170344	0.0129183	0.989693	0.994386	Mlig000559.g1	0
16.0025	0.433952	3.2361	0.134097	NA	NA	Mlig000559.g10	0
373.412	0.294987	0.096769	3.04837	0.00230089	0.00761771	Mlig000559.g15	UpinA
170.522	-0.0919644	0.142651	-0.644681	0.519134	0.656314	Mlig000560.g1	0
95.381	0.072782	0.173723	0.418953	0.67525	0.784588	Mlig000561.g1	0
6.95414	-0.00269966	0.748614	-0.00360621	0.997123	0.998357	Mlig000561.g4	0
456.609	0.545845	0.11783	4.63249	3.61295e-06	2.01423e-05	Mlig000562.g4	UpinA
194.93	-0.236016	0.212563	-1.11034	0.266853	0.406212	Mlig000563.g1	0
472.414	-0.327281	0.0832931	-3.92927	8.52031e-05	0.000381121	Mlig000563.g5	UpinH
1.73442	-0.212476	1.39664	-0.152134	0.879081	0.927928	Mlig000563.g7	0
141.226	-0.636248	0.214984	-2.95952	0.00308122	0.00987399	Mlig000564.g4	UpinH
78.6759	0.302108	0.181734	1.66236	0.0964398	0.183647	Mlig000565.g1	0
66.103	0.151237	0.237148	0.637732	0.523648	0.660113	Mlig000565.g3	0
20.7213	-0.686176	0.466557	-1.47072	0.141366	0.24885	Mlig000565.g5	0
876.042	-0.224579	0.0926	-2.42526	0.0152975	0.0399742	Mlig000566.g1	UpinH
4.24925	2.45739	2.63593	0.932267	NA	NA	Mlig000566.g7	0
510.888	-0.279888	0.0970188	-2.88488	0.0039156	0.0122011	Mlig000567.g5	UpinH
99.4678	0.438512	0.174793	2.50874	0.0121162	0.0327582	Mlig000568.g1	UpinA
21.2743	-0.464203	0.349408	-1.32854	0.183999	0.305761	Mlig000569.g1	0
7.56106	0.303838	1.48822	0.204162	0.838227	0.901121	Mlig000569.g12	0
37.7453	0.0509194	0.821269	0.0620009	0.950562	0.971299	Mlig000569.g16	0
1.33453	0.781463	2.44512	0.319601	0.749271	0.838985	Mlig000569.g17	0
8.78023	0.554998	0.5513	1.00671	0.314075	0.458615	Mlig000569.g19	0
25.2304	0.145121	0.396393	0.366104	0.714287	0.813819	Mlig000569.g21	0
6.56106	-1.97749	0.931483	-2.12295	0.0337582	0.0779228	Mlig000569.g22	0
30.8407	-0.143296	0.350293	-0.409074	0.682485	0.789944	Mlig000569.g24	0
8.52449	-0.100572	0.919297	-0.109401	0.912884	0.949095	Mlig000570.g1	0
664.963	0.0851189	0.0989674	0.86007	0.38975	0.536302	Mlig000570.g12	0
1.64683	0.441118	1.63105	0.27045	0.786814	0.865856	Mlig000570.g6	0
26.9943	-1.93044	0.452266	-4.26838	1.96893e-05	9.84127e-05	Mlig000570.g7	UpinH
51.8515	-0.722599	0.22116	-3.26732	0.00108571	0.00387933	Mlig000570.g8	UpinH
316.866	-0.25143	0.160414	-1.56738	0.117027	0.214394	Mlig000571.g1	0
77.3256	-1.55986	1.11068	-1.40442	0.160194	0.274629	Mlig000572.g1	0
171.138	-0.129313	0.135741	-0.952643	0.340771	0.486675	Mlig000572.g2	0
1084.12	-0.657179	0.121665	-5.40155	6.60674e-08	4.54325e-07	Mlig000572.g3	UpinH
734.595	-0.415389	0.0914101	-4.54423	5.51362e-06	2.99744e-05	Mlig000572.g5	UpinH
71.4098	-0.465445	0.329828	-1.41117	0.158193	0.27192	Mlig000573.g18	0
524.581	1.47698	0.146202	10.1023	5.39718e-24	1.06338e-22	Mlig000574.g1	UpinA
299.894	0.606691	0.130299	4.65614	3.22196e-06	1.80913e-05	Mlig000575.g1	UpinA
226.82	0.856935	0.122116	7.0174	2.26039e-12	2.28021e-11	Mlig000575.g2	UpinA
275.644	0.617487	0.12488	4.94466	7.62779e-07	4.63596e-06	Mlig000575.g3	UpinA
468.827	-0.204029	0.0921964	-2.21298	0.0268989	0.0644614	Mlig000575.g9	0
829.324	-0.153416	0.123692	-1.2403	0.214863	0.344823	Mlig000576.g1	0
69.9287	0.197669	0.203286	0.972371	0.330866	0.47631	Mlig000577.g1	0
289.747	0.652383	0.115292	5.65852	1.52684e-08	1.12647e-07	Mlig000577.g2	UpinA
204.868	0.430699	0.152694	2.82066	0.00479245	0.0146025	Mlig000578.g12	UpinA
40.5016	-0.121505	0.2799	-0.434101	0.664215	0.775985	Mlig000578.g3	0
18.5909	-1.09304	0.478612	-2.28378	0.0223846	0.0552574	Mlig000578.g4	0
641.204	0.651207	0.074986	8.68438	3.80798e-18	5.47917e-17	Mlig000579.g15	UpinA
5.67075	0.632388	0.756171	0.836302	0.402985	0.54907	Mlig000579.g19	0
4.44715	-0.447463	0.9691	-0.461731	0.644274	0.760663	Mlig000579.g20	0
436.776	0.718408	0.102804	6.98814	2.78564e-12	2.79173e-11	Mlig000579.g9	UpinA
121.311	-1.70292	0.245371	-6.9402	3.91548e-12	3.88112e-11	Mlig000580.g7	UpinH
134.284	0.317105	0.175198	1.80998	0.0702994	0.142514	Mlig000581.g3	0
284.796	0.303623	0.132093	2.29855	0.0215307	0.0534649	Mlig000581.g4	0
2.13472	-4.479	1.96344	-2.2812	0.0225367	0.05558	Mlig000581.g8	0
6.00152	-1.55254	0.759719	-2.04357	0.0409959	0.0915858	Mlig000581.g9	0
677.476	0.346897	0.0774395	4.47959	7.47877e-06	3.99023e-05	Mlig000582.g11	UpinA
666.408	0.0511037	0.0802618	0.636713	0.524312	0.66063	Mlig000582.g7	0
495.364	-2.28087	0.106817	-21.3531	3.64568e-101	4.84527e-99	Mlig000583.g11	UpinH
1382.72	-0.0517721	0.0916354	-0.564979	0.572088	0.701863	Mlig000583.g12	0
114.389	0.308375	0.263094	1.17211	0.241153	0.376765	Mlig000583.g2	0
459.432	-2.58095	0.19417	-13.2922	2.56745e-40	9.47198e-39	Mlig000583.g6	UpinH
10.5678	0.651172	1.11596	0.583509	0.559551	0.691319	Mlig000584.g1	0
2.87739	-0.178201	2.81273	-0.0633552	0.949484	0.970658	Mlig000584.g2	0
7.3749	-0.247172	1.78672	-0.138338	0.889973	0.934718	Mlig000584.g3	0
36.4453	-0.48989	0.611687	-0.800884	0.423199	0.568355	Mlig000584.g5	0
13.8154	1.20341	3.23939	0.371493	0.710271	0.810888	Mlig000584.g6	0
19.5117	-0.357889	0.486116	-0.736222	0.461596	0.604279	Mlig000585.g13	0
6.70717	-0.960986	0.622397	-1.54401	0.122586	0.222428	Mlig000585.g16	0
145.039	-0.0484513	0.321547	-0.150682	0.880227	0.928814	Mlig000585.g2	0
139.783	0.69651	0.290883	2.39447	0.0166445	0.0429703	Mlig000585.g20	UpinA
503.275	-0.377031	0.105937	-3.559	0.000372265	0.00147207	Mlig000586.g6	UpinH
557.042	-0.14454	0.100885	-1.43273	0.151936	0.263352	Mlig000586.g9	0
1246.99	0.188322	0.0866703	2.17285	0.0297915	0.0702056	Mlig000587.g9	0
4.68595	-5.61289	1.83468	-3.05933	0.00221835	0.00737171	Mlig000588.g2	UpinH
2.92339	-1.86483	1.71688	-1.08617	0.277404	0.418445	Mlig000588.g3	0
1.30236	-0.352308	2.11983	-0.166196	0.868002	0.920758	Mlig000588.g5	0
3.02804	0.595255	2.2779	0.261317	0.793848	0.870732	Mlig000588.g6	0
123.789	1.60014	0.230055	6.9555	3.51315e-12	3.49383e-11	Mlig000589.g1	UpinA
77.5452	-0.579418	0.194458	-2.97965	0.00288576	0.00931147	Mlig000590.g10	UpinH
45.677	0.420834	0.292775	1.4374	0.150604	0.261526	Mlig000590.g14	0
29.2755	-0.173073	0.303597	-0.570075	0.568627	0.699202	Mlig000590.g18	0
2397.66	-0.0587161	0.0701559	-0.836937	0.402628	0.548802	Mlig000591.g1	0
644.563	-0.804667	0.144546	-5.56685	2.59391e-08	1.86523e-07	Mlig000592.g1	UpinH
15.5294	-0.161893	0.509188	-0.317943	0.750528	0.839945	Mlig000592.g10	0
2.06168	4.57173	1.93271	2.36544	0.0180085	0.0459445	Mlig000592.g11	UpinA
624.203	-0.662795	0.13606	-4.87136	1.10835e-06	6.59558e-06	Mlig000592.g13	UpinH
263.564	-0.527081	0.148529	-3.54868	0.000387169	0.00152668	Mlig000592.g3	UpinH
10.4461	-2.64479	0.654513	-4.04085	5.32576e-05	0.000247666	Mlig000592.g9	UpinH
66.5695	-0.0258619	0.231574	-0.111679	0.911078	0.94799	Mlig000593.g3	0
41.6527	0.410254	0.261982	1.56596	0.117358	0.214901	Mlig000594.g1	0
14.9076	0.565039	0.510376	1.1071	0.268249	0.407883	Mlig000594.g2	0
52.8025	0.481195	0.240901	1.99748	0.0457728	0.100376	Mlig000594.g4	0
20.5027	0.830358	0.361978	2.29394	0.0217938	0.0540008	Mlig000594.g5	0
117.191	0.807731	0.183175	4.40962	1.03551e-05	5.40525e-05	Mlig000594.g7	UpinA
31.3671	-0.0364304	0.315558	-0.115447	0.90809	0.946096	Mlig000594.g8	0
160.326	-0.818446	0.187213	-4.37174	1.23263e-05	6.3688e-05	Mlig000595.g3	UpinH
142.016	0.0426732	0.175005	0.24384	0.807355	0.879811	Mlig000596.g1	0
29.6711	0.626869	0.314996	1.99009	0.0465813	0.101814	Mlig000596.g3	0
310.656	0.17249	0.118845	1.45139	0.146672	0.256187	Mlig000597.g1	0
266.774	0.329362	0.120007	2.74451	0.00606008	0.0179424	Mlig000597.g4	UpinA
166.709	0.329345	0.166876	1.97359	0.0484288	0.105119	Mlig000597.g5	0
99.3451	0.0914401	0.192151	0.475877	0.634162	0.752218	Mlig000598.g1	0
419.407	-0.076626	0.083994	-0.91228	0.361621	0.50808	Mlig000599.g1	0
285.848	0.0702548	0.1139	0.616811	0.537359	0.672046	Mlig000600.g1	0
207.229	-0.0358417	0.112948	-0.31733	0.750993	0.84014	Mlig000600.g2	0
1.31267	-1.26792	1.67206	-0.758299	0.448272	0.591697	Mlig000600.g3	0
2.06851	0.243471	1.31186	0.185592	0.852765	0.910345	Mlig000600.g5	0
3.23457	1.35467	1.16496	1.16285	0.24489	0.381234	Mlig000600.g6	0
12.0982	-0.935211	3.24089	-0.288567	0.772913	0.855637	Mlig000600.g8	0
5.60001	-0.40979	1.32657	-0.308909	0.75739	0.844609	Mlig000601.g1	0
46.5732	5.28115	0.566076	9.32941	1.06466e-20	1.76795e-19	Mlig000602.g2	UpinA
71.426	8.24433	1.05306	7.82893	4.92036e-15	5.92206e-14	Mlig000602.g5	UpinA
200.068	-0.381536	0.212004	-1.79967	0.0719133	0.145178	Mlig000603.g3	0
443.735	-0.140669	0.0894877	-1.57193	0.115966	0.212891	Mlig000603.g4	0
40.594	-0.676905	0.285823	-2.36826	0.0178717	0.0456435	Mlig000604.g2	UpinH
70.8333	-0.783481	0.247602	-3.16428	0.00155466	0.00535543	Mlig000604.g5	UpinH
15.8719	-1.79225	0.50107	-3.57685	0.000347762	0.00138384	Mlig000605.g13	UpinH
476.561	0.0964786	0.0815024	1.18375	0.236511	0.371387	Mlig000605.g2	0
208.635	0.606276	0.1488	4.07443	4.61273e-05	0.00021684	Mlig000606.g2	UpinA
811.363	4.2347	0.123691	34.2362	6.99448e-257	5.01098e-254	Mlig000607.g14	UpinA
895.983	6.77267	0.200293	33.8138	1.23574e-250	8.29976e-248	Mlig000607.g2	UpinA
1391.81	5.63843	0.136664	41.2575	0	0	Mlig000607.g8	UpinA
174.545	1.05831	0.154584	6.8462	7.58378e-12	7.33551e-11	Mlig000608.g4	UpinA
232.874	0.782797	0.12519	6.25288	4.02962e-10	3.41625e-09	Mlig000608.g5	UpinA
1219.17	0.37732	0.0695682	5.42375	5.83622e-08	4.03811e-07	Mlig000609.g1	UpinA
640.527	0.278567	0.101257	2.75109	0.00593968	0.0176234	Mlig000609.g12	UpinA
471.245	0.0644266	0.108657	0.592937	0.553223	0.685745	Mlig000609.g13	0
883.197	0.283904	0.0709831	3.99961	6.34477e-05	0.000290918	Mlig000609.g14	UpinA
702.609	0.172852	0.0680069	2.54168	0.011032	0.0302155	Mlig000609.g16	UpinA
486.784	0.092034	0.0877403	1.04894	0.294207	0.437156	Mlig000609.g21	0
316.213	-0.16397	0.110924	-1.47822	0.139349	0.246123	Mlig000610.g1	0
376.018	-0.233973	0.0945199	-2.47538	0.0133093	0.035494	Mlig000610.g2	UpinH
405.737	0.176944	0.100758	1.75613	0.0790667	0.156564	Mlig000611.g2	0
4840.43	3.92449	0.0647993	60.5637	0	0	Mlig000612.g1	UpinA
893.684	-0.146415	0.0993794	-1.47329	0.140672	0.247906	Mlig000612.g2	0
1767.22	-1.15179	0.0748261	-15.3929	1.82666e-53	9.57554e-52	Mlig000612.g3	UpinH
124.558	-0.235239	0.180862	-1.30065	0.193378	0.317988	Mlig000613.g13	0
31.6187	-0.801329	0.720437	-1.11228	0.266017	0.405258	Mlig000613.g4	0
897.84	0.124928	0.0908393	1.37526	0.169051	0.286408	Mlig000614.g2	0
992.375	0.30321	0.106417	2.84926	0.00438205	0.0134837	Mlig000614.g6	UpinA
118.79	0.402987	0.179034	2.2509	0.0243919	0.05944	Mlig000615.g11	0
2.84065	1.10439	1.49227	0.740073	0.459256	0.602075	Mlig000615.g3	0
33.8239	-1.35208	0.448355	-3.01564	0.00256441	0.00838902	Mlig000615.g6	UpinH
524.719	-0.653644	0.0960053	-6.80842	9.86785e-12	9.47535e-11	Mlig000616.g2	UpinH
114.851	0.339004	0.158055	2.14484	0.0319654	0.0745396	Mlig000617.g1	0
108.179	-0.0455025	0.195221	-0.233083	0.815697	0.885758	Mlig000617.g2	0
5.67935	-1.00458	0.754442	-1.33156	0.183006	0.304487	Mlig000617.g3	0
48.1629	9.12116	1.05337	8.65903	4.758e-18	6.80448e-17	Mlig000617.g4	UpinA
72.0186	-0.0466871	0.347835	-0.134222	0.893227	0.936932	Mlig000619.g2	0
154.315	0.106129	0.154942	0.684958	0.49337	0.633063	Mlig000620.g1	0
174.264	0.269009	0.138243	1.94592	0.0516647	0.110816	Mlig000620.g7	0
29.2235	-0.937586	0.317382	-2.95413	0.00313552	0.0100293	Mlig000620.g8	UpinH
12.3707	-0.324003	0.477763	-0.678167	0.497666	0.636675	Mlig000620.g9	0
85.9097	-0.531704	0.177205	-3.00051	0.00269528	0.00877056	Mlig000621.g6	UpinH
200.378	-0.117484	0.124263	-0.945445	0.344432	0.490339	Mlig000622.g7	0
53.8716	0.0655285	0.21833	0.300135	0.764074	0.849372	Mlig000622.g9	0
378.197	0.373337	0.14377	2.59678	0.00941029	0.0263074	Mlig000623.g12	UpinA
410.978	0.683498	0.0933704	7.32029	2.47436e-13	2.66832e-12	Mlig000623.g16	UpinA
54.3619	1.08279	0.221509	4.88827	1.01724e-06	6.08999e-06	Mlig000625.g3	UpinA
44.7718	0.850025	0.280724	3.02797	0.002462	0.00809023	Mlig000627.g1	UpinA
3.91393	0.842347	0.929047	0.906679	0.364577	0.511115	Mlig000627.g11	0
11.5585	-1.39645	0.816059	-1.71122	0.0870411	0.169267	Mlig000627.g12	0
7.39054	2.14501	1.02499	2.09272	0.0363741	0.0829509	Mlig000627.g3	0
12.1718	-6.99008	1.11244	-6.28354	3.30939e-10	2.82668e-09	Mlig000627.g9	UpinH
196.473	1.93273	0.269321	7.1763	7.16213e-13	7.47245e-12	Mlig000628.g1	UpinA
392.963	0.10996	0.0925973	1.1875	0.235029	0.369559	Mlig000629.g6	0
36.882	1.37684	0.51116	2.69356	0.00706938	0.0205173	Mlig000630.g10	UpinA
16.1277	-7.39735	3.38562	-2.18493	0.0288936	0.0684363	Mlig000630.g12	0
425.288	0.747664	0.125313	5.96637	2.42585e-09	1.92268e-08	Mlig000630.g13	UpinA
16.0452	3.62828	3.26025	1.11288	0.265758	0.405012	Mlig000630.g14	0
26.1066	0.826075	0.759341	1.08788	0.276646	0.417612	Mlig000631.g10	0
24.9073	-1.4387	0.380857	-3.77753	0.000158394	0.000673394	Mlig000631.g11	UpinH
7.04831	0.283979	0.573723	0.494976	0.620617	0.741708	Mlig000631.g12	0
214.101	-0.863041	0.164203	-5.25595	1.47266e-07	9.74311e-07	Mlig000631.g16	UpinH
166.461	-0.659928	0.151985	-4.34206	1.41156e-05	7.22531e-05	Mlig000631.g5	UpinH
2.38781	-2.37544	1.27513	-1.8629	0.062476	0.12949	Mlig000631.g9	0
645.44	0.0976991	0.0998583	0.978377	0.327888	0.473254	Mlig000632.g5	0
20.1444	-0.446546	0.448463	-0.995725	0.319384	0.464204	Mlig000633.g12	0
40.4693	-0.733066	0.313011	-2.34198	0.0191817	0.0484462	Mlig000633.g15	UpinH
117.5	-0.528491	0.157785	-3.34943	0.000809776	0.00297758	Mlig000633.g18	UpinH
74.029	-0.675831	0.23128	-2.92214	0.0034764	0.0109864	Mlig000633.g2	UpinH
5.97259	-0.00735846	0.810559	-0.00907826	0.992757	0.995961	Mlig000633.g23	0
22.919	-0.111052	0.340404	-0.326235	0.744246	0.835874	Mlig000633.g4	0
1.27291	-0.994555	2.45333	-0.405389	0.685191	0.792089	Mlig000633.g5	0
1173.08	0.0662765	0.0625428	1.0597	0.289282	0.431671	Mlig000634.g1	0
1314.27	-0.541851	0.096368	-5.62273	1.87964e-08	1.37266e-07	Mlig000636.g2	UpinH
3.3549	-1.0773	0.935442	-1.15165	0.249465	0.386524	Mlig000636.g5	0
8.89442	6.67804	1.15789	5.76739	8.05072e-09	6.10614e-08	Mlig000636.g6	UpinA
103.334	0.797244	0.170674	4.67116	2.99501e-06	1.68837e-05	Mlig000637.g3	UpinA
81.0614	1.13592	0.206385	5.50388	3.71512e-08	2.62484e-07	Mlig000637.g5	UpinA
187.057	0.930363	0.140987	6.59891	4.14202e-11	3.80392e-10	Mlig000637.g6	UpinA
162.621	0.436345	0.147771	2.95285	0.00314852	0.0100647	Mlig000638.g8	UpinA
132.338	-0.233226	0.163346	-1.4278	0.153349	0.265386	Mlig000639.g2	0
291.274	-0.387372	0.111798	-3.46491	0.000530402	0.00203089	Mlig000640.g3	UpinH
4.51824	-1.43109	1.48272	-0.965175	0.334457	0.48001	Mlig000640.g5	0
119.026	0.362849	0.197442	1.83775	0.0660995	0.135591	Mlig000641.g2	0
488.111	-0.361308	0.125329	-2.88287	0.00394071	0.0122697	Mlig000643.g3	UpinH
21.7967	7.97177	1.14115	6.98575	2.83331e-12	2.83723e-11	Mlig000644.g12	UpinA
164.54	-1.19595	0.149055	-8.02354	1.02737e-15	1.28526e-14	Mlig000644.g13	UpinH
142.277	-1.1545	0.215151	-5.36602	8.04943e-08	5.48519e-07	Mlig000644.g2	UpinH
42.3864	2.01755	0.422674	4.77331	1.81226e-06	1.05132e-05	Mlig000644.g5	UpinA
216.507	1.55671	0.15096	10.312	6.21793e-25	1.28042e-23	Mlig000644.g7	UpinA
4.82286	-0.0238585	0.751708	-0.0317391	0.97468	0.9857	Mlig000644.g8	0
2.4821	0.458133	1.18468	0.386713	0.698969	0.80243	Mlig000644.g9	0
179.063	2.08752	0.188664	11.0648	1.85965e-28	4.53012e-27	Mlig000646.g1	UpinA
235.6	2.95144	0.151581	19.4711	1.93117e-84	1.87931e-82	Mlig000646.g12	UpinA
405.612	0.932687	0.101789	9.1629	5.05198e-20	8.06173e-19	Mlig000646.g6	UpinA
42.7316	0.157185	0.279765	0.561846	0.574221	0.703619	Mlig000647.g3	0
63.6267	-0.2881	0.233634	-1.23313	0.217529	0.348157	Mlig000648.g4	0
460.663	-0.0126667	0.0961079	-0.131797	0.895145	0.938186	Mlig000649.g12	0
15.8201	-1.15414	0.532125	-2.16892	0.0300887	0.0708041	Mlig000650.g3	0
732.252	-0.0563521	0.145061	-0.388471	0.697668	0.801351	Mlig000650.g4	0
206.799	-0.215951	0.141024	-1.5313	0.125695	0.226827	Mlig000651.g2	0
111.1	-0.100042	0.184475	-0.542307	0.587607	0.714494	Mlig000652.g3	0
120.492	1.00386	0.186307	5.3882	7.11671e-08	4.87655e-07	Mlig000652.g4	UpinA
13.8787	3.9986	0.718691	5.56372	2.64083e-08	1.897e-07	Mlig000653.g12	UpinA
244.309	-0.379346	0.113251	-3.34962	0.000809231	0.00297583	Mlig000653.g13	UpinH
23.5543	4.59036	0.628184	7.30734	2.72482e-13	2.92709e-12	Mlig000653.g14	UpinA
166.915	-1.48311	0.171733	-8.63614	5.81422e-18	8.25536e-17	Mlig000653.g5	UpinH
365.367	-0.781574	0.118785	-6.57976	4.71213e-11	4.30804e-10	Mlig000653.g6	UpinH
18.8734	-1.1599	0.428908	-2.70431	0.00684472	0.0199422	Mlig000654.g4	UpinH
118.063	0.967615	0.181099	5.343	9.14191e-08	6.19541e-07	Mlig000655.g1	UpinA
76.9455	0.175166	0.272996	0.641644	0.521104	0.658086	Mlig000656.g1	0
6.92983	-0.398968	0.94637	-0.421577	0.673334	0.783216	Mlig000656.g10	0
31.0075	-0.503878	0.296139	-1.70149	0.0888505	0.172021	Mlig000656.g2	0
91.6562	0.555013	0.205589	2.69962	0.00694178	0.0201937	Mlig000656.g3	UpinA
1.90646	-3.51397	1.79185	-1.96109	0.0498691	0.107664	Mlig000656.g7	0
152.435	-0.303985	0.19052	-1.59555	0.11059	0.204967	Mlig000657.g2	0
46.2952	-0.413005	0.525593	-0.785788	0.431991	0.576581	Mlig000658.g1	0
38.3968	0.0528932	0.51179	0.103349	0.917686	0.95165	Mlig000658.g12	0
45.0068	-0.543958	0.275346	-1.97554	0.0482066	0.104739	Mlig000658.g13	0
18.1284	0.0673908	0.663213	0.101613	0.919064	0.952492	Mlig000658.g17	0
38.9507	-0.230725	0.277045	-0.832806	0.404954	0.550974	Mlig000658.g18	0
37.5438	0.136063	0.491452	0.276859	0.781888	0.862378	Mlig000658.g21	0
105.536	-0.654669	0.228433	-2.86592	0.00415803	0.012867	Mlig000658.g22	UpinH
79.1557	-0.598526	0.300853	-1.98943	0.0466539	0.101937	Mlig000658.g3	0
49.0691	0.0325072	0.323735	0.100413	0.920016	0.953012	Mlig000658.g5	0
41.066	-0.219353	0.276622	-0.792968	0.427797	0.572486	Mlig000658.g9	0
827.86	0.113614	0.0686111	1.65591	0.0977398	0.18568	Mlig000659.g13	0
490.118	-0.220104	0.116244	-1.89346	0.0582964	0.12234	Mlig000660.g5	0
1661.1	-0.105762	0.0773978	-1.36647	0.171791	0.289828	Mlig000661.g2	0
1636.63	-0.143652	0.0622775	-2.30665	0.0210745	0.0524918	Mlig000661.g4	0
236.454	-0.183149	0.151823	-1.20633	0.22769	0.360532	Mlig000662.g2	0
107.487	0.217158	0.17549	1.23744	0.215924	0.346207	Mlig000663.g1	0
567.818	0.138006	0.0904622	1.52557	0.127117	0.228839	Mlig000663.g2	0
65.0278	-0.372433	0.23646	-1.57503	0.115249	0.211849	Mlig000663.g4	0
106.214	0.332221	0.204823	1.62199	0.104805	0.19635	Mlig000664.g1	0
84.4807	0.382783	0.228418	1.6758	0.0937779	0.179541	Mlig000664.g4	0
1.77334	-1.56446	1.95553	-0.80002	0.423699	0.568672	Mlig000665.g13	0
472.818	0.156083	0.113639	1.3735	0.169597	0.287074	Mlig000665.g3	0
1.58267	0.372203	1.28989	0.288555	0.772922	0.855637	Mlig000665.g4	0
749.002	0.35599	0.0788338	4.51571	6.31059e-06	3.40414e-05	Mlig000665.g8	UpinA
99.1331	-0.756272	0.178354	-4.24028	2.23239e-05	0.00011064	Mlig000666.g2	UpinH
112.169	0.33211	0.219535	1.51279	0.130334	0.233239	Mlig000667.g1	0
345.083	0.318284	0.128776	2.47162	0.0134504	0.0358156	Mlig000667.g3	UpinA
778.362	0.320498	0.130725	2.45169	0.0142186	0.0375488	Mlig000667.g4	UpinA
151.277	0.312451	0.128136	2.43844	0.0147509	0.0387628	Mlig000667.g6	UpinA
6.64023	0.267832	3.25016	0.0824056	0.934324	0.961932	Mlig000668.g14	0
597.389	-1.12685	2.04067	-0.552198	0.580812	0.70881	Mlig000668.g15	0
391.795	2.28035	0.89441	2.54956	0.010786	0.0296205	Mlig000668.g18	UpinA
278.082	-0.121611	0.193289	-0.629164	0.529242	0.665002	Mlig000668.g3	0
26.5115	-3.5838	1.63646	-2.18997	0.0285261	0.0677093	Mlig000668.g30	0
2.05408	4.56474	2.5747	1.77292	0.0762417	0.15204	Mlig000668.g32	0
16.8904	-0.613963	0.399986	-1.53496	0.124794	0.225536	Mlig000668.g37	0
15.4957	-0.756256	0.862782	-0.876532	0.380741	0.527398	Mlig000668.g41	0
31.1003	0.426454	1.61613	0.263875	0.791877	0.869458	Mlig000668.g47	0
7.26109	0.805414	1.17445	0.68578	0.492852	0.632613	Mlig000668.g48	0
108.675	-2.27681	1.64374	-1.38514	0.166009	0.282316	Mlig000668.g5	0
2.85384	-4.90426	1.49979	-3.26997	0.00107558	0.00384714	Mlig000668.g7	UpinH
33.3258	-1.05015	0.378901	-2.77155	0.00557893	0.0166747	Mlig000669.g1	UpinH
35.8622	1.36436	0.373897	3.64902	0.000263239	0.00107327	Mlig000669.g3	UpinA
222.45	0.155184	0.116021	1.33755	0.181045	0.301964	Mlig000671.g1	0
191.493	0.640226	0.171271	3.73808	0.000185433	0.000778709	Mlig000671.g2	UpinA
180.205	0.389936	0.142256	2.74109	0.0061235	0.0181081	Mlig000671.g3	UpinA
244.204	1.24296	0.178056	6.98069	2.93733e-12	2.93749e-11	Mlig000672.g1	UpinA
10.8262	5.4966	1.13963	4.82314	1.41315e-06	8.30297e-06	Mlig000672.g3	UpinA
296.243	-2.43948	0.192545	-12.6696	8.71252e-37	2.86949e-35	Mlig000673.g1	UpinH
588.236	-2.01793	0.142639	-14.1471	1.94529e-45	8.33802e-44	Mlig000673.g3	UpinH
59.6631	-0.443019	0.395401	-1.12043	0.262531	0.401426	Mlig000674.g1	0
68.372	0.597302	0.338604	1.76401	0.0777299	0.154364	Mlig000674.g12	0
52.694	0.434718	0.346864	1.25328	0.210103	0.339057	Mlig000674.g17	0
246.385	-0.250763	0.142687	-1.75743	0.0788447	0.156199	Mlig000675.g2	0
179.144	0.168524	0.134148	1.25626	0.209022	0.337754	Mlig000676.g3	0
206.522	-1.04699	1.88929	-0.554173	0.579461	0.707876	Mlig000676.g4	0
115.089	-0.12307	0.1731	-0.710976	0.477099	0.618738	Mlig000677.g1	0
2.79508	0.397263	2.29108	0.173395	0.862341	0.917028	Mlig000677.g3	0
445.299	0.144144	0.0945897	1.52389	0.127537	0.229397	Mlig000677.g4	0
541.411	0.126449	0.0741207	1.70598	0.0880112	0.170703	Mlig000677.g6	0
176.595	0.426634	0.177558	2.40279	0.0162703	0.0421373	Mlig000677.g9	UpinA
309.271	0.269328	0.0960022	2.80544	0.00502485	0.0152188	Mlig000678.g1	UpinA
158.212	0.0717295	0.182514	0.393008	0.694313	0.798736	Mlig000679.g1	0
104.61	-0.0824599	0.203761	-0.40469	0.685706	0.79244	Mlig000680.g1	0
91.9282	0.0659384	0.218928	0.301188	0.763271	0.848714	Mlig000680.g3	0
51.7836	0.0990434	0.410819	0.241088	0.809487	0.881254	Mlig000681.g3	0
123.044	-0.497536	0.407175	-1.22192	0.221737	0.35341	Mlig000681.g6	0
29.8494	1.50527	0.465159	3.23602	0.00121208	0.00428849	Mlig000682.g3	UpinA
156.372	1.05317	0.158348	6.65101	2.9108e-11	2.70291e-10	Mlig000683.g3	UpinA
299.162	0.25142	0.100978	2.48985	0.0127798	0.0342872	Mlig000683.g4	UpinA
4.21772	-1.54912	0.873313	-1.77384	0.076089	0.151803	Mlig000683.g6	0
11.8813	-1.33156	0.78913	-1.68738	0.09153	0.176152	Mlig000683.g7	0
90.4086	-0.11679	0.214407	-0.544713	0.585951	0.71308	Mlig000684.g1	0
48.4318	0.336915	0.251989	1.33702	0.181215	0.302188	Mlig000684.g3	0
45.9166	0.0869222	0.332245	0.26162	0.793614	0.87055	Mlig000685.g2	0
22.9173	-0.967233	0.436189	-2.21746	0.0265916	0.063841	Mlig000685.g4	0
8.30938	-0.148926	1.14146	-0.130471	0.896194	0.938774	Mlig000685.g6	0
146.364	0.649575	0.179062	3.62765	0.000286011	0.0011584	Mlig000687.g1	UpinA
119.106	-0.0430791	0.14922	-0.288695	0.772815	0.855625	Mlig000687.g10	0
325.9	-0.315447	0.136883	-2.30451	0.0211943	0.0527397	Mlig000687.g2	0
13.1441	0.452013	0.451274	1.00164	0.316518	0.461161	Mlig000687.g5	0
60.9399	0.0386703	0.207445	0.186413	0.852121	0.909893	Mlig000687.g6	0
51.2769	0.193933	0.234679	0.826375	0.408591	0.554579	Mlig000687.g9	0
407.069	2.31896	0.113257	20.4751	3.59222e-93	4.10048e-91	Mlig000688.g2	UpinA
258.581	0.412381	0.121339	3.3986	0.000677328	0.00253376	Mlig000689.g1	UpinA
9.89186	6.83193	1.13218	6.03429	1.59666e-09	1.28677e-08	Mlig000690.g1	UpinA
28.3336	0.607056	0.334456	1.81506	0.0695151	0.141237	Mlig000690.g10	0
5.96589	0.479251	0.678865	0.705958	0.480214	0.621514	Mlig000690.g11	0
13.9095	1.59404	0.57554	2.76965	0.00561166	0.0167571	Mlig000690.g3	UpinA
15.6328	3.0445	0.794011	3.83433	0.00012591	0.000545589	Mlig000690.g4	UpinA
3.26205	2.54714	1.48235	1.71832	0.0857384	0.167179	Mlig000690.g5	0
471.929	0.642007	0.127095	5.05138	4.38633e-07	2.7437e-06	Mlig000691.g3	UpinA
52.5722	-0.699175	0.273691	-2.55461	0.0106307	0.0292592	Mlig000692.g4	UpinH
32.5829	-1.12038	0.397618	-2.81772	0.00483659	0.0147215	Mlig000692.g8	UpinH
340.08	0.499197	0.155336	3.21365	0.00131059	0.00459917	Mlig000693.g1	UpinA
329.614	-0.053534	0.118536	-0.451626	0.651538	0.766568	Mlig000694.g1	0
201.388	0.239939	0.183918	1.3046	0.192028	0.316107	Mlig000694.g13	0
35.9806	0.267073	0.369079	0.723621	0.469298	0.611262	Mlig000694.g6	0
441.521	-0.0476124	0.102361	-0.465141	0.641831	0.758624	Mlig000695.g2	0
280.715	-0.00859918	0.0995494	-0.086381	0.931164	0.960058	Mlig000695.g4	0
327.959	1.20851	0.108105	11.179	5.16691e-29	1.28445e-27	Mlig000696.g3	UpinA
268.047	1.42144	0.172148	8.25703	1.49337e-16	1.96876e-15	Mlig000696.g5	UpinA
869.221	-0.181209	0.165312	-1.09616	0.273007	0.413439	Mlig000697.g13	0
624.326	-0.215435	0.0896518	-2.40301	0.0162606	0.0421163	Mlig000698.g3	UpinH
96.299	0.290031	0.186212	1.55753	0.119345	0.21785	Mlig000699.g1	0
194.139	-0.00505316	0.175243	-0.0288351	0.976996	0.987034	Mlig000700.g13	0
220.455	0.128577	0.126027	1.02024	0.307615	0.45176	Mlig000701.g2	0
206.14	0.000527942	0.127704	0.00413411	0.996701	0.998109	Mlig000702.g5	0
54.9762	-1.2518	0.227085	-5.51248	3.53811e-08	2.5033e-07	Mlig000702.g8	UpinH
149.217	-0.616954	0.181454	-3.40006	0.000673716	0.00252162	Mlig000704.g1	UpinH
221.543	-0.846207	0.168353	-5.0264	4.9977e-07	3.10469e-06	Mlig000704.g3	UpinH
221.109	-0.718268	0.134434	-5.34292	9.14621e-08	6.19777e-07	Mlig000704.g4	UpinH
60.5833	1.03188	0.236974	4.35439	1.33436e-05	6.85862e-05	Mlig000705.g4	UpinA
62.5432	1.51519	0.251359	6.02799	1.66009e-09	1.33546e-08	Mlig000706.g1	UpinA
73.2781	2.11014	0.301165	7.0066	2.4418e-12	2.45762e-11	Mlig000706.g3	UpinA
232.621	-0.919001	0.22868	-4.01872	5.85141e-05	0.000270157	Mlig000707.g5	UpinH
181.253	-0.886259	0.191187	-4.63557	3.5596e-06	1.987e-05	Mlig000707.g6	UpinH
406.503	-0.128319	0.110244	-1.16396	0.244441	0.380701	Mlig000708.g3	0
124.66	-0.625932	0.21371	-2.92889	0.00340178	0.0107777	Mlig000710.g5	UpinH
109.525	-0.762865	0.164387	-4.64068	3.47268e-06	1.94107e-05	Mlig000710.g6	UpinH
109.343	-0.449076	0.186036	-2.41392	0.0157818	0.0410288	Mlig000711.g1	UpinH
107.272	-0.518897	0.156268	-3.32056	0.000898369	0.00327306	Mlig000711.g4	UpinH
192.752	1.07669	1.93207	0.557275	0.57734	0.706256	Mlig000712.g1	0
305.01	0.50936	0.1767	2.88262	0.00394383	0.0122784	Mlig000712.g10	UpinA
44.7489	-0.0607721	0.251629	-0.241514	0.809156	0.881037	Mlig000712.g4	0
722.937	0.218385	0.236254	0.924363	0.355297	0.501661	Mlig000712.g5	0
90.5627	0.393991	0.209621	1.87954	0.0601705	0.12558	Mlig000713.g1	0
173.01	0.120834	0.169189	0.714192	0.475109	0.616753	Mlig000714.g3	0
23.323	-0.223847	0.350767	-0.638164	0.523367	0.659891	Mlig000714.g4	0
363.869	0.0581441	0.104651	0.555598	0.578486	0.707129	Mlig000714.g7	0
325.362	-0.316967	0.165853	-1.91113	0.0559882	0.11834	Mlig000716.g2	0
4.4687	-1.8187	1.47625	-1.23198	0.217958	0.348659	Mlig000717.g1	0
8.06952	5.79427	1.19012	4.86864	1.12369e-06	6.68155e-06	Mlig000718.g1	UpinA
9.1131	6.71659	1.59882	4.20096	2.65783e-05	0.000130122	Mlig000718.g3	UpinA
8.18113	5.82132	1.56509	3.71947	0.000199641	0.000833533	Mlig000718.g4	UpinA
310.825	-0.26041	0.121016	-2.15186	0.0314082	0.0734518	Mlig000719.g1	0
62.3057	-1.47075	0.298707	-4.92372	8.4914e-07	5.13966e-06	Mlig000719.g4	UpinH
420.723	-0.314526	0.127662	-2.46375	0.0137491	0.0364909	Mlig000719.g5	UpinH
67.67	-1.42254	0.260554	-5.45969	4.76974e-08	3.33208e-07	Mlig000720.g2	UpinH
274.891	-0.810413	0.107941	-7.50795	6.00603e-14	6.75939e-13	Mlig000720.g3	UpinH
77.5849	0.627182	0.226776	2.76564	0.00568113	0.0169324	Mlig000721.g3	UpinA
148.013	-0.236582	0.151944	-1.55704	0.119461	0.217988	Mlig000721.g4	0
144.284	-0.196063	0.17892	-1.09581	0.273161	0.413621	Mlig000721.g5	0
80.2048	0.663615	0.245829	2.6995	0.00694433	0.0201995	Mlig000721.g7	UpinA
202.736	-0.361171	0.122757	-2.94215	0.00325937	0.0103757	Mlig000722.g5	UpinH
118.254	-0.270587	0.154617	-1.75005	0.0801104	0.158249	Mlig000722.g8	0
201.041	0.322565	0.145527	2.21653	0.026655	0.0639686	Mlig000723.g1	0
40.9834	0.614381	0.462452	1.32853	0.184004	0.305761	Mlig000723.g13	0
178.719	0.460597	0.217425	2.11842	0.0341397	0.0786237	Mlig000723.g2	0
154.62	0.0648148	0.174109	0.372267	0.709694	0.81052	Mlig000723.g24	0
47.182	-0.568033	0.409282	-1.38788	0.165175	0.281286	Mlig000723.g27	0
64.889	0.590376	0.2187	2.69948	0.00694487	0.0201995	Mlig000723.g6	UpinA
69.4966	-1.073	0.289711	-3.7037	0.000212474	0.000882218	Mlig000724.g1	UpinH
257.421	-1.48707	0.176404	-8.42995	3.45802e-17	4.70988e-16	Mlig000724.g12	UpinH
162.447	-1.49863	0.190078	-7.8843	3.16302e-15	3.85071e-14	Mlig000724.g4	UpinH
34.0704	-0.89844	0.400314	-2.24434	0.0248107	0.0602762	Mlig000724.g5	0
339.983	0.313719	0.093373	3.35985	0.000779858	0.00287865	Mlig000725.g1	UpinA
38.1472	-0.765651	0.306027	-2.50191	0.0123526	0.0333159	Mlig000726.g1	UpinH
46.4315	-0.281558	0.275283	-1.0228	0.306405	0.450413	Mlig000726.g8	0
241.941	-1.18965	0.123105	-9.66369	4.30077e-22	7.69556e-21	Mlig000727.g1	UpinH
158.381	-1.22603	0.147797	-8.29533	1.08284e-16	1.43863e-15	Mlig000727.g2	UpinH
207.84	-1.22226	0.253284	-4.82565	1.39547e-06	8.2068e-06	Mlig000727.g4	UpinH
288.451	-0.0534842	0.159287	-0.335772	0.737043	0.830649	Mlig000728.g3	0
11.8174	-0.231655	0.48648	-0.476185	0.633942	0.752041	Mlig000728.g4	0
54.318	0.10248	0.501941	0.204167	0.838223	0.901121	Mlig000729.g2	0
152.738	1.1882	0.158143	7.51348	5.75777e-14	6.48678e-13	Mlig000730.g2	UpinA
155.21	-0.191693	0.148028	-1.29498	0.195327	0.320554	Mlig000730.g3	0
215.871	0.77418	0.141756	5.46138	4.72458e-08	3.30207e-07	Mlig000730.g5	UpinA
116.128	0.00714982	0.169166	0.042265	0.966287	0.980482	Mlig000731.g1	0
388.497	0.318822	0.118373	2.69337	0.00707337	0.0205281	Mlig000732.g1	UpinA
5.43159	1.29859	0.842256	1.5418	0.123122	0.223191	Mlig000732.g2	0
3.6728	0.825179	1.85291	0.445343	0.656072	0.77006	Mlig000732.g3	0
466.21	0.307022	0.11039	2.78125	0.00541499	0.0162415	Mlig000733.g1	UpinA
293.59	0.139192	0.160957	0.864778	0.387161	0.533803	Mlig000733.g4	0
319.895	0.639639	0.202046	3.16581	0.00154653	0.00533162	Mlig000733.g5	UpinA
20.4135	-0.365442	0.431421	-0.847066	0.396959	0.543279	Mlig000733.g7	0
1714.62	-0.0560788	0.078056	-0.718443	0.472484	0.614352	Mlig000734.g1	0
180.725	1.28255	0.16923	7.57878	3.48817e-14	3.98049e-13	Mlig000734.g3	UpinA
90.9363	-0.450714	0.307324	-1.46658	0.142491	0.250379	Mlig000734.g4	0
4223.32	-0.0906276	0.0528161	-1.71591	0.0861787	0.167862	Mlig000734.g5	0
300.651	0.0938133	0.0962824	0.974356	0.32988	0.475326	Mlig000735.g1	0
76.6209	-0.268648	0.262657	-1.02281	0.306399	0.450413	Mlig000736.g12	0
90.8874	0.135658	0.187056	0.725223	0.468315	0.610331	Mlig000736.g2	0
135.81	-0.0384227	0.18557	-0.207052	0.835969	0.899648	Mlig000736.g3	0
1002.27	-0.278216	0.0712031	-3.90736	9.33089e-05	0.000414349	Mlig000738.g2	UpinH
218.291	0.182308	0.129861	1.40387	0.160357	0.274852	Mlig000739.g2	0
367.99	0.0528415	0.0936143	0.56446	0.572441	0.702171	Mlig000739.g5	0
340.326	0.185961	0.108733	1.71025	0.0872199	0.169505	Mlig000740.g15	0
199.712	-0.0865417	0.183724	-0.471042	0.637611	0.755059	Mlig000740.g21	0
229.634	-0.0188961	0.125831	-0.150171	0.880629	0.929056	Mlig000740.g8	0
15.4117	-0.7095	0.449994	-1.57669	0.114868	0.211313	Mlig000741.g1	0
210.409	3.6297	0.182845	19.8512	1.07512e-87	1.09735e-85	Mlig000741.g3	UpinA
205.261	0.0867388	0.141089	0.614782	0.538699	0.673308	Mlig000742.g1	0
81.882	-0.144883	0.28176	-0.514205	0.607108	0.730659	Mlig000742.g6	0
1315.38	-0.220119	0.0793832	-2.77286	0.00555659	0.0166151	Mlig000743.g2	UpinH
114.981	0.126717	0.182214	0.69543	0.486786	0.627268	Mlig000744.g1	0
117.959	0.323552	0.214106	1.51118	0.130744	0.233784	Mlig000744.g3	0
129.421	-0.674471	0.269363	-2.50394	0.0122817	0.0331603	Mlig000744.g5	UpinH
511.766	-0.263347	0.118269	-2.22668	0.0259686	0.0625888	Mlig000745.g7	0
32.5408	0.230991	0.407204	0.567261	0.570537	0.7006	Mlig000746.g1	0
16.1471	0.360929	0.595925	0.605662	0.544739	0.678401	Mlig000746.g3	0
5.0978	3.28065	1.11322	2.94699	0.00320889	0.0102343	Mlig000747.g1	UpinA
15.4265	4.97769	1.0006	4.97469	6.53532e-07	4.0076e-06	Mlig000747.g4	UpinA
74.1453	6.70599	0.62773	10.6829	1.22373e-26	2.73482e-25	Mlig000747.g5	UpinA
790.894	-0.043359	0.117029	-0.370498	0.711011	0.811401	Mlig000748.g2	0
96.2709	-0.231027	0.213737	-1.08089	0.279745	0.420955	Mlig000749.g3	0
388.005	-0.390031	0.157387	-2.47816	0.0132062	0.035254	Mlig000750.g1	UpinH
347.877	-0.247127	0.141648	-1.74465	0.0810451	0.159746	Mlig000750.g2	0
462.573	-0.0284996	0.100925	-0.282385	0.777648	0.859453	Mlig000751.g4	0
202.574	0.0118596	0.132495	0.0895104	0.928676	0.958479	Mlig000752.g1	0
121.992	0.062967	0.153849	0.409279	0.682335	0.789868	Mlig000752.g3	0
21.1972	-1.47321	0.414874	-3.55098	0.000383798	0.00151426	Mlig000752.g4	UpinH
18.1878	-0.124523	0.376534	-0.330709	0.740864	0.833432	Mlig000752.g5	0
69.544	-0.459277	0.212195	-2.16441	0.0304331	0.0714914	Mlig000753.g1	0
90.0164	0.496325	0.248378	1.99827	0.0456875	0.100207	Mlig000754.g2	0
1488.42	0.426488	0.197574	2.15863	0.0308792	0.0724098	Mlig000755.g2	0
989.782	0.558478	0.178506	3.12863	0.00175624	0.00597762	Mlig000755.g3	UpinA
52.2026	0.914212	0.246431	3.70981	0.000207412	0.000862828	Mlig000756.g3	UpinA
394.743	0.61643	0.16716	3.68766	0.00022633	0.000933872	Mlig000757.g1	UpinA
168.718	0.704496	0.145781	4.83256	1.34785e-06	7.94227e-06	Mlig000757.g3	UpinA
117.119	0.144499	0.180903	0.798764	0.424427	0.569385	Mlig000758.g3	0
440.541	-0.616336	0.083037	-7.42243	1.14993e-13	1.26985e-12	Mlig000759.g3	UpinH
15.3593	-0.283501	0.478702	-0.592229	0.553697	0.686114	Mlig000760.g2	0
97.038	0.446413	0.174294	2.56126	0.0104293	0.0287797	Mlig000760.g6	UpinA
843.795	0.0260571	0.10145	0.256848	0.797296	0.873061	Mlig000760.g7	0
1.30371	-1.92117	2.38908	-0.804149	0.421311	0.566619	Mlig000760.g8	0
56.8959	-1.2026	0.345038	-3.48541	0.000491391	0.00189639	Mlig000760.g9	UpinH
6.63612	1.56606	1.16454	1.34478	0.178696	0.298876	Mlig000761.g1	0
86.1581	-0.284182	0.177972	-1.59678	0.110314	0.204556	Mlig000761.g2	0
170.775	-0.284781	0.285207	-0.998507	0.318034	0.462748	Mlig000761.g6	0
619.479	-0.165369	0.120247	-1.37525	0.169054	0.286408	Mlig000762.g1	0
91.6323	0.368627	1.18714	0.310518	0.756167	0.843695	Mlig000762.g2	0
3.86451	1.60078	2.19532	0.729179	0.465892	0.608231	Mlig000762.g3	0
122.289	-0.447568	0.207435	-2.15763	0.0309567	0.0725628	Mlig000763.g2	0
109.422	0.174883	0.156946	1.11429	0.265155	0.404393	Mlig000764.g11	0
86.7436	0.0459025	0.242032	0.189655	0.849579	0.908411	Mlig000764.g9	0
271.474	0.284205	0.122196	2.3258	0.020029	0.0502707	Mlig000765.g3	0
72.6449	-0.245447	0.210251	-1.1674	0.243048	0.379081	Mlig000766.g1	0
1548.61	-0.0646052	0.0919562	-0.702565	0.482327	0.623432	Mlig000767.g10	0
120.417	-0.561815	0.235681	-2.38379	0.0171351	0.0440464	Mlig000768.g1	UpinH
372.296	-0.470725	0.126352	-3.72551	0.000194919	0.00081477	Mlig000768.g6	UpinH
54.3584	0.613378	1.8131	0.338304	0.735134	0.829318	Mlig000769.g2	0
235.026	-0.0362919	0.122768	-0.295615	0.767524	0.851617	Mlig000770.g2	0
3.58186	-3.64817	1.2545	-2.90807	0.00363664	0.011427	Mlig000771.g2	UpinH
66.1458	-0.893164	0.242439	-3.68408	0.000229527	0.000945623	Mlig000771.g3	UpinH
286.368	0.252557	0.149456	1.68984	0.0910592	0.17547	Mlig000772.g1	0
373.507	0.266647	0.113902	2.34102	0.019231	0.0485545	Mlig000772.g2	UpinA
44.4595	0.361171	0.264776	1.36406	0.172548	0.290843	Mlig000773.g5	0
334.881	0.0572201	0.147692	0.387428	0.698439	0.801945	Mlig000773.g7	0
160.807	0.180768	0.190777	0.947536	0.343366	0.489303	Mlig000774.g1	0
176.523	0.664081	0.163868	4.05253	5.06662e-05	0.00023661	Mlig000774.g3	UpinA
36.4467	-0.0929858	0.316601	-0.2937	0.768987	0.852645	Mlig000775.g6	0
443.028	0.637507	0.0952875	6.69035	2.22633e-11	2.08794e-10	Mlig000776.g1	UpinA
300.476	0.107579	0.11893	0.904558	0.3657	0.512191	Mlig000777.g1	0
469.748	-0.222488	0.0996667	-2.23232	0.0255936	0.0618317	Mlig000777.g2	0
3931.24	6.70749	0.140229	47.8324	0	0	Mlig000778.g1	UpinA
711.814	13.0049	1.03027	12.6229	1.57944e-36	5.15676e-35	Mlig000778.g2	UpinA
3090.55	7.48861	0.18367	40.7721	0	0	Mlig000778.g5	UpinA
11.6635	-0.86216	0.493676	-1.74641	0.08074	0.159244	Mlig000778.g8	0
2.0714	-1.99579	1.5708	-1.27055	0.203887	0.331408	Mlig000779.g2	0
36.6735	-0.797763	0.338387	-2.35755	0.0183961	0.0468064	Mlig000779.g3	UpinH
43.1768	0.68195	0.281831	2.41971	0.0155328	0.0404753	Mlig000779.g4	UpinA
162.012	0.760493	0.185411	4.10166	4.10189e-05	0.000194676	Mlig000780.g2	UpinA
220.16	-0.0407721	0.148028	-0.275436	0.782981	0.863065	Mlig000781.g19	0
159.595	-0.0263182	0.142637	-0.184512	0.853612	0.91094	Mlig000781.g4	0
140.581	-0.760817	0.181163	-4.19962	2.67367e-05	0.000130829	Mlig000782.g2	UpinH
12.8919	0.116945	0.437975	0.267012	0.78946	0.867739	Mlig000783.g10	0
1174.92	-0.551019	0.106877	-5.15566	2.52745e-07	1.62764e-06	Mlig000783.g2	UpinH
7037.28	0.0586913	0.0933633	0.628634	0.529589	0.665271	Mlig000783.g3	0
587.802	-0.0161943	0.151948	-0.106577	0.915124	0.950294	Mlig000783.g4	0
16.5764	-0.0372017	0.488876	-0.0760963	0.939342	0.965	Mlig000783.g5	0
16.6941	0.421358	0.786708	0.535597	0.592237	0.718383	Mlig000784.g1	0
266.785	0.219503	0.111192	1.97409	0.0483716	0.105019	Mlig000784.g4	0
33.0546	-0.456796	0.348589	-1.31041	0.190056	0.313608	Mlig000784.g5	0
112.205	0.10572	0.21014	0.503094	0.614898	0.736933	Mlig000784.g8	0
163.518	-0.327419	0.169251	-1.93452	0.0530493	0.113242	Mlig000785.g7	0
224.028	0.336496	0.133746	2.51593	0.011872	0.032173	Mlig000786.g3	UpinA
757.801	0.818079	0.0926468	8.83008	1.04599e-18	1.55502e-17	Mlig000787.g5	UpinA
1181.72	0.848726	0.0892151	9.51325	1.84798e-21	3.20232e-20	Mlig000787.g7	UpinA
183.99	-0.31291	0.180931	-1.72944	0.0837302	0.164045	Mlig000788.g3	0
104.733	-1.0736	0.191307	-5.61194	2.00068e-08	1.45734e-07	Mlig000788.g7	UpinH
195.362	0.0782046	0.129001	0.606232	0.544361	0.678042	Mlig000789.g4	0
921.881	-0.0695782	0.0690935	-1.00702	0.313927	0.458434	Mlig000789.g5	0
1122.25	-0.0143513	0.0843586	-0.170122	0.864914	0.918777	Mlig000789.g7	0
322.914	0.81295	0.116645	6.96941	3.18265e-12	3.17144e-11	Mlig000789.g9	UpinA
388.023	0.303262	0.113476	2.67248	0.00752925	0.0216805	Mlig000790.g1	UpinA
134.05	-0.0076283	0.15774	-0.04836	0.961429	0.97794	Mlig000791.g1	0
264.301	0.0521534	0.16802	0.310401	0.756256	0.843732	Mlig000791.g18	0
228.41	-0.032081	0.131463	-0.244031	0.807207	0.879713	Mlig000791.g2	0
351.43	0.017543	0.123517	0.142029	0.887057	0.933089	Mlig000791.g3	0
62.3888	-0.10443	0.254117	-0.410952	0.681108	0.789017	Mlig000791.g7	0
57.7818	0.257209	0.265611	0.968365	0.332862	0.478386	Mlig000792.g4	0
66.5758	0.436559	0.221702	1.96913	0.0489386	0.106021	Mlig000793.g1	0
88.509	1.20481	0.187114	6.43891	1.20334e-10	1.06607e-09	Mlig000793.g2	UpinA
156.37	-0.398627	0.134666	-2.96012	0.00307522	0.00985683	Mlig000794.g1	UpinH
101.945	0.25323	0.236834	1.06923	0.284965	0.426838	Mlig000794.g2	0
128.861	-0.0123732	0.161552	-0.0765896	0.93895	0.964742	Mlig000795.g2	0
159.719	0.140829	0.193532	0.727679	0.46681	0.608975	Mlig000795.g3	0
98.6586	0.128715	0.180237	0.714145	0.475137	0.616769	Mlig000795.g4	0
225.759	-0.351229	0.136952	-2.56462	0.0103289	0.0285403	Mlig000796.g3	UpinH
305.061	-0.188069	0.10651	-1.76574	0.0774389	0.1539	Mlig000796.g6	0
287.319	0.180584	0.106887	1.68949	0.0911263	0.175582	Mlig000796.g7	0
102.232	0.908088	0.210725	4.30936	1.63728e-05	8.28596e-05	Mlig000797.g1	UpinA
58.362	0.426346	0.284712	1.49747	0.134272	0.238901	Mlig000797.g3	0
7.67644	-1.11501	1.75236	-0.636287	0.524589	0.660856	Mlig000798.g1	0
59.8313	0.639482	0.388051	1.64793	0.0993662	0.188167	Mlig000798.g2	0
17.5917	6.20509	1.10029	5.63951	1.70536e-08	1.25143e-07	Mlig000799.g4	UpinA
6.88936	2.64807	0.77431	3.41991	0.000626414	0.00236115	Mlig000799.g7	UpinA
557.901	0.00870183	0.0950104	0.0915882	0.927025	0.957458	Mlig000800.g1	0
613.371	-0.215302	0.0872273	-2.46829	0.013576	0.0361054	Mlig000800.g2	UpinH
14.7955	-0.884684	0.483959	-1.82801	0.0675474	0.138064	Mlig000800.g4	0
414.025	0.525162	0.137095	3.83064	0.000127812	0.000553006	Mlig000801.g1	UpinA
495.776	0.595209	0.116261	5.1196	3.06182e-07	1.95178e-06	Mlig000801.g5	UpinA
553.505	0.501458	0.0794809	6.30916	2.80545e-10	2.41075e-09	Mlig000801.g8	UpinA
28.053	0.168648	0.299862	0.56242	0.57383	0.703243	Mlig000802.g1	0
136.991	0.407009	0.168007	2.42257	0.0154111	0.0402153	Mlig000802.g2	UpinA
13.2191	-0.384097	0.716197	-0.536301	0.591751	0.717954	Mlig000802.g4	0
384.662	0.542436	0.0937608	5.78531	7.2377e-09	5.51508e-08	Mlig000803.g1	UpinA
880.412	0.483294	0.108861	4.43955	9.01464e-06	4.75238e-05	Mlig000803.g2	UpinA
704.755	-0.416351	0.0956829	-4.35136	1.35296e-05	6.94664e-05	Mlig000804.g2	UpinH
203.072	0.122647	0.199999	0.613237	0.53972	0.674207	Mlig000805.g1	0
251.267	0.577658	0.118171	4.88834	1.01691e-06	6.08921e-06	Mlig000805.g11	UpinA
32.4624	-0.6024	0.332216	-1.81328	0.0697891	0.141634	Mlig000805.g14	0
1.44897	1.10316	1.68065	0.65639	0.511574	0.649441	Mlig000805.g15	0
5.39082	-0.988376	0.880806	-1.12213	0.261808	0.400649	Mlig000805.g16	0
310.228	-0.168388	0.162187	-1.03824	0.29916	0.44259	Mlig000805.g17	0
4.65724	0.352214	0.855092	0.411902	0.680411	0.78854	Mlig000805.g7	0
56.6598	0.330754	0.357902	0.924147	0.35541	0.501771	Mlig000806.g1	0
278.211	-0.562979	0.10908	-5.16117	2.45415e-07	1.58274e-06	Mlig000807.g12	UpinH
3.47568	-1.15943	0.957961	-1.2103	0.226162	0.358716	Mlig000807.g14	0
19.0375	-0.274366	0.42591	-0.644188	0.519453	0.656589	Mlig000807.g15	0
1.48467	-3.95812	2.68248	-1.47555	0.140066	0.247093	Mlig000807.g3	0
1.82158	-1.06199	1.46702	-0.723907	0.469123	0.611102	Mlig000807.g5	0
3.21318	-3.48049	1.31553	-2.64569	0.00815248	0.0232226	Mlig000807.g6	UpinH
1.13737	-1.96206	1.98158	-0.990151	0.322101	0.467078	Mlig000807.g7	0
2.94148	-1.8702	1.41922	-1.31777	0.187582	0.310347	Mlig000807.g8	0
3.89475	0.575642	0.951208	0.605169	0.545067	0.678719	Mlig000807.g9	0
193.56	-0.390385	0.153026	-2.5511	0.0107384	0.0295082	Mlig000808.g2	UpinH
349.971	-0.317022	0.13492	-2.34971	0.0187879	0.0476243	Mlig000808.g3	UpinH
31.619	-0.297554	0.313666	-0.948635	0.342806	0.488757	Mlig000809.g1	0
24.8582	-0.2171	0.348503	-0.622952	0.533316	0.668592	Mlig000809.g4	0
3.02328	-0.43142	1.54904	-0.278507	0.780623	0.861547	Mlig000810.g10	0
6.90814	3.50493	1.31765	2.65999	0.00781425	0.0224059	Mlig000810.g12	UpinA
3.56349	-0.601865	1.58093	-0.380703	0.703424	0.805766	Mlig000810.g14	0
1.25578	-0.778938	1.51281	-0.514896	0.606626	0.730254	Mlig000810.g17	0
28.2659	-0.18212	0.347913	-0.523465	0.600651	0.725161	Mlig000810.g19	0
28.5874	-0.58781	0.304166	-1.93253	0.053294	0.113691	Mlig000810.g21	0
1.36691	-0.647455	1.52338	-0.425011	0.670828	0.781273	Mlig000810.g22	0
7.33768	0.268807	0.682126	0.394072	0.693528	0.798157	Mlig000810.g27	0
3.29346	0.783861	1.45932	0.537143	0.591169	0.717468	Mlig000810.g28	0
3.11237	-0.594049	0.986711	-0.60205	0.547141	0.680491	Mlig000810.g29	0
32.8228	0.0896576	0.443885	0.201984	0.839929	0.902225	Mlig000810.g3	0
2.02686	1.20576	2.30816	0.522391	0.601398	0.725738	Mlig000810.g30	0
4.89968	0.351088	0.994087	0.353176	0.723956	0.82119	Mlig000810.g33	0
5.90866	-1.91013	0.723369	-2.64061	0.00827571	0.023523	Mlig000810.g36	UpinH
2.21209	-0.770842	1.17436	-0.656395	0.51157	0.649441	Mlig000810.g37	0
6.07731	-1.44826	0.783048	-1.84952	0.0643825	0.132717	Mlig000810.g39	0
26.7931	0.331237	0.382335	0.866353	0.386297	0.532964	Mlig000810.g41	0
1.30435	-1.16257	2.43233	-0.477967	0.632674	0.751057	Mlig000810.g42	0
54.674	-0.333047	0.365608	-0.910939	0.362328	0.508863	Mlig000810.g44	0
54.3276	0.0380842	0.30316	0.125624	0.90003	0.940971	Mlig000810.g5	0
2.15324	-1.63531	1.88849	-0.86594	0.386523	0.533179	Mlig000810.g6	0
1.44941	1.62128	1.48685	1.09041	0.275531	0.416345	Mlig000810.g7	0
261.551	-0.0687794	0.117202	-0.586843	0.557309	0.689158	Mlig000811.g9	0
254.175	0.435611	0.124864	3.48867	0.000485423	0.00187538	Mlig000812.g1	UpinA
1.22626	-2.77012	1.99322	-1.38977	0.164599	0.280588	Mlig000812.g2	0
10.6407	-2.86207	3.26275	-0.877198	0.380379	0.527062	Mlig000813.g11	0
1022.13	-0.115633	0.0586092	-1.97294	0.0485021	0.105242	Mlig000813.g2	0
7.39084	-0.885187	0.610983	-1.44879	0.147396	0.257211	Mlig000813.g4	0
23.9503	0.603355	0.383067	1.57507	0.115241	0.211845	Mlig000813.g5	0
30.1094	-0.869072	0.374372	-2.32141	0.0202646	0.0507807	Mlig000813.g7	0
765.592	-0.290551	0.0846563	-3.43212	0.00059888	0.0022677	Mlig000813.g8	UpinH
83.1708	0.185004	1.3228	0.139857	0.888773	0.933992	Mlig000814.g4	0
136.465	0.310997	0.161368	1.92725	0.0539485	0.11484	Mlig000815.g1	0
46.6165	-0.579594	0.242437	-2.3907	0.0168162	0.0433406	Mlig000815.g8	UpinH
84.77	-0.252587	0.185413	-1.36229	0.173107	0.291498	Mlig000816.g1	0
261.761	0.111565	0.109593	1.018	0.308677	0.452763	Mlig000816.g3	0
191.499	0.210698	0.154099	1.36729	0.171535	0.289519	Mlig000817.g1	0
97.4161	0.555782	0.219485	2.53221	0.0113346	0.0309295	Mlig000818.g2	UpinA
47.3535	-0.393463	0.269667	-1.45907	0.144545	0.253232	Mlig000819.g3	0
101.307	-0.216074	0.178582	-1.20994	0.226302	0.358839	Mlig000819.g6	0
377.596	0.327962	0.12095	2.71154	0.00669705	0.0195673	Mlig000820.g1	UpinA
74.1597	0.401998	0.22657	1.77428	0.0760168	0.151711	Mlig000821.g2	0
141.931	0.427357	0.165618	2.58038	0.00986905	0.0274289	Mlig000821.g3	UpinA
64.895	0.56673	0.199439	2.84161	0.00448862	0.0137755	Mlig000821.g5	UpinA
80.9091	9.14499	1.03792	8.81091	1.24131e-18	1.83522e-17	Mlig000822.g1	UpinA
16.7472	-0.240092	0.464453	-0.516935	0.605202	0.729047	Mlig000823.g11	0
74.3564	-0.00790596	0.217497	-0.0363498	0.971003	0.98341	Mlig000823.g2	0
1166.43	0.440904	0.0613534	7.1863	6.65701e-13	6.9609e-12	Mlig000823.g3	UpinA
57.1638	-0.446117	0.224977	-1.98295	0.0473732	0.103224	Mlig000823.g5	0
2.94852	-0.662446	1.13381	-0.584265	0.559042	0.690849	Mlig000823.g7	0
1.3617	-0.651378	1.53849	-0.423389	0.672012	0.782118	Mlig000823.g8	0
11.4251	0.174895	1.29284	0.13528	0.892391	0.936382	Mlig000823.g9	0
41.9062	5.86401	0.671391	8.73412	2.45555e-18	3.57146e-17	Mlig000826.g1	UpinA
10.8176	6.96753	1.17853	5.91207	3.3783e-09	2.64663e-08	Mlig000826.g6	UpinA
278.14	0.130866	0.132197	0.989935	0.322206	0.467175	Mlig000827.g14	0
414.636	-0.138574	0.116771	-1.18672	0.23534	0.369893	Mlig000827.g3	0
26.0889	-0.403408	0.362805	-1.11191	0.266176	0.40541	Mlig000828.g1	0
1587.59	-0.0770256	0.0890634	-0.864841	0.387126	0.533766	Mlig000828.g15	0
4418.92	-0.0735362	0.0775637	-0.948074	0.343092	0.488987	Mlig000828.g23	0
2.55842	4.89249	2.41794	2.02341	0.0430305	0.0954001	Mlig000828.g8	0
121.755	0.463204	0.214922	2.15522	0.0311446	0.0729296	Mlig000830.g1	0
246.429	0.54823	0.113901	4.81322	1.48521e-06	8.69847e-06	Mlig000830.g2	UpinA
592.455	1.43502	0.269955	5.31576	1.06211e-07	7.15406e-07	Mlig000831.g5	UpinA
212.302	0.689494	0.163018	4.22955	2.34163e-05	0.000115635	Mlig000831.g7	UpinA
55.6196	-0.1142	0.291079	-0.392334	0.694811	0.799153	Mlig000832.g4	0
176.793	0.129185	0.124272	1.03954	0.298556	0.441899	Mlig000833.g1	0
1304.66	0.47582	0.114763	4.14612	3.38161e-05	0.000162791	Mlig000833.g2	UpinA
[truncated: 73,347 more rows]
